# Supplementary material for: The cancer proteomic landscape and the HUPO Cancer Proteome Project
Source: Clin Proteomics. 2018 Jan 25;15:4. doi: 10.1186/s12014-018-9180-6 (PMC5785860; doi:10.1186/s12014-018-9180-6)
Supplement: Supplementary file 1 — Additional file 1: Table S1. Overview of high-resolution mass spectrometry-based studies of human cancers published in the past 5 years. PubMed was searched with terms tumor, human, cancer, proteome, proteomics, and mass spectrometry in various combinations, including dedicated searches with the names of the various tumor types. Characteristic features of each study (aim, number of samples, MS platform, type of quantification, identification and validation of candidates, data download information, reference, and abstract) are detailed. [file 12014_2018_9180_MOESM1_ESM.xlsx]

## Sheet: Supplementary Table 1
Tumor Type	Year of Publication	First Author	Journal	Study Aim	Number of Samples	MS Platform	Quantification	Number of Identifications (T = Total, D = Differential)	Differential/Most Promising Markers	Validation (WB= Western blot, IHC=Immunohistochemistry, MRM=Multiple Reaction Monitoring, SRM=Selective Reaction Monitoring, qPCR=quantitative PCR) (Format: Method_Marker(s)_Number of Samples)	Data Download ID (Proteome XChange or equivalent)	Reference	Abstract
Lung Cancer	2012	Kikuchi	Mol Cell Proteomics	To perform in-depth tissue protein profiling of SCC and ADC as major subtypes of nonsmall cell lung cancer and normal lung tissues	40 tumor tissues 22 normal tissues 4 pools: 20 ADC = adenocarcinoma 20 SCC = squamous carcinoma 19 normal tissues 20 normal tissues	DDA: LTQ Orbitrap (Thermo Fisher) DIA (MRM): TSQ Quantum Ultra (Thermo Fisher)	label free spectral counting	[filter=at least 8 spectral counts/protein for FDR 2.3%] T = 3621 incl 6 'contaminants' and 42 reverse hits (ADC:3513, SCC:3558, normal: 2968; 2863 in all pools) D = 653 tumor specific (598 in both types), 137 higher in ADC v normal, 53 lower 221 higher in SCC v normal, 38 lower	top unique in ADC (not in normal): CALCA, CPS1, CHGB, IVL, AGR2, NASP, PFKP, THBS2, TXNDC17, PCSK1, CRABP2, ACBD3, DSG2, LRBA, STRAP, VGF, NOP2, LCN2, CKMT1B, AKR1B10, PCNA, CPD, PSME3, VIL1; also: CEA=CEACAM5: bold: not found in SCC top higher in ADC (not in normal): AGER, C10orf116, ADD2, PRX, LAMB3, SYNM, SPTA1, ANK1, HBE1, HBG1, CA1, TNXB, MMRN2, HBA1, CAV1, HBB, COL6A6, C1orf198, CLIC2, SDPR…	MRM_up:AGR2,PCNA,DSG2,CRABP2,GCN1L1,DSP,RCN3,AKR1B10,PDIA4,CTSB,EIF5A,SERPINB5,TPD52, down:AGER_original samples MRM_44 of 50 Normal v ADC, 42 of 50 Normal v SCC verified)_20 ADC, 20 SCC, 23 Normal WB_AGR2,STRAP,PTGES3,AKR1B10_4 ADC,5 SCC,3 Normal IHC_PAK2_19 SCC, 14 Normal; in ADC only moderately higher knockdown/pharm.inhib-proliferation/migration/invasion assays_PAK2_H1299 cells, A549 cells. E…	http://www.vicc.org/jimayersinstitute/data/	Kikuchi T, Hassanein M, Amann JM, Liu Q, Slebos RJC, Rahman SMJ, et al. In-depth proteomic analysis of nonsmall cell lung cancer to discover molecular targets and candidate biomarkers. Mol Cell Proteomics. 2012;11:916–32. doi:10.1074/mcp.M111.015370.	Advances in proteomic analysis of human samples are driving critical aspects of biomarker discovery and the identification of molecular pathways involved in disease etiology. Toward that end, in this report we are the first to use a standardized shotgun proteomic analysis method for in-depth tissue protein profiling of the two major subtypes of nonsmall cell lung cancer and normal lung tissues. W…
Lung Cancer	2014	Ahn	J Proteome Res	To catalog chromosome 9-encoded missing proteins and to identify chromosome 9-based lung cancer-specific proteins and mutations	5 tumor tissues 5 adjacent normal lung tissues (pooled)	LTQ Orbitrap (Thermo Fisher)	-	T = 1945 (cancer), 1472 (control) 46 previously missing proteins from Chr9	15 cancer-specific Chr9-encoded proteins NDUFA8, RAD23B, RPS6, SET, PTGR1, FKBP15, ANP32B, FUBP3, PLIN2, ARPC5L, HINT2, NANS, SH3GLB2, FAM120A, DPP7	-	PXD000603	Ahn J-M, Kim M-S, Kim Y-I, Jeong S-K, Lee H-J, Lee SH, et al. Proteogenomic analysis of human chromosome 9-encoded genes from human samples and lung cancer tissues. J Proteome Res. 2014;13:137–46. doi:10.1021/pr400792p.	The Chromosome-centric Human Proteome Project (C-HPP) was recently initiated as an international collaborative effort. Our team adopted chromosome 9 (Chr 9) and performed a bioinformatics and proteogenomic analysis to catalog Chr 9-encoded proteins from normal tissues, lung cancer cell lines, and lung cancer tissues. Approximately 74.7% of the Chr 9 genes of the human genome were identified, whic…
Lung Cancer	2015	Kim	J Proteome Res	To reveal missing proteins and undiscovered features in proteogenomes	5 tumor tissues 5 adjacent normal tissues 5 ADC = adenocarcinoma	LTQ Orbitrap (Thermo Fisher)	-	T = 1257	variant proteins from proteogenomic analysis: HDLBP S61A in 1 tumor tissue sample LTF E535D in 1 tumor tissue sample HBD A23E in 1 normal tissue sample	-	PXD002523	Kim Y-I, Lee J, Choi Y-J, Seo J, Park J, Lee S-Y, et al. Proteogenomic Study beyond Chromosome 9: New Insight into Expressed Variant Proteome and Transcriptome in Human Lung Adenocarcinoma Tissues. J Proteome Res. 2015;14:5007–16. doi:10.1021/acs.jproteome.5b00544.	This is a report of a human proteome project (HPP) related to chromosome 9 (Chr 9). To reveal missing proteins and undiscovered features in proteogenomes, both LC-MS/MS analysis and next-generation RNA sequencing (RNA-seq)-based identification and characterization were conducted on five pairs of lung adenocarcinoma tumors and adjacent nontumor tissues. Before our previous Chromosome-Centric Human…
Lung Cancer	2016	Hsu	Mol Cell Proteomics	To identify potential markers for the diagnosis of early-stage lung cancer without lymph node metastasis	14 adenocarcinoma tissue 14 nonmalignant adjacent tissue	LTQ Orbitrap Discovery (Thermo Fisher)	iTRAQ	T = 1857 (1763 quantified) D = 133 up in nonmalignant v stage I cancer (no mets)	ERO1L, PABPC4, NARS, RCC1, RPS25, TARS	WB_MX1, ERO1L, SERPINH1_original cases + 12 additional cases IHC_ERO1L, GARS, PABPC4, NARS, RCC1, RPS9, RPS25, TARS_3 cases IHC_ERO1L, PABPC4, NARS, RCC1, RPS25, TARS_10 cases WB_ERO1L, PABPC4, NARS, RCC1, RPS25, TARS_48 cases ERO1L and NARS associated with metastasis (stage) ERO1L associated with poor overall survival knockdown, viability/migration assays_ERO1L, NARS_	PXD004077	Hsu C-H, Hsu C-W, Hsueh C, Wang C-L, Wu Y-C, Wu C-C, et al. Identification and Characterization of Potential Biomarkers by Quantitative Tissue Proteomics of Primary Lung Adenocarcinoma. Mol Cell Proteomics. 2016;15:2396–410. doi:10.1074/mcp.M115.057026.	Lung cancer is the leading cause of cancer-related death worldwide. Both diagnostic and prognostic biomarkers are urgently needed to increase patient survival. In this study, we identified/quantified 1763 proteins from paired adenocarcinoma (ADC) tissues with different extents of lymph node (LN) involvement using an iTRAQ-based quantitative proteomic analysis. Based on a bioinformatics analysis a…
Breast Cancer	2012	Yang	J Proteome Res	To discover potential prediction markers of drug resistance in needle-biopsied tissues of breast cancer patients prior to neoadjuvant chemotherapy	11 tumor tissues 6 drug resistant 5 drug sensitive drug = doxorubicin or docetaxel	LTQ (Thermo Fisher)	label free spectral counting	T = 2331 (1608 drug sensitive, 1948 drug resistant, 1225 both) D = 298 in drug sensitive v drug resistant Mann-Whitney: 88 (72up/16down)	FKBP4 and S100A9	WB_RUVBL2, HSPA4, S100A9, FABP4, FKBP4, ASAH1, POSTN_14 samples IHC_FKBP4_38(23 sens,15 resist) independent samples IHC_S100A9_30(19 sens,11 resist) independent samples	-	Yang WS, Moon H-G, Kim HS, Choi E-J, Yu M-H, Noh D-Y, et al. Proteomic approach reveals FKBP4 and S100A9 as potential prediction markers of therapeutic response to neoadjuvant chemotherapy in patients with breast cancer. J Proteome Res. 2012;11:1078–88. doi:10.1021/pr2008187.	Although doxorubicin (Doxo) and docetaxel (Docet) in combination are widely used in treatment regimens for a broad spectrum of breast cancer patients, a major obstacle has emerged in that some patients are intrinsically resistant to these chemotherapeutics. Our study aimed to discover potential prediction markers of drug resistance in needle-biopsied tissues of breast cancer patients prior to neo…
Breast Cancer	2014	Groessl	J Proteome Res	To assess the functional state of cancer-associated fibroblasts through proteome profiling of breast cancer tissue and cancer surrounding tissue	3 tumor tissue biopsies → 9 biopsy segments 3 tumor-central tissue 3 tumor-near tissue 3 tumor-distant tissue	Q Exactive (Thermo Fisher)	label free intensity based (LFQ)	T = 2073 Top 24 proteins in tumor-distant v tumor-central from cluster analysis	higher in tumor-central - FKBP4, AGR3, AGR2, TPD52, CRABP1, NCL, ATP1B1, ACP1, IFITM1, RPS16,FKBP10, CRABP2 higher in tumor-distant - LIPE, SOD3, HSPA12A, MAOA, ALDH1L1, GPD1, AKR1C2, MGST1, CACNA2D1, PLIN4, MGLL, CD151	-	PXD001311 PXD001324-8	Groessl M, Slany A, Bileck A, Gloessmann K, Kreutz D, Jaeger W, et al. Proteome profiling of breast cancer biopsies reveals a wound healing signature of cancer-associated fibroblasts. J Proteome Res. 2014;13:4773–82. doi:10.1021/pr500727h.	Breast cancer is still the most common type of cancer in women; an important role in carcinogenesis is actually attributed to cancer-associated fibroblasts. In this study, we investigated whether it is possible to assess the functional state of cancer-associated fibroblasts through tumor tissue proteome profiling. Tissue proteomics was performed on tumor-central, tumor-near, and tumor-distant bio…
Breast Cancer	2014	Liu NQ	J Natl Cancer Inst	To identify and validate a prognostic protein signature to predict 5-year metastasis-free survival for triple-negative breast cancer to reduce unnecessary adjuvant systemic therapy	63 tumor tissues 38 no metastasis (5 yr) 25 metastasis (5 yr)	LTQ Orbitrap XL (Thermo Fisher)	label free	T = 3660/4385 (test set/training set) 981 stringently filtered proteins from training set: D = 23 in no metastasis (5yr) v metastasis (5yr) (Cox regression analysis)	11-protein signature: higher in no metastasis (5yr) - CMPK1, AIFM1, FTH1, EML4, GANAB, CTNNA1, AP1G1, STX12, AP1M1, CAPZB higher in metastasis (5yr) - MTHFD1	global profiling,Cox regression_11-protein signature_additional 64 cases (test set)	PXD000260	Liu NQ, Stingl C, Look MP, Smid M, Braakman RBH, De Marchi T, et al. Comparative proteome analysis revealing an 11-protein signature for aggressive triple-negative breast cancer. J Natl Cancer Inst. 2014;106:djt376. doi:10.1093/jnci/djt376.	BACKGROUND: Clinical outcome of patients with triple-negative breast cancer (TNBC) is highly variable. This study aims to identify and validate a prognostic protein signature for TNBC patients to reduce unnecessary adjuvant systemic therapy. METHODS: Frozen primary tumors were collected from 126 lymph node-negative and adjuvant therapy-naive TNBC patients. These samples were used for global prote…
Breast Cancer	2015	Bouchal	Mol Cell Proteomics	To identify markers for precise metastatic risk-discrimination in breast cancer patients with low grade breast tumors	96 tumor tissues 48 grade 1 tumor tissues: luminal A (ER+/PR+/HER2-); 24 lymph node+, 24 node-; 48 grade 3 tumor tissues 24 lymph node+, 24 node- (16 TN, 8 HER2+/ER+, 8 HER2+/ER-, 16 HER2-)	LTQ Orbitrap Velos (Thermo Fisher)	iTRAQ	T = 4405 D = top 65: 42 correlating with lymph node metastasis (pos or neg) 23 connected to metastasis and dysregulated	node-pos.v node-neg. CPB1, PDLIM2, RNF25, RELA, YWHAH, STMN1, TMSB10, TRAF3IP2, ITGB1(grade3 only)	IHC_CPB1, RNF25,STMN1, ITGB1, YWHAH_same samples IHC_CPB1_independent set of 64 grade1 luminal A tumors in silico gene expression validation_ CPB1, PDLIM2, RELA_856 cases incl 348 luminal A-like breast tumors in silico gene expression validation_CPB1, PDLIM2, RNF25, STMN1, TMSB10 _4142 breast cancer tissues (1678 luminal A)	PXD000029	Bouchal P, Dvořáková M, Roumeliotis T, Bortlíček Z, Ihnatová I, Procházková I, et al. Combined Proteomics and Transcriptomics Identifies Carboxypeptidase B1 and Nuclear Factor κB (NF-κB) Associated Proteins as Putative Biomarkers of Metastasis in Low Grade Breast Cancer. Mol Cell Proteomics. 2015;14:1814–30. doi:10.1074/mcp.M114.041335.	Current prognostic factors are insufficient for precise risk-discrimination in breast cancer patients with low grade breast tumors, which, in disagreement with theoretical prognosis, occasionally form early lymph node metastasis. To identify markers for this group of patients, we employed iTRAQ-2DLC-MS/MS proteomics to 24 lymph node positive and 24 lymph node negative grade 1 luminal A primary br…
Breast Cancer	2015	Campone	Mol Cell Proteomics	To identify new therapeutic target(s) in triple-negative breast cancers	42 tumor tissues control =normal macroscopic areas TNBC: 2 grade2/ 40 grade3 (14 relapse)	5800 MALDI TOF/TOF (AB Sciex)	iTRAQ	T = 2784 D = 219 (126 up/93down) in normal v cancer 189 (98up/91down) in normal v no relapse 295 (165up/130down) in normal v relapse 59 (26up/33down) in no relapse v relapse	higher in relapse - DSP, THBS1, IDH2 higher in relapse - WARS	iTRAQ_DSP, THBS1, IDH2, WARS_41 additional tumors: association with disease-free & overall survival (WARS: no relapse, good prognosis, DSP,THBS1: relapse, poor prognosis) IHC_DSP, THBS1, WARS_original samples: three-protein signature for relapse classification	-	Campone M, Valo I, Jézéquel P, Moreau M, Boissard A, Campion L, et al. Prediction of Recurrence and Survival for Triple-Negative Breast Cancer (TNBC) by a Protein Signature in Tissue Samples. Mol Cell Proteomics. 2015;14:2936–46. doi:10.1074/mcp.M115.048967.	To date, there is no available targeted therapy for patients who are diagnosed with triple-negative breast cancers (TNBC). The aim of this study was to identify a new specific target for specific treatments. Frozen primary tumors were collected from 83 adjuvant therapy-naive TNBC patients. These samples were used for global proteome profiling by iTRAQ-OFFGEL-LC-MS/MS approach in two series: a tra…
Breast Cancer	2015	Lawrence	Cell Rep	To refine understanding of breast cancer biology and to identify molecular markers to improve drug selection in triple-negative breast cancer	4 tumor tissues TNBC (stages II to III)	Q Exactive (Thermo Fisher)	label free intensity-based absolute quantitation (iBAQ)	T = 10336 in tumor samples (12775 in whole data set with 20 cell lines)	-	-	PRDB004167 https://zucchini.gs. washington.edu/BreastCancerProteome	Lawrence RT, Perez EM, Hernández D, Miller CP, Haas KM, Irie HY, et al. The proteomic landscape of triple-negative breast cancer. Cell Rep. 2015;11:630–44. doi:10.1016/j.celrep.2015.03.050.	Triple-negative breast cancer is a heterogeneous disease characterized by poor clinical outcomes and a shortage of targeted treatment options. To discover molecular features of triple-negative breast cancer, we performed quantitative proteomics analysis of twenty human-derived breast cell lines and four primary breast tumors to a depth of more than 12,000 distinct proteins. We used this data to i…
Breast Cancer	2016	Mertins	Nature	To describe the effects of genetic alterations on the (phospho) proteomic landscape in breast cancer	105 tumor tissues (77 high quality; 28 with protein degradation) 3 normal breast tissues 25 basal-like 29 luminal A 33 luminal B 18 HER2	Q Exactive (Thermo Fisher)	iTRAQ	T = 15,369 proteins & 62,679 phosphosites filter=observed in ≥25% of samples: T = 12,553 proteins & 33,239 phosphosites	5q loss: CETN3, SKP1 leads to higher EGFR levels 5q loss: SKP1 leads to higher SRC levels highly phosphorylated kinases, including ERBB2, CDK12, PAK1, PTK2, RIPK2 and TLK2 62 phosphosites associated with PIK3CA (helical domain) mutation; signature in 15/26 mutated tumors 56 phosphosites associated with TP53 mutation; signature in 22/41 mutated tumors	-	http://cptac-data-portal.georgetown.edu/cptac/s/S029	Mertins P, Mani DR, Ruggles K V, Gillette MA, Clauser KR, Wang P, et al. Proteogenomics connects somatic mutations to signalling in breast cancer. Nature. 2016;534:55–62. doi:10.1038/nature18003.	Somatic mutations have been extensively characterized in breast cancer, but the effects of these genetic alterations on the proteomic landscape remain poorly understood. Here we describe quantitative mass-spectrometry-based proteomic and phosphoproteomic analyses of 105 genomically annotated breast cancers, of which 77 provided high-quality data. Integrated analyses provided insights into the som…
Breast Cancer	2016	Tyanova	Nat Commun	To apply system-wide quantitative proteomics to archived tumour samples and to discover novel breast cancer cancer regulators and subtype-specific biological processes	40 tumor tissues 14 ERPR = ER+/PR+ 15 Her2 = HER2+ 11 TN = ER-/PR-/HER2- 37 ductal carcinomas, 3 lobular; mostly stage I–II, grades 2–3	Q Exactive (Thermo Fisher)	Super-SILAC	T = 10,135 (>7000/sample)	19-gene signature of classical breast cancer subtypes: HER2, GRB7 (Her2+) MAPK3 (ERPR+) EEF1G (ERPR-) MCM5, STMN1, GLS, C9orf114, RCL1, ENO1 (TN+) AGR2, NDUFAB1, MIPEP, MLPH, HID1, CMBL, FOXA1, ECM1, CAP7N (TN-)	-	PXD002619	Tyanova S, Albrechtsen R, Kronqvist P, Cox J, Mann M, Geiger T. Proteomic maps of breast cancer subtypes. Nat Commun. 2016;7:10259. doi:10.1038/ncomms10259.	Systems-wide profiling of breast cancer has almost always entailed RNA and DNA analysis by microarray and sequencing techniques. Marked developments in proteomic technologies now enable very deep profiling of clinical samples, with high identification and quantification accuracy. We analysed 40 oestrogen receptor positive (luminal), Her2 positive and triple negative breast tumours and reached a q…
Breast Cancer	2016	De Marchi	Mol Oncol	To develop a predictor for tamoxifen treatment outcome in recurrent ER-positive breast cancer	112 tumor tissues 56 in training set (24 good prognosis, 32 poor prognosis) 56 in test set (41 good prognosis, 15 poor prognosis)	LTQ Orbitrap XL (Thermo Fisher)	label free LFQ (MaxQuant)	T = 3227 (training set), 4278 (test set), 2741 (both), 1960 (both, at least 10 observations) D = 99 (50 poor prognosis including CDC37, ITGB1, CFL1, EIF4G1, MSH2, 49 good prognosis including PDCD4, KRT18, NOP58)	4-gene predictor for tamoxifen treatment outcome: OCIAD1, CGN, PDCD4 (good prognosis) G3BP2 (poor prognosis)	IHC_PDCD4_294 samples correlation with longer time to progression	PXD000484 PXD000485	De Marchi T, Liu NQ, Stingl C, Timmermans MA, Smid M, Look MP, et al. 4-protein signature predicting tamoxifen treatment outcome in recurrent breast cancer. Mol Oncol. 2016;10:24–39. doi:10.1016/j.molonc.2015.07.004.	Estrogen receptor (ER) positive tumors represent the majority of breast malignancies, and are effectively treated with hormonal therapies, such as tamoxifen. However, in the recurrent disease resistance to tamoxifen therapy is common and a major cause of death. In recent years, in-depth proteome analyses have enabled identification of clinically useful biomarkers, particularly, when heterogeneity…
Breast Cancer	2016	Pozniak	Cell Syst	To identify key proteins and pathways associated with tumorigenesis and metastatic spread.	66 cancer tissue (origin ER-pos., Her2-neg. infiltrating ductal carcinomas) 22 healthy adjacent tissue 21 non-metastatic (lymph node-negative=LNN), 20 metastatic (lymph node-positive=LNP), 25 lymph node metastases	Q-Exactive Q-Exactive Plus (Thermo Fisher)	Super-SILAC	T = 10124 (10043 quantified), average 5439 ( 4300 quantified) in each tissue D = 969 (563up/406down) in healthy v cancer 85 (78up/8down) in LNN v LNP 10 (4up/6down) in LNP v lymph node metastases LN metastasis proteome very similar to primary tumor	up in healthy v cancer - MUC1, CTSD, ribosomal proteins, PSMA1, PSMA5, PSMB1, PSMB2, PSMB3, PSMB4, PSMB8, ATP6V0D1, ATP6AP1, CTSA, CTSB, CTSD, CTSZ, GLUL, PRDX3, PRDX4, PRDX5, GPX1, GPX4, SOD1, SLC25A11, ACOT1 down in healthy v cancer - XRCC5, XRCC6, MSH2, MSH6, SMC2, SMC4, PARP1, UPF1, UPF2, aminoacyl tRNA synthetases, HSPA5, HSP90B1, HYOU1, CCT2, CCT3, CCT4, CCT6A, CCT7, CCT8, CANX, PSMC1, PSMC…	IHC_GLUL, SLC25A11, ACOT1_ HPA scoring_12up: COX5A, MRPL13, MRPL28, PSMB3, CTSZ, LSM3, CEACAM6, NT5C, PLGRKT, TPP1, TYMP, GPX1_9 cases, 3 healthy HPA scoring_10down:PFKP, PHGDH, SLC7A5, LDHB, ITGA6, LARS, RARS, TARS, YARS, SERPINB5_9 cases, 3 healthy	PXD000815	Pozniak Y, Balint-Lahat N, Rudolph JD, Lindskog C, Katzir R, Avivi C, et al. System-wide Clinical Proteomics of Breast Cancer Reveals Global Remodeling of Tissue Homeostasis. Cell Syst. 2016;2:172–84. doi:10.1016/j.cels.2016.02.001.	The genomic and transcriptomic landscapes of breast cancer have been extensively studied, but the proteomes of breast tumors are far less characterized. Here, we use high-resolution, high-accuracy mass spectrometry to perform a deep analysis of luminal-type breast cancer progression using clinical breast samples from primary tumors, matched lymph node metastases, and healthy breast epithelia. We …
Prostate Cancer	2016	Iglesias-Gato	Eur Urol	To study cellular processes altered in PCa in clinical samples and to identify prognostic biomarkers for disease aggressiveness	28 tumor tissues 8 adjacent nonmalignant tissues Gleason 6-9 prostate adenocarcinomas	Q Exactive (Thermo Fisher)	Super-SILAC	T = 9623 D = 649	NCOA7, FOLH1, NPY	IHC_NDUFAF1, ACAD9, MSK2, COPA, THOC7 _ knockdown/pharm.inhib-growth/invasion assay_MSK2/1,COPA_ IHC_NPY_400 samples/10 tumor types cohort analysis(Västerås) IHC_NPY_289 tumor samples/196 matched benign samples; increased mortality with low Gleason Score tumors (<7) and high NPY (HR: 2.51, CI 95% [1.085–5.8], p = 0.0315) case-control study(Örebro) IHC_NPY,ERG_171 cases, 292 controls(no progressio…	PXD003430 PXD003452 PXD004132 PXD003615 PXD003636 PXD004159	Iglesias-Gato D, Wikström P, Tyanova S, Lavallee C, Thysell E, Carlsson J, et al. The Proteome of Primary Prostate Cancer. Eur Urol. 2016;69:942–52. doi:10.1016/j.eururo.2015.10.053.	BACKGROUND: Clinical management of the prostate needs improved prognostic tests and treatment strategies. Because proteins are the ultimate effectors of most cellular reactions, are targets for drug actions and constitute potential biomarkers; a quantitative systemic overview of the proteome changes occurring during prostate cancer (PCa) initiation and progression can result in clinically relevan…
Colorectal Cancer	2014	Zhang B	Nature	To perform integrated proteogenomic analyses in order to address the problem of inference of cancer phenotypes from genomic abnormalities	95 tumor tissues 30 normal tissues tumor: 64 colon adenocarcinoma 31 rectal adenocarcinoma	LTQ Orbitrap Velos (Thermo Fisher)	label free spectral counting	T = 7526 (3718 quantified in combined dataset 90 tumor/30 normal)	108 protein variants including KRAS, CTNNB1, SF3B1, ALDH2 and FH, ALDH2, HSD17B4, PARP1, P4HB, TST,GAK, SLC25A24, SUPT16H mutated POLE, BRAF associated with subtype B mutated TP53, amplified HNF4A associated with subtype E D = subtype A v rest 316(149up/167down) subtype B v rest 66(36up/30down) subtype C v rest 581(278up/303down) subtype D v rest 127(57up/70down) subtype E v rest 755(445up/310dow…	-	http://cptac-data-portal.georgetown.edu	Zhang B, Wang J, Wang X, Zhu J, Liu Q, Shi Z, et al. Proteogenomic characterization of human colon and rectal cancer. Nature. 2014;513:382–7. doi:10.1038/nature13438.	Extensive genomic characterization of human cancers presents the problem of inference from genomic abnormalities to cancer phenotypes. To address this problem, we analysed proteomes of colon and rectal tumours characterized previously by The Cancer Genome Atlas (TCGA) and perform integrated proteogenomic analyses. Somatic variants displayed reduced protein abundance compared to germline variants.…
Colorectal Cancer	2015	Wiśniewski	J Proteome Res	to perform an in depth analysis of the normal tissue (N), the adenoma (A), and the cancer (C)	8 matched cancer and normal, 16 non-matched adenomas (FFPE)	LC-MS/MS on Qexactive	LFQ algorithm of MaxQuant	T = 10 900, D = 2300 (N vs A), 1780 (A vs C) and 2161 (N vs C)	Not their aim, but identified previously described : NHF4A, TOMM34, SRC	-	PXD002137	Wiśniewski JR, Duś-Szachniewicz K, Ostasiewicz P, Ziółkowski P, Rakus D, Mann M. Absolute Proteome Analysis of Colorectal Mucosa, Adenoma, and Cancer Reveals Drastic Changes in Fatty Acid Metabolism and Plasma Membrane Transporters. J Proteome Res. 2015;14:4005–18. doi:10.1021/acs.jproteome.5b00523.	Colorectal cancer is a leading cause of cancer-related death. It develops from normal enterocytes, through a benign adenoma stage, into the cancer and finally into the metastatic form. We previously compared the proteomes of normal colorectal enterocytes, cancer and nodal metastasis to a depth of 8100 proteins and found extensive quantitative remodeling between normal and cancer tissues but not c…
Colorectal Cancer	2015	Yin	Sci Rep	To screen protein expression changes in five stages of colorectal cancer FFPE tissues	30 tumor tissues 9 stage I 7 stage II 1 stage IIIA 5 stage IIIB 8 stage IIIC	TripleTOF 4600, TripleTOF 5600+ (AB Sciex)	label free spectral counting iTRAQ	T = 1464, quantifiable: 1017 (label free), 6294 (iTRAQ) D = 338(263up/75down) (label free, ANOVA of 5 stages) 341 (iTRAQ): 105 proteins in Stage I v Stage II 186 proteins in Stage I v Stage IIIA 134 proteins in Stage I v Stage IIIB 115 proteins in Stage I v Stage IIIC	VTN, ARP3 up ITGA5 down	WB_VTN,ARP3,ITGA5_1 sample/stage	-	Yin X, Zhang Y, Guo S, Jin H, Wang W, Yang P. Large scale systematic proteomic quantification from non-metastatic to metastatic colorectal cancer. Sci Rep. 2015;5:12120. doi:10.1038/srep12120.	A systematic proteomic quantification of formalin-fixed, paraffin-embedded (FFPE) colorectal cancer tissues from stage I to stage IIIC was performed in large scale. 1017 proteins were identified with 338 proteins in quantitative changes by label free method, while 341 proteins were quantified with significant expression changes among 6294 proteins by iTRAQ method. We found that proteins related t…
Colorectal Cancer	2016	Yu	Oncotarget	to identify potential protein biomarkers of colorectal cancer	24 CRC and 24 paired adjacent normal samples	RPLC-MS/MS	iTRAQ	T = 5469, D = 836 (by only FC), 24 (by FC and p-value)	S100A9, ANXA3, NAMPT, ACADVL, CDH17, CES2, ALDH1A1, CLCA1	IHC, westen blotting, ELISA		Yu J, Li X, Zhong C, Li D, Zhai X, Hu W, et al. High-throughput proteomics integrated with gene microarray for discovery of colorectal cancer potential biomarkers. Oncotarget. 2016;7:75279–92. doi:10.18632/oncotarget.12143.	Proteins, as executives of genes’ instructions, are responsible for cellular phenotypes. Integrating proteomics with gene microarray, we conducted this study to identify potential protein biomarkers of colorectal cancer (CRC). Isobaric tags with related and absolute quantitation (iTRAQ) labeling mass spectrometry (MS) was applied to screen and identify differentially expressed proteins between pa…
Colorectal Cancer	2017	Hao	Sci Rep	to generate a comprehensive map of the CRC proteome and to identify its abnormal features	22 CRC and 22 paired adjacent normal tissue	Nanospray LC/MS/MS	label free, spectral counting (NSAF)	T = 12380, D = 740	DPEP1	siRNA knock-down in cell lines to examine the effects of DPEP1 on cell proliferation, apoptosis and invasion		Hao J-J, Zhi X, Wang Y, Zhang Z, Hao Z, Ye R, et al. Comprehensive Proteomic Characterization of the Human Colorectal Carcinoma Reveals Signature Proteins and Perturbed Pathways. Sci Rep. 2017;7:42436. doi:10.1038/srep42436.	The global change in protein abundance in colorectal cancer (CRC) and its contribution to tumorigenesis have not been comprehensively analyzed. In this study, we conducted a comprehensive proteomic analysis of paired tumors and adjacent tissues (AT) using high-resolution Fourier-transform mass spectrometry and a novel algorithm of quantitative pathway analysis. 12380 proteins were identified and …
Pancreatic cancer	2013	Wang	J Proteomics	To compare protein expression in pancreatic cancer tissues with different degrees of differentiation	40 tumor tissues 20 normal pancreas tissues POOLED SAMPLES (2 iTRAQ exps)? 20 low-grade 20 high-grade 20 nonmalignant adjacent tissue	TripleTOF 5600 (AB Sciex)	iTRAQ	T = 2844(exp1)/2588(exp2), 1623 quantified in both D = 15(10up/5down) in normal/low-grade v high-grade	up in high-grade: MYOF, CALD1, CFL1, KRT6A, KRT7, LGALS1, TNC, THBS1, THBS2, SERPINH1 down in high-grade: CPB1, CEL, PNLIP, RRBP1, SOD3	WB_MYOF_original samples IHC_MYOF_154 cases correlation with overall survival (hazard ratio 1.54; 95% CI [1.06–2.23]; p = 0.023) knockdown, growth,migration,xenograft assays_MYOF_	-	Wang W-S, Liu X-H, Liu L-X, Lou W-H, Jin D-Y, Yang P-Y, et al. iTRAQ-based quantitative proteomics reveals myoferlin as a novel prognostic predictor in pancreatic adenocarcinoma. J Proteomics. 2013;91:453–65. doi:10.1016/j.jprot.2013.06.032.	Histological differentiation is a major pathological parameter associated with poor prognosis in patients with pancreatic adenocarcinoma (PAC) and the molecular signature underlying PAC differentiation may involve key proteins potentially affecting the malignant characters of PAC. We aimed to identify the proteins which could be implicated in PAC prognosis. We used isobaric tags for relative and …
Pancreatic cancer	2015	Chen	Lab Invest	To identify markers of very long survival compared to short survival of pancreatic patients to understand the biology	Macrodissected FFPE tissue n = 5 long term survival, n = 5 short term survival patients	LTQ-Orbitrap hybrid mass spectrometer (Thermo Fisher Scientific)	label free quantification based on spectral counts	t = 1050 (duplicate runs). D = 332 proteins with > 2FC	PRELP, RPS8, LGALS1	IHC_on PRELP and RPS8. Functional validation of Galectin 1 in CAF		Chen R, Dawson DW, Pan S, Ottenhof NA, de Wilde RF, Wolfgang CL, et al. Proteins associated with pancreatic cancer survival in patients with resectable pancreatic ductal adenocarcinoma. Lab Invest. 2015;95:43–55. doi:10.1038/labinvest.2014.128.	Pancreatic ductal adenocarcinoma (PDAC) is a highly lethal disease with a dismal prognosis. However, while most patients die within the first year of diagnosis, very rarely, a few patients can survive for >10 years. Better understanding the molecular characteristics of the pancreatic adenocarcinomas from these very-long-term survivors (VLTS) may provide clues for personalized medicine and improve…
Pancreatic cancer	2016	Padden	Mol Cell Proteomics	To identify novel markers to distinguish pancreatic cancer from distal cholangiocarcinoma	Laser microdissected tissue fresh frozen, 9 pancreatic cancer 11 cholangiocarcinoma	LTQ Orbitrap Elite mass spectrometer (Thermo Scientific)	label free ion-intensity based quantification	t = 2701 (triplicate runs) d = 180 between pancreatic cancer and cholangiocarcinoma	ACSL5, ANXA1, ANXA10, ANXA13, CKMT1A, FLNB, MAOB, SERPINB5, VILL	IHC_on top 9 genes (cohort 2 n = 20), IHC on top 3 genes (cohort 3 n = 169). ANXA1 up in pancreatic cancer, ANXA13 up in cholangiocarcinoma	PXD001833 and 10.6019/PXD001833.	Padden J, Ahrens M, Kälsch J, Bertram S, Megger DA, Bracht T, et al. Immunohistochemical Markers Distinguishing Cholangiocellular Carcinoma (CCC) from Pancreatic Ductal Adenocarcinoma (PDAC) Discovered by Proteomic Analysis of Microdissected Cells. Mol Cell Proteomics. 2016;15:1072–82. doi:10.1074/mcp.M115.054585.	Cholangiocellular carcinoma (CCC) and pancreatic ductal adenocarcinoma (PDAC) are two highly aggressive cancer types that arise from epithelial cells of the pancreatobiliary system. Owing to their histological and morphological similarity, differential diagnosis between CCC and metastasis of PDAC located in the liver frequently proves an unsolvable issue for pathologists. The detection of biomark…
Liver cancer	2014	Taoka	J Proteome Res	To search for biomarkers to predict early recurrent HCC	20 tumor tissues 20 controls 10 early recurrence HCC 10 late recurrence HCC 10 adjacent nonmalign. 10 normal liver	LTQ Orbitrap XL (Thermo Fisher)	label free emPAI	T = 8438 (6218/5857/6010/5495 in early recurrent HCC/late recurrent HCC/adjacent nonmalignant/normal liver) D = 87 in early recurrent [>20 fold] 46 up/41down	cleaved STAT1, cleaved CTNND1	WB_STAT1_40 original samples WB_CTNND1_4 original samples	-	Taoka M, Morofuji N, Yamauchi Y, Ojima H, Kubota D, Terukina G, et al. Global PROTOMAP profiling to search for biomarkers of early-recurrent hepatocellular carcinoma. J Proteome Res. 2014;13:4847–58. doi:10.1021/pr500262p.	This study used global protein expression profiling to search for biomarkers to predict early recurrent hepatocellular carcinoma (HCC). HCC tissues surgically resected from patients with or without recurrence within 2 years (early recurrent) after surgery were compared with adjacent nontumor tissue and with normal liver tissue. We used the PROTOMAP strategy for comparative profiling, which integr…
Liver cancer	2014	Huang	Proteome Sci	Here, we describe an Isobaric Tags for relative and absolute quantification (iTRAQ)-based quantitative proteomics approach to analyze the early recurrence/metastasis related proteins of H-HCC after radical resection through multidimensional chromatography coupled with tandem mass spectrometry (2DLC-MS/MS).	Samples 60: 20 (No-recurrence), 20 (Late recurrence), 20(early recurrence), pooled in tree-groups iTRAQ?	QStar hybrid LC/MS/MS Q-TOF, AB SCIEX	iTRAQ	T= 1408 proteins D= 44 early recurrence, 49 late recurrence, compared to no recurrence	TOP Candidates: LEG4, S10AC, AMACR, TRFL, EIF3B, BIEA, RO60, APOA2. BOTH S10AC, and AMACR down regulated in early recurrence and up regulated in late recurence comaperd to normal	IHC, S10AC, and AMACR expresion where confimred by IHC, WB and Q-PCR. All showing down regulation in early and up regulation in late recurence		Huang X, Zeng Y, Xing X, Zeng J, Gao Y, Cai Z, et al. Quantitative proteomics analysis of early recurrence/metastasis of huge hepatocellular carcinoma following radical resection. Proteome Sci. 2014;12:22. doi:10.1186/1477-5956-12-22.	BACKGROUND Hepatic resection is the preferred treatment for huge hepatocellular carcinoma (>10 cm in diameter; H-HCC). However, the patients with H-HCC suffer from poor prognosis due to the early recurrence/metastasis. The underlying mechanism of H-HCC's early recurrence/metastasis is currently not well understood. RESULTS Here, we describe an Isobaric Tags for relative and absolute quantificatio…
Liver cancer	2015	Xing	J Proteomics	To systematically compare overall proteome profiles of single-lesion HCC versus multiple-lesion HCC, relative to adjacent nonmalignant tissue	60 tumor tissues 60 nonmalignant adjacent tissues 30 single-lesion HCC 30 multiple-lesion HCC	Q Exactive (Thermo Fisher)	iTRAQ 8-plex with 5-sample pools, 3 experiments	T = 5513 4601 in 3 replicates ( 5079/5109/5222 per replicate) D = 107 in single lesion versus nonmalignant 330 in multiple lesion versus nonmalignant (71 shared)	HSD17B13 (down in single lesion v nonmalignant) HK2 (up in multiple lesions v nonmalignant))	qPCR_HSD17B13,HK2_93patients/98patients WB_HSD17B13,HK2_16?	IPX00037601 http://pan.baidu.com/s/1kT5ixO7	Xing X, Huang Y, Wang S, Chi M, Zeng Y, Chen L, et al. Comparative analysis of primary hepatocellular carcinoma with single and multiple lesions by iTRAQ-based quantitative proteomics. J Proteomics. 2015;128:262–71. doi:10.1016/j.jprot.2015.08.007.	In clinical practices, the therapeutic outcomes and prognosis of hepatocellular carcinoma (HCC) patients with different tumor numbers after surgery are very different; however, the underlying mechanisms of the tumorigenesis and development of HCC with different tumor numbers are still not well understood. Here, we systematically compared the overall proteome profiles between the primary HCC with …
Ovarian cancer	2016	Hughes	Sci Rep	To investigate differential protein expression patterns characterizing ovarian high-grade serous, clear cell, and endometrioid carcinoma	18 tumor tissues 6 HGSC = high-grade serous carcinoma 6 CCC = clear cell carcinoma 6 ENOC = endometrioid carcinoma	Orbitrap Fusion Tribrid (Thermo Fisher)	TMT	T = 8167 in FFPE (5 HGSC, 5 CCC) D = includes up =TP53, WT, CRABP2, down = LAMB1, NID2, NAPSA, CRYAB in CCC v HGSC T = 9014 in fresh frozen (4 HGSC, 4 CCC) D = includes up =TP53, WT, CRABP2, down = LAMB1, NID2, NAPSA, HNF1B in CCC v HGSC T = 9049 in FFPE (6 HGSC, 6 CCC, 6 ENOC) (6551 in all)	FOLR1 characteristic high expression in HGSC, low in CCC and ENOC KLHL14 enriched in HGSC MSLN higher, LEFTY1, CTH lower in HGSC relative to CCC and ENOC BSN histotype-specific for CCC and ENOC HNF1B, CTH higher in CCC relative to HGSC and ENOC	Comparison with TCGA RNA expression, CPTAC protein, and HPA IHC datasets_high in HGSC:FOLR1, CRIP1, MSLN, SNCG, CRABP2; low in HGSC: LEFTY1, GDF15, QPCT, GPC3, CTH IHC_CTH_485 tumors	PXD003607	Hughes CS, McConechy MK, Cochrane DR, Nazeran T, Karnezis AN, Huntsman DG, et al. Quantitative Profiling of Single Formalin Fixed Tumour Sections: proteomics for translational research. Sci Rep. 2016;6:34949. doi:10.1038/srep34949.	Although re-sequencing of gene panels and mRNA expression profiling are now firmly established in clinical laboratories, in-depth proteome analysis has remained a niche technology, better suited for studying model systems rather than challenging materials such as clinical trial samples. To address this limitation, we have developed a novel and optimized platform called SP3-Clinical Tissue Proteom…
Ovarian cancer	2016	Zhang H	Cell	To provide a detailed analysis of molecules and underlying mechanisms associated with high-grade serous ovarian carcinomas	174 tumor tissues (32 @ both centers); 5 non-TP53-mutated not used for follow up analyses 122 samples@Johns Hopkins (HRD selection: 67 HRD, 55 non-HRD); 84 samples@Pacific Northwest (max. OS heterogeneity selection)	LTQ Orbitrap Velos (Thermo Fisher)	iTRAQ	T = 9600 (3586 observed and quantified in all 169 samples used for functional analyses)	signature of 128 proteins showing significant correlation with CIN index (incl CHD4, CHD5) 30 proteins with co-expression patterns differentiating HRD from non-HRD (incl HDAC1, RBBP4, RBBP7, EP300, HUS1)	SWATH_H4K12Ac,H4K16Ac_ : low H4 acetylation associated with high HDAC1 in HRD tumors	http://cptac-data-portal.georgetown.edu	Zhang H, Liu T, Zhang Z, Payne SH, Zhang B, McDermott JE, et al. Integrated Proteogenomic Characterization of Human High-Grade Serous Ovarian Cancer. Cell. 2016;166:755–65. doi:10.1016/j.cell.2016.05.069.	To provide a detailed analysis of the molecular components and underlying mechanisms associated with ovarian cancer, we performed a comprehensive mass-spectrometry-based proteomic characterization of 174 ovarian tumors previously analyzed by The Cancer Genome Atlas (TCGA), of which 169 were high-grade serous carcinomas (HGSCs). Integrating our proteomic measurements with the genomic data yielded …
Leukemia - CLL	2015	Eagle	Mol Cell Proteomics	To elucidate molecular mechanisms underlying adverse clinical outcome associated with IGHV-unmutated CLL	18 CLL samples 9 IGHV-unmutated CLL 9 IGHV-mutated CLL	TripleTOF 5600 system (AB Sciex)	iTRAQ	T = 3521 (2024 proteins in all 3 separate iTRAQ experiments) D = 274 in IGHV-mutated v IGHV-unmutated (127up/147down) (186 quantified in all 18 samples)	39 cell migration/adhesion-related proteins differential in IGHV-unmutated (4up/35down)	WB_TCL-1, MNDA, LEF-1_original samples Findings indicated impaired migratory funciton of UM-CLL and retention of MU-CLL to the lymphnodes. Validation on basis of patient clinical records in accordance with this hypothesis.	-	Eagle GL, Zhuang J, Jenkins RE, Till KJ, Jithesh P V, Lin K, et al. Total proteome analysis identifies migration defects as a major pathogenetic factor in immunoglobulin heavy chain variable region (IGHV)-unmutated chronic lymphocytic leukemia. Mol Cell Proteomics. 2015;14:933–45. doi:10.1074/mcp.M114.044479.	The mutational status of the immunoglobulin heavy chain variable region defines two clinically distinct forms of chronic lymphocytic leukemia (CLL) known as mutated (M-CLL) and unmutated (UM-CLL). To elucidate the molecular mechanisms underlying the adverse clinical outcome associated with UM-CLL, total proteomes from nine UM-CLL and nine M-CLL samples were analyzed by isobaric tags for relative …
Leukemia - Lymphoma - DLBCL	2015	Rüetschi	Int J Proteomics	To use proteomic analysis in tumor tissue from Diffuse Large B-Cell Lymphoma patients with different clinical outcome (early relapse versus progression free) after immunochemotherapy	10 tumor tissues all DLBCL = Diffuse Large B-Cell Lymphoma 5 early relapse ( < 1 yr) 5 progression free ( > 5 yr)	LTQ FT Ultra (Thermo Fisher)	Super-SILAC	T = 3588 (3027 quantified, 1305 in all samples) D = 87 (21up/66 down) in progression free v relapse	up in early relapse - EIF2AK2, CNOT1, NOC3, POLDIP3, GSPT1, PDCD4, IRF4, TAF15, RCC1, IKZF1, SNW1 down in early elapse - WAFL, STAT1, CD82, EHD4, CD18, DBNL, ARPC5, CYFIP1, PSAP, INPP5D, ITGAX, ARPC1B, ANXA6, FERMT3, FLII, CAP1, MAPK1, ARP2, PACSIN2, MSN, PSMB10, TAOK3, CASP3, STAG2	WB_MSN, ANXA6, CAP1_original samples	-	Rüetschi U, Stenson M, Hasselblom S, Nilsson-Ehle H, Hansson U, Fagman H, et al. SILAC-Based Quantitative Proteomic Analysis of Diffuse Large B-Cell Lymphoma Patients. Int J Proteomics. 2015;2015:841769. doi:10.1155/2015/841769.	Diffuse large B-cell lymphoma (DLBCL), the most common lymphoma, is a heterogeneous disease where the outcome for patients with early relapse or refractory disease is very poor, even in the era of immunochemotherapy. In order to describe possible differences in global protein expression and network patterns, we performed a SILAC-based shotgun (LC-MS/MS) quantitative proteomic analysis in fresh-fr…
Leukemia - CLL	2016	Huang	Leuk Lymphoma	To identify a protein signature for progressive CLL.	27 CLL samples clinical stage: 9 stable 7 slow-progressive 10 progressive	QSTAR Elite (AB SCIEX)	iTRAQ	T = 1798 (1597 quantified) D = 84 39 in stable v [slow-progressive/progressive] 49 in stable v slow-progressive v progressive 23 in ZAP70-negative v ZAP70-positive	Stable vs. Progressive: : transcription intermediary factor 1-beta, moesin), 60 kDa heat shock protein, mitochondrial, heat shock 70kDa protein 1, and lactate dehydrogenase A chain	SRM_LDHA, MYH9, ANP32A, SET, GLUD1, PARP1, HSPD1, HSPE1, TRIM28, PHB2,ACO2_50 samples(8stable,15slow-progressive,27progressive) FACS_TIF1B,MSN, HSPD1,HSPA1B,LDHA_	-	Huang PY, Mactier S, Armacki N, Giles Best O, Belov L, Kaufman KL, et al. Protein profiles distinguish stable and progressive chronic lymphocytic leukemia. Leuk Lymphoma. 2016;57:1033–43. doi:10.3109/10428194.2015.1094692.	Patients with a stable chronic lymphocytic leukemia (CLL) double their blood lymphocyte count in >5 years, but may develop progressive disease with lymphocytes doubling in <12 months. To identify a protein signature for progressive CLL, whole cell extracts of peripheral blood mononuclear cells from patients with CLL (n=27) were screened using iTRAQ (isobaric tags for relative and absolute quantif…
Leukemia - Multiple Myeloma	2016	Dytfeld	Oncotarget	To identify biomarkers and signaling pathways that differentiate refractory/relapsed multiple myeloma patients with good partial response/complete response from those with poor response to second line chemotherapy (PAD = bortezomib, doxorubicin, dexamethasone)	77 pretreatment plasma cell samples 30 good response: complete or very good partial response 47 poor response: 18 progressive disease, 2 stable disease, 27 partial response	Q Exactive (Thermo Fisher) UltrafleXtreme MALDI TOF/TOF (Bruker)	label free LFQ iTRAQ	T = 2915 (label free, Q Exactive)) D = 245 in good response v poor response T = 2664/1349 (iTRAQ, Q Exactive/UltrafleXtreme; 1389/753 with ≥ 2 peptides) D = 285/213 in good response v poor response (Q Exactive/UltrafleXtreme) D = 118 (83up/35down) in good response v poor response, all methods	up in good v poor - PSME1, PSME2, PSMA5, PSMA7, PSMB8, PSMB2, PSMD1, PSMD11, HSPA9, STIP1, NPM1, GANAB, HSPA6, CACYBP, PDIA6, HSP90AB1, TXN, TXNDC5, PRDX3, TXNL1, PRDX2, PRDX5, PRDX6, APEX1, GLO1, NONO, YWHAE, EIF5A, HNRNPL, HNRNPM, MIF, NCL, NPM1, PDCD4, PDCD5, PDCD6, PDCD6IP, VHL, CD74 down in good v poor - MPO, CAT, GSTP1, S100A8, S100A9, ANXA1, ANXA6, LGALS1, PLEC, LMNA, VIM, CTSB, ISG20, HMG…	ELISA_PSME1_16 good response, 16 poor response, 6 healthy	-	Dytfeld D, Luczak M, Wrobel T, Usnarska-Zubkiewicz L, Brzezniakiewicz K, Jamroziak K, et al. Comparative proteomic profiling of refractory/relapsed multiple myeloma reveals biomarkers involved in resistance to bortezomib-based therapy. Oncotarget. 2016;7:56726–36. doi:10.18632/oncotarget.11059.	Identifying biomarkers of the resistance in multiple myeloma (MM) is a key research challenge. We aimed to identify proteins that differentiate plasma cells in patients with refractory/relapsed MM (RRMM) who achieved at least very good partial response (VGPR) and in those with reduced response to PAD chemotherapy (bortezomib, doxorubicin and dexamethasone). Comparative proteomic analysis was cond…
Leukemia - AML	2017	Tong	Proteomics	To characterize AML samples on the level of the proteome and the phospho(tyrosine)proteome	12 AML samples 4 healthy (PBMC) samples AML FAB classes: 8 Mlow = mainly M0-M1 4 Mhigh = mainly M5 classes	Orbitrap Elite (Thermo Fisher)	label free LFQ	T = 4485 (3318 proteins in ≥2 patient) D = 462 in Mlow v Mhigh (50 with fold change > 10) D = 376 in healthy v AML (269up/107down)	CD74, CDK6, DDX6, ETV6, FNBP1, HMGA1, MSH2, MSH6, NDRG1, NUP214, NUP98, PSIP1, RPL22, SMARCB1, TCEA1	-	PXD001170	Tong J, Helmy M, Cavalli FMG, Jin L, St-Germain J, Karisch R, et al. Integrated analysis of proteome, phosphotyrosine-proteome, tyrosine-kinome, and tyrosine-phosphatome in acute myeloid leukemia. Proteomics. 2017;17:1600361. doi:10.1002/pmic.201600361.	Reversible protein-tyrosine phosphorylation is catalyzed by the antagonistic actions of protein-tyrosine kinases (PTKs) and phosphatases (PTPs), and represents a major form of cell regulation. Acute myeloid leukemia (AML) is an aggressive hematological malignancy that results from the acquisition of multiple genetic alterations, which in some instances are associated with deregulated protein-phos…
Esophageal Cancer	2014	Zaidi	Cancer	Identification of biomarkers for early detection and monitoring of progression of EAC (esophageal adenocarcinoma)	10 BE (Barrett's esophagus) 11 HGD (High grade dysplasia) 10 advanced locoregional EAC (esophageal adenocarcinoma) (unpaired, FFPE tissues)	LTQ Orbitrap XL hybrid (Thermo Fisher)	label-free	T = 3777 D = 351 differentially abundant along the spectrum of BE, HGD and EAC (Kruskal - Wallis test, p<0.05)	ANXA6, BGN, S100A9, MPO and resistin	ELISAs using serum samples		Zaidi AH, Gopalakrishnan V, Kasi PM, Zeng X, Malhotra U, Balasubramanian J, et al. Evaluation of a 4-protein serum biomarker panel-biglycan, annexin-A6, myeloperoxidase, and protein S100-A9 (B-AMP)-for the detection of esophageal adenocarcinoma. Cancer. 2014;120:3902–13. doi:10.1002/cncr.28963.	BACKGROUND: Esophageal adenocarcinoma (EAC) is associated with a dismal prognosis. The identification of cancer biomarkers can advance the possibility for early detection and better monitoring of tumor progression and/or response to therapy. The authors present results from the development of a serum-based, 4-protein (biglycan, myeloperoxidase, annexin-A6, and protein S100-A9) biomarker panel for…
Bladder cancer	2014	Liu PF	Med Oncol	To study protein expression profiles of muscle-invasive bladder cancer cells of different risk groups and to explore the role of biological pathway changes	30 tumor tissues 10 adjacent normal urothelial tissues all muscle-invasive bladder cancer 10 low-risk group 10 median-risk group 10 high-risk group	Q Exactive (Thermo Fisher)	iTRAQ	T = 3073 D = 463 in low-risk group 1620 in medium-risk group 617 in high-risk group	-	-		Liu PF, Cao YW, Jiang HP, Wang YH, Yang XC, Wang XS, et al. Heterogeneity research in muscle-invasive bladder cancer based on differential protein expression analysis. Med Oncol. 2014;31:21. doi:10.1007/s12032-014-0021-9.	The aim of this study was to study the expression profiles of muscle-invasive bladder cancer (MIBC) cells of different risk groups and to explore the crucial role of biological pathway change in heterogeneity of MIBC cells. Thirty individual samples (cancer and non-cancerous specimens) were obtained from patients with MIBC. Laser capture microdissection was employed to harvest the homogeneous MIB…
Bladder cancer	2015	Latosinska	PLoS One	To compare label-free and label-based (8-plex iTRAQ) methods for investigating differential protein expression in samples typically used in clinical proteomics, using bladder cancer ((non-muscle invasive v muscle invasive) as a showcase	8 tumor tissues all bladder cancer 4 non-muscle invasive (pTa) 4 muscle-invasive (pT2+)	LTQ Orbitrap Velos (Thermo Fisher)	label free intensity based iTRAQ	T = 1346 (label free; 1113±78 per tissue), 910 with ≥2 peptides T = 664 (unfractionated iTRAQ), 332 with ≥2 peptides T = 2064 (fractionated iTRAQ), 1092 with ≥2 peptides 280 in all methods non-invasive v invasive: D = 77 (49up/28down) with label free D = 6 (1up/5down) with unfractionated iTRAQ D = 45 (21up/24down) with fractionated iTRAQ D = 71 with both label free & fractionated iTRAQ (66 same t…	-	in silico mRNA analysis_34 label free candidates, 15 iTRAQ candidates _normal v cancer, low grade v high grade, non-invasive v invasive data sets IHC_ANXA6_11 non-cancerous bladder, 8 pTa tumors, 8 pT1 tumors, 8 pT2+ tumors	PXD002170	Latosinska A, Vougas K, Makridakis M, Klein J, Mullen W, Abbas M, et al. Comparative Analysis of Label-Free and 8-Plex iTRAQ Approach for Quantitative Tissue Proteomic Analysis. PLoS One. 2015;10:e0137048. doi:10.1371/journal.pone.0137048.	High resolution proteomics approaches have been successfully utilized for the comprehensive characterization of the cell proteome. However, in the case of quantitative proteomics an open question still remains, which quantification strategy is best suited for identification of biologically relevant changes, especially in clinical specimens. In this study, a thorough comparison of a label-free app…
Brain cancer	2012	Fang	J Proteome Res	To use capillary isotachophoresis (CITP) stacking to compare protein expression profiles of grade II-IV astrocytoma tissues	12 tumor tissues tumor: 4 grade II = astrocytoma 3 grade III = anaplastic astrocytoma 5 grade IV = GBM	LTQ (Thermo Fisher)	label free spectral counting	T = 4079 (average 2338/tissue) 177 unique in grade II, 120 unique in grade III, 594 unique in grade IV D = > 40 between grades II-IV	IQGAP1	IHC_IQGAP1_9 grade I, 19 grade II, 18 grade III, 14 grade IV	-	Fang X, Wang C, Balgley BM, Zhao K, Wang W, He F, et al. Targeted tissue proteomic analysis of human astrocytomas. J Proteome Res. 2012;11:3937–46. doi:10.1021/pr300303t.	Complicating proteomic analysis of whole tissues is the obvious problem of cell heterogeneity in tissues, which often results in misleading or confusing molecular findings. Thus, the coupling of tissue microdissection for tumor cell enrichment with capillary isotachophoresis-based selective analyte concentration not only serves as a synergistic strategy to characterize low abundance proteins, but…
Brain cancer	2014	Heroux	Physiol Genomics	To identify differential protein expression in glioblastoma compared with nonneoplastic brain tissue	10 tumor tissues 10 normal brain tissues tumor: all GBM	LTQ Orbitrap Velos (Thermo Fisher)	label free spectral counting	T = average = 6402/tissue (4576 quantified in data set) D = 601 (213 up in all samples with fold change ≥ 2, 65 down in all samples with fold change ≥ 2) in normal v GBM	top 30 up in cancer - NES, CD14, IGLC7, IGLC6, IGFALS, ITGAM, VAT1, IQGAP1, NAMPT, STT3A, SERPINH1, TAGLN2, VTN, LAMA4, IGLC1, IGHG2, SAMHD1, SERPINF2, ANXA1, F13A1, C5, IGLL5, PRPH, LAMB1, IGHG4	WB_NES, IQGAP1, NAMPT, ANXA1, PRPH, CTSB, AHSG_		Heroux MS, Chesnik MA, Halligan BD, Al-Gizawiy M, Connelly JM, Mueller WM, et al. Comprehensive characterization of glioblastoma tumor tissues for biomarker identification using mass spectrometry-based label-free quantitative proteomics. Physiol Genomics. 2014;46:467–81. doi:10.1152/physiolgenomics.00034.2014.	Cancer is a complex disease; glioblastoma (GBM) is no exception. Short survival, poor prognosis, and very limited treatment options make it imperative to unravel the disease pathophysiology. The critically important identification of proteins that mediate various cellular events during disease is made possible with advancements in mass spectrometry (MS)-based proteomics. The objective of our stud…
Brain cancer	2014	Johnson	J Proteome Res	To investigate the effect of alternate storage methods on protein stability or protein posttranslational modifications, with human glioblastoma tumor sections as a showcase	8x2 tumor tissues tumor: all GBM 8 patients, each two tumor pieces: 1 flash frozen, 1 OCT-embedded before flash freezing	TripleTOF 5600 (AB Sciex)	iTRAQ	T = 1877 (1037 quantified in all samples)	-	-	PXD001038	Johnson H, White FM. Quantitative analysis of signaling networks across differentially embedded tumors highlights interpatient heterogeneity in human glioblastoma. J Proteome Res. 2014;13:4581–93. doi:10.1021/pr500418w.	Glioblastoma multiforme (GBM) is the most aggressive malignant primary brain tumor, with a dismal mean survival even with the current standard of care. Although in vitro cell systems can provide mechanistic insight into the regulatory networks governing GBM cell proliferation and migration, clinical samples provide a more physiologically relevant view of oncogenic signaling networks. However, cli…
Brain cancer	2014	Saratsis	Acta Neuropathol	To characterize protein, mRNA, and methylation patterns in a cohort of pediatric brain tumor specimens, including diffuse intrinsic pontine glioma (DIPG)	44 tumor tissues 12 normal brain tissues tumor:14 DIPG, 8 supratentorial astrocytoma, 3 ependymoma, 2 infratentorial juvenile pilocytic astrocytoma, 2 medulloblastoma, 1 glioneural tumor, 1 meningioma normal:8 perilesional brainstem tissue from DIPG patients, 2 frontal lobe tissue from DIPG patients, 2 frontal lobe tissue from supratentorial pediatric GBM patients	LTQ Orbitrap XL (Thermo Fisher)	label free spectral counting	T = 2305 (2061 in DIPG, 317 of those not in normal control) D = 65 in normal control from DIPG v DIPG	CLU, EF2, TLN1	WB_CLU, EF2, TLN1_2 DIPG, 2 normal IHC_CLU, EF2, TLN1_	-	Saratsis AM, Kambhampati M, Snyder K, Yadavilli S, Devaney JM, Harmon B, et al. Comparative multidimensional molecular analyses of pediatric diffuse intrinsic pontine glioma reveals distinct molecular subtypes. Acta Neuropathol. 2014;127:881–95. doi:10.1007/s00401-013-1218-2.	Diffuse intrinsic pontine glioma (DIPG) is a highly morbid form of pediatric brainstem glioma. Here, we present the first comprehensive protein, mRNA, and methylation profiles of fresh-frozen DIPG specimens (n = 14), normal brain tissue (n = 10), and other pediatric brain tumors (n = 17). Protein profiling identified 2,305 unique proteins indicating distinct DIPG protein expression patterns compa…
Brain cancer	2015	Sharma	Proteomics	To investigate proteome alterations in different grades of human meningiomas to obtain insights about pathogenesis and identify surrogate protein markers	20 tumor tissues 6 normal brain tissues meningiomas: 14 grade I 5 grade II 1 grade III	6550A iFunnel Q-TOF LC/MS (Agilent) Q Exactive (Thermo Fisher)	iTRAQ	T = 4308 D = 2367 in normal v meningioma - - - - - - - - - - - - - - - - - - - - - - - - - - - - - - - - - - - - - - - - - - - - - - - Q-TOF: T = 1238 D = 618 (290up/328down) in normal v menigioma grade I 642 (353up/289down) in normal v menigioma grade II 294 in menigioma grade I v grade II - - - - - - - - - - - - - - - - - - - - - - - - - - - - - - - - - - - - - - - - - - - - - - - Q Exactive: T…	up in normal v menigioma (I/II) - AHNAK, FLNB, DSP, FLNA, VCL, GSN, APOA1, ANXA1, SERPINH1, EPHX1, TAGLN, HNRNPA2B1, PPIB, PRELP, PFN1, RPS19, CRABP1, VIM, CLIC1, S100A6, CA3, H1F0 down in normal v menigioma (I/II) - SPTAN1, MAPT, ATP5A1, GFAP, MAP2, SYN1, GPI, NEFL, YWHAE, ATP6V1B2, CKB, ENO2, BASP1	in silico mRNA correlation_46 up proteins, 13 down proteins_Oncomine data ELISA_APOA1, RBP, HPX_6 normal, 8 grade I meningioma, 4 grade II meningioma	-	Sharma S, Ray S, Mukherjee S, Moiyadi A, Sridhar E, Srivastava S. Multipronged quantitative proteomic analyses indicate modulation of various signal transduction pathways in human meningiomas. Proteomics. 2015;15:394–407. doi:10.1002/pmic.201400328.	Meningiomas (MGs) are frequent tumors of the CNS originating from the meningeal layers of the spinal cord and the brain. In this study, comparative tissue proteomic analysis of low and high grades of MGs was performed by using iTRAQ-based quantitative proteomics in combination with ESI-quadrupole-TOF and Q-Exactive MS, and results were validated by employing ELISA. Combining the results obtained …
Brain cancer	2016	Ren	Onco Targets Ther	To examine proteomes of low- and high-grade astrocytomas	20 tumor tissues astrocytomas: 5 grade I 5 grade II 5 grade III 5 grade IV (GBM)	LTQ Orbitrap Velos (Thermo Fisher)	iTRAQ	T= 2190 (2177 quantified) D = 173 in grade I v grade II 304 in grade I v grade III 462 in grade I v grade IV	up along the grades- EGFR, TIMP1, MMP9 down along the grades - FBLN5, FBLN2	WB_MMP1, MMP9, FBLN2, FBLN5_original samples overexpression, proliferation/migration/invasion assays_FBLN5, FBLN2_U251 cells	-	Ren T, Lin S, Wang Z, Shang A. Differential proteomics analysis of low- and high-grade of astrocytoma using iTRAQ quantification. Onco Targets Ther. 2016;9:5883–95. doi:10.2147/OTT.S111103.	Astrocytoma is one of the most common types of brain tumor, which is histologically and clinically classified into four grades (I-IV): I (pilocytic astrocytoma), II (diffuse astrocytoma), III (anaplastic astrocytoma), and IV (glioblastoma multiforme). A higher grade astrocytoma represents a worse prognosis and is more aggressive. In this study, we compared the differential proteome profile of ast…
Brain cancer	2017	Bi	Neuroscience	To elucidate differences between low grade astrocytoma (LGA) and glioblastoma (GBM)	7 tumor tissues 3 GBM (grade IV) 4 LGA (grade II)	Orbitrap Elite (Thermo Fisher)	label free intensity based	T = (2661 in LGA, 2848 in GBM) D = 136 (86up/50down) in LGA v GBM	up - EGFR, RPS5, FTH1, STAT1 down - TNR	WB_up: RPS5, FTH1, STAT1, down: TNR_14 LGA, 14 GBM	-	Bi B, Li F, Guo J, Li C, Jing R, Lv X, et al. Label-free quantitative proteomics unravels the importance of RNA processing in glioma malignancy. Neuroscience. 2017;351:84–95. doi:10.1016/j.neuroscience.2017.03.023.	Glioma, one of the most common cancers in human, is classified to different grades according to the degrees of malignancy. Glioblastoma (GBM) is known to be the most malignant (Grade IV) whereas low-grade astrocytoma (LGA, Grade II) is relatively benign. The mechanism underlying the pathogenesis and progression of glioma malignancy remains unclear. Here we report a quantitative proteomic study to…
Gastric cancer	2012	Sousa	Am J Pathol	To uncover new biomarkers for preneoplastic metaplasias and neoplastic lesions	10 tumor tissues 10 metaplasias 10 normal tissues	LTQ Orbitrap (Thermo Fisher)	label free spectral counting	T = ~2350/sample D = 147 (60up/87down) across progression from normal mucosa to gastric cancer 18 up in normal v metaplasia 46 up in normal v cancer	NASP, PCNA, DDX5, TNXB, FERMT3, NONO, RUVBL2, PLEC1, RCC1, FBLN5, LTF, F2, DMBT1, HLA-DRB1, TBCB, APOA1, LCP1, ESYT1, KIAA0664	IHC_LTF, DMBT1_ specific staining for metaplastic (LTF: spasmolytic polypeptide–expressing metaplasia; DMBT1: intestinal metaplasia) and neoplastic lesions qRT-PCR_DMBT1_3 normal, 3 metaplasia IHC_LTF, DMBT1_450 gastric cancer samples (45% stage I, 20% stage II, 18% stage III, 17% stage IV): high in stage I cancer, lower in later stages (poor prognosis)	-	Sousa JF, Ham A-JL, Whitwell C, Nam KT, Lee H-J, Yang H-K, et al. Proteomic profiling of paraffin-embedded samples identifies metaplasia-specific and early-stage gastric cancer biomarkers. Am J Pathol. 2012;181:1560–72. doi:10.1016/j.ajpath.2012.07.027.	Early diagnosis and curative resection are the predominant factors associated with increased survival in patients with gastric cancer. However, most gastric cancer cases are still diagnosed at later stages. Since most pathologic specimens are archived as FFPE samples, the ability to use them to generate expression profiles can greatly improve cancer biomarker discovery. We sought to uncover new b…
Gastric cancer	2017	Jiang	Clin Chim Acta	To identify and validate proteins implicated in gastric cancer and evaluate specificity and sensitivity of candidates for detection	70 tumor tissues 70 adjacent nonmalignant tissues 35 early stage gastric cancer 35 late stage gastric cancer	LTQ Orbitrap Velos (Thermo Fisher)	iTRAQ	T = ? D = 431 (224up/207down) in nonmalignant v cancer	FABP1, FASN	IHC_FABP1, FASN_70 tissue pairs associated with lymph node metastasis/TNM staging	-	Jiang Z, Shen H, Tang B, Yu Q, Ji X, Wang L. Quantitative proteomic analysis reveals that proteins required for fatty acid metabolism may serve as diagnostic markers for gastric cancer. Clin Chim Acta. 2017;464:148–54. doi:10.1016/j.cca.2016.11.032.	BACKGROUND: Gastric cancer is one of the leading causes of cancer-related deaths worldwide. The sensitivities and specificities of current biomarkers for gastric cancer are insufficient for clinical detection, and new diagnostic tests are therefore urgently required. METHODS: A discovery set of gastric cancer and adjacent normal tissues were analyzed for differentially expressed proteins by label…
Head And Neck Cancer	2013	Slebos	Int J cancer	Study of global protein differences between HPV+ and HPV- OPC (oropharyngeal carcinoma) and between OPC and normal oral epithelium	10 HPV+ OPC (pooled) 10 HPV- OPC (pooled) 10 normal adult oral epithelia (pooled)	LTQ (Thermo Fisher)	label-free	T = 2,653 T (HPV+ vs. HPV- OPC) = 2,343 D (HPV+ vs. HPV- OPC) = 319 (p<0.05, FC>2); 180 UP in HPV+ OPC and 139 UP in HPV− OPC T (HPV- vs. normal epithelium) = 1,946 D (HPV- vs. normal epithelium) = 266 (p<0.05, FC>2); 159 UP in HPV− OPC and 107 UP in normal epithelium T (HPV+ vs. normal epithelium) = 2,582 D (HPV+ vs. normal epithelium) = 493 (p<0.05, FC>2); 309 UP in HPV+ OPC and 184 UP in norma…	UP in normal epithelium: KRT4, PPL, EVPL, CRNN, ALDH3A1, IL1RN, APOB, A2ML1, S100A9, SCEL , MUC5B, SPTBN2 UP in OPC: COX41, ASS1, GPI, NONO, MCM5, MCM6, ENO1, MYL1, STAT1, WARS, PML, EMILIN1, KHSRP, ECHS1, FN1, TNC, POSTN, EPX, COL12A1	targeted protein quantiation (MRM); TMA (ASS1)		Slebos RJC, Jehmlich N, Brown B, Yin Z, Chung CH, Yarbrough WG, et al. Proteomic analysis of oropharyngeal carcinomas reveals novel HPV-associated biological pathways. Int J cancer. 2013;132:568–79. doi:10.1002/ijc.27699.	Oropharyngeal carcinoma (OPC) can be classified into two equally prevalent subtypes depending on the presence of human papillomavirus (HPV). Patients with HPV-positive (HPV+) OPC represent a unique cohort with a distinct tumor biology and clinical behavior compared to HPV-negative (HPV-) OPC. Genetic studies have demonstrated chromosomal and gene expression changes associated with distinct subcla…
Larynx cancer	2014	Li	PLoS One	To discover candidate biomarkers for diagnosis of human laryngeal carcinoma and explore possible mechanisms	10 tumor tissues 10 nonmalignant adjacent tissues	LTQ Orbitrap XL (Thermo Fisher)	label free spectral counting (APEX)	T = 1738 D = 281 (141up/140down) in nonmalignant v cancer	up - PFN1, NCL, CNDP2 down - OGN	RT-PCR_PFN1, NCL, CNDP2, OGN_8 tissue pairs WB_PFN1, NCL, CNDP2, OGN_24 tissue pairs knoc kdown, proliferation/migration assays_PFN1_Hep-2 cells	-	Li L, Zhang Z, Wang C, Miao L, Zhang J, Wang J, et al. Quantitative proteomics approach to screening of potential diagnostic and therapeutic targets for laryngeal carcinoma. PLoS One. 2014;9:e90181. doi:10.1371/journal.pone.0090181.	To discover candidate biomarkers for diagnosis and detection of human laryngeal carcinoma and explore possible mechanisms of this cancer carcinogenesis, two-dimensional strong cation-exchange/reversed-phase nano-scale liquid chromatography/mass spectrometry analysis was used to identify differentially expressed proteins between the laryngeal carcinoma tissue and the adjacent normal tissue. As a r…
Head And Neck Cancer	2014	Sepiashvili	Mol Cell Proteomics	Identification of differentially abundant proteins and exploration of the mechanisms underlying the distinct clinical behavior of HPV+ versus HPV− OPCs (oropharyngeal carcinoma)	27 HPV-positive 26 HPV-negative FFPE OPC biopsies	LTQ Orbitrap XL (Thermo Scientific)	label-free	T = 2,633 D = 174 (159 significantly up-regulated and 15 significantly down-regulated in HPV± OPCs)	cortactin and methylthioadenosine phosphorylase	IHC in an independent cohort of 29 OPC samples	http://massive.ucsd.edu MassIVE ID MSV000078610	Sepiashvili L, Waggott D, Hui A, Shi W, Su S, Ignatchenko A, et al. Integrated omic analysis of oropharyngeal carcinomas reveals human papillomavirus (HPV)-dependent regulation of the activator protein 1 (AP-1) pathway. Mol Cell Proteomics. 2014;13:3572–84. doi:10.1074/mcp.M114.041764.	HPV-positive oropharyngeal carcinoma (OPC) patients have superior outcomes relative to HPV-negative patients, but the underlying mechanisms remain poorly understood. We conducted a proteomic investigation of HPV-positive (n = 27) and HPV-negative (n = 26) formalin-fixed paraffin-embedded OPC biopsies to acquire insights into the biological pathways that correlate with clinical behavior. Among the…
Head And Neck Cancer	2014	Guerrera	J Proteome Res	Proteomic quantification in tumor and healthy regions of HNSCC patients who were positive or negative for HPV-DNA detection	6 HNSCC 6 controlateral healthy tissues	4800 MALDI-TOF/TOF analyzer (AB SCIEX)	iTRAQ	T = 1107 proteins detected, 583 quantified D = 41 ± 5% tumor versus healthy regions; D = 40 tumor versus healthy regions in HPV-negative patients D = 38 tumor versus healthy regions in HPV-16-positive patients	IL-6	IHC, WB, ELISA		Guerrera IC, Quetier I, Fetouchi R, Moreau F, Vauloup-Fellous C, Lekbaby B, et al. Regulation of Interleukin-6 in Head and Neck Squamous Cell Carcinoma Is Related to Papillomavirus Infection. J Proteome Res. 2014;13:1002–11. doi:10.1021/pr401009f.	The prevalence of head and neck squamous cell carcinoma (HNSCC) related to human papillomavirus (HPV) is increasing, unlike tobacco- and alcohol-associated cancers. To gain a clearer understanding of the molecular mechanisms implicated in HNSCC, depending on the presence or not of a viral sequence, we investigated the expression of proteins detected in the tumor regions of HNSCC patients. Twenty-…
Head And Neck Cancer	2015	Dey	Tumour Biol	To characterize and quantify proteins in non-cancerous oral tissue and oral squamous cell carcinoma	10 tumor tissue 10 nonmalignant adjacent tissue	LTQ Orbitrap Velos (Thermo Fisher)	iTRAQ	T = 2074 D = 288 (126up/162down)in nonmalignant v cancer	includes known MMP9, ZNF142, CFL1, HSPA6, S100A7, TMSB10, TNC, CTNNB1, CALR, APOD	WB_RAB2A, PRDX1_3nonmalignant/cancer pairs IHC_RAB2A_56 cancer cases, 10 nonmalignant adjacent tissue IHC_PRDX1_180 cancer cases, 25 nonmalignant adjacent tissue	-	Dey KK, Pal I, Bharti R, Dey G, Kumar BNP, Rajput S, et al. Identification of RAB2A and PRDX1 as the potential biomarkers for oral squamous cell carcinoma using mass spectrometry-based comparative proteomic approach. Tumour Biol. 2015;36:9829–37. doi:10.1007/s13277-015-3758-7.	Despite the recent advances in diagnostic and therapeutic strategies, oral squamous cell carcinoma (OSCC) remains a major health burden. Protein biomarker discovery for early detection will help to improve patient survival rate in OSCC. Mass spectrometry-based proteomics has emerged as an excellent approach for detection of protein biomarkers in various types of cancers. In the current study, we …
Head And Neck Cancer	2015	Dey	Tumour Biol	Identification of potential biomarkers for OSCC (oral squamous cell carcinoma)	10 OSCC 10 adjacent normal	LTQ-Orbitrap Velos (Thermo Fisher)	iTRAQ	T = 2074 proteins D = 288, 162 UP and 126 DOWN in OSCC vs. adjacent normal tissues (FC>2)	RAB2A, PRDX1	IHC and WB		Dey KK, Pal I, Bharti R, Dey G, Kumar BNP, Rajput S, et al. Identification of RAB2A and PRDX1 as the potential biomarkers for oral squamous cell carcinoma using mass spectrometry-based comparative proteomic approach. Tumour Biol. 2015;36:9829–37. doi:10.1007/s13277-015-3758-7.	Despite the recent advances in diagnostic and therapeutic strategies, oral squamous cell carcinoma (OSCC) remains a major health burden. Protein biomarker discovery for early detection will help to improve patient survival rate in OSCC. Mass spectrometry-based proteomics has emerged as an excellent approach for detection of protein biomarkers in various types of cancers. In the current study, we …
Cervical Cancer	2014	Escobar-Hoyos	Mod Pathol	To identify and validate candidate biomarkers for high-grade squamous intraepithelial lesion (HSIL) and squamous cell carcinoma, and to evaluate KRT17 as a potential prognostic biomarker for cervical squamous cell carcinoma	22 tissues - normal cervical mucosa - low-grade squamous intraepithelial lesion (LSIL) - high-grade squamous intraepithelial lesion (HSIL) - squamous cell carcinoma (SCC)	LTQ Orbitrap XL (Thermo Fisher)	label free spectral counting	T = 1750	KRT17 (increases during progression), KRT4 decreases during progression)	IHC_KRT17,KRT4_25–27 cases per category IHC_KRT17_40 SCC cases : associated with reduced overall survival (hazard ratio=14.76, 95% CI [1.87–117], p=0.01)	-	Escobar-Hoyos LF, Yang J, Zhu J, Cavallo J-A, Zhai H, Burke S, et al. Keratin 17 in premalignant and malignant squamous lesions of the cervix: proteomic discovery and immunohistochemical validation as a diagnostic and prognostic biomarker. Mod Pathol. 2014;27:621–30. doi:10.1038/modpathol.2013.166.	Most previously described immunohistochemical markers of cervical high-grade squamous intraepithelial lesion (HSIL) and squamous cell carcinoma may help to improve diagnostic accuracy but have a minimal prognostic value. The goals of the current study were to identify and validate novel candidate biomarkers that could potentially improve diagnostic and prognostic accuracy for cervical HSIL and sq…
Cervical Cancer	2015	Ding	Int J Oncol	To detect the difference in proteins between cervical cancer and non-cancer samples	10 tumor tissues 10 nonmalignant adjacent tissues	TripleTOF 5600 (AB Sciex)	iTRAQ	T = 3647 D = 294 (130up/164down) in nonmalignant v cancer	top 30 up - DEK, GCLM, SERPINB5, WARS, DIAPH1, ATP2A2, DTX3L, MCM6, STAT1, SLC2A1, KRT17, S100A2, ADH1C, CAMP, GBP1, G6PD, ALDH3A1, OAS3, MPO, TAPBP, PGD, AKR1B10, HIST1H1B, EPX, CES1, PRG3, NAMPT, ADH7, DEFA1, AKR1C2 top 30 down - OGN, CRNN, DCN, PRELP, COL1A1, TPM1, CNN1, SERPINA1, ABI3BP, AGR2, ORM2, BGN, APOA2, DPT, APOH, TAGLN, SOD3, COL1A2, FMOD, PTGDS, KRT1, ASPN, CP, SLPI, CAPS, KNG1, LGA…	qRT-PCR_up:HSPB1, STAT1, ALDH3A1, EPX, G6PD, FSCN1, PRG3; down: DCN, OGN, CRNN, AGR2, ORM2_ WB_ALDH3A1, HSPB1, G6PD, FSCN1, STAT1_6 cancer, 6 nonmalignant IHC_G6PD, HSPB1, STAT1, ALDH3A1_40 cancer, 40 nonmalignant knockdown, migration/invasion assays_G6PD_HeLa cells	-	Ding Y, Yang M, She S, Min H, Xv X, Ran X, et al. iTRAQ-based quantitative proteomic analysis of cervical cancer. Int J Oncol. 2015;46:1748–58. doi:10.3892/ijo.2015.2859.	Cervical cancer is the seventh most common cancer overall and the third among females. To obtain systematic insight into the protein profile that participates in cervical tumor oncogenesis and improve the current target therapies, iTRAQ labeling and NanoLC-MS/MS analysis were utilized to detect differentially expressed proteins in cervical cancer. As a result, 3,647 proteins were identified, amon…
Retinoblastoma	2016	Danda	Clin Proteomics	To provide the first comprehensive proteomic profile of retinoblastoma	5 tumor tissues #? control retina tissues	LTQ Orbitrap Velos (Thermo Fisher)	iTRAQ	T = 3671 (quantified 3587) D = 899 (402up/497down) in control v tumor	KIF11, SYK, STMN1, VIM HIST1H1B, CHGA, IGF2BP1, KRT17, KRT16, LOC102723407, RACGAP1, SYK, KRT6C, AHSG, CHAMP1, APOA2, DDX49, LAMA3, IGFALS, HMGA2, MCM4, KPNA2, DDB2, IGF2BP3, MDK, APOA4, IGLL5, MCM6	IHC_CHGA, AHSG, RACGAP1, IGF2BP1, MDK_15 tumors, 3 normal tissues knockdown,proliferation/migration assays_IGF2BP1_Y79 RB cell line	PXD002774	Danda R, Ganapathy K, Sathe G, Madugundu AK, Ramachandran S, Krishnan UM, et al. Proteomic profiling of retinoblastoma by high resolution mass spectrometry. Clin Proteomics. 2016;13:29. doi:10.1186/s12014-016-9128-7.	BACKGROUND: Retinoblastoma is an ocular neoplastic cancer caused primarily due to the mutation/deletion of RB1 gene. Due to the rarity of the disease very limited information is available on molecular changes in primary retinoblastoma. High throughput analysis of retinoblastoma transcriptome is available however the proteomic landscape of retinoblastoma remains unexplored. In the present study we…
Kidney cancer	2015	Guo	Nat Med	To process and convert biopsy samples of renal cell carcinoma into SWATH-MS fragment ion maps	9 tumor tissues 9 matched kidney tissues DDA: all data of (i) pool all 18, 15 gel bands (ii) individual samples RCC: 6 clear cell RCC 2 papillary RCC 1 chromophobe RCC	DDA: LTQ Orbitrap XL (Thermo Fisher) DIA (SWATH): TripleTOF 5600 (AB Sciex)	label free intensity based (aLFQ)	T = 4624 (SWATH-quantified 2375) D = 513 (296up/317down) in nontumor v tumor (ccRCC tissue pairs only)	literature diagnostic or prognostic biomarkers quantified- CA9, VIM, KRT1, KRT10, KRT2, KRT19, KRT5, KRT18, KRT7, AMACR, S100A1, CAV1, CDH1, PVALB, GSTA2, GSTA1, MME, PODXL, CDH16, SDHB, KRT8 AMACR > 13 times higher in pRCC than in ccRCC GSTA1, VIM highly expressed in ccRCC	-	PXD000672	Guo T, Kouvonen P, Koh CC, Gillet LC, Wolski WE, Röst HL, et al. Rapid mass spectrometric conversion of tissue biopsy samples into permanent quantitative digital proteome maps. Nat Med. 2015;21:407–13. doi:10.1038/nm.3807.	Clinical specimens are each inherently unique, limited and nonrenewable. Small samples such as tissue biopsies are often completely consumed after a limited number of analyses. Here we present a method that enables fast and reproducible conversion of a small amount of tissue (approximating the quantity obtained by a biopsy) into a single, permanent digital file representing the mass spectrometry …
Kidney cancer	2015	Weißer	BMC Genomics	To profile proteome changes in FFPE tissue specimens of clear cell renal cell carcinoma (ccRCC), comparing ccRCC to adjacent non–malignant renal cells, as a proof–of–concept application of dimethyl labeling	4 tumor tissues 4 nonmalignant adjacent tissues	LTQ Orbitrap XL (Thermo Fisher)	dimethyl labeling	T =2938 D = 189 (112up/77down) in nonmalignant v tumor	ANXA2, ANXA4, ribosomal & proteasomal proteins	-	http://www.peptideatlas.org/PASS/PASS00702	Weißer J, Lai ZW, Bronsert P, Kuehs M, Drendel V, Timme S, et al. Quantitative proteomic analysis of formalin–fixed, paraffin–embedded clear cell renal cell carcinoma tissue using stable isotopic dimethylation of primary amines. BMC Genomics. 2015;16:559. doi:10.1186/s12864-015-1768-x.	BACKGROUND: Formalin-fixed, paraffin-embedded (FFPE) tissues represent the most abundant resource of archived human specimens in pathology. Such tissue specimens are emerging as a highly valuable resource for translational proteomic studies. In quantitative proteomic analysis, reductive di-methylation of primary amines using stable isotopic formaldehyde variants is increasingly used due to its ro…
Kidney cancer	2016	Neely	PLoS One	To evaluate stage-dependent changes at the proteome level to provide insight into progression of clear cell renal cell carcinoma	Pools: 10 tumor tissues 8 normal adjacent tissues 2 stage I tissue pairs 2 stage II tissue pairs 2 stage III tissue pairs 2 stage IV tissue pairs - - - - - - - - - - - - - - - - - - - - - Individual samples: 84 normal-adjacent/tumor tissue pairs 17 stage I tissue pairs 20 stage II tissue pairs 21 stage III tissue pairs 26 stage IV tissue pairs	LTQ Orbitrap XL (Thermo Fisher)	label free spectral counting (adjusted spectral counts)	Pools: T = 1551 D = 290 (41up/249down) in normal adjacent v tumor - - - - - - - - - - - - - - - - - - - - - - - - - - - - - - - - - - - - - - - - - - - - - - - Individual samples: T = 783 (776 without ambiguous isoform assignments, 663 also in pooled sample data set) D = 344 (99up/245down, 169 also in pooled sample data set)	CFL1, PFN1, NNMTALDOA	-	PXD003271	Neely BA, Wilkins CE, Marlow LA, Malyarenko D, Kim Y, Ignatchenko A, et al. Proteotranscriptomic Analysis Reveals Stage Specific Changes in the Molecular Landscape of Clear-Cell Renal Cell Carcinoma. PLoS One. 2016;11:e0154074. doi:10.1371/journal.pone.0154074.	Renal cell carcinoma comprises 2 to 3% of malignancies in adults with the most prevalent subtype being clear-cell RCC (ccRCC). This type of cancer is well characterized at the genomic and transcriptomic level and is associated with a loss of VHL that results in stabilization of HIF1. The current study focused on evaluating ccRCC stage dependent changes at the proteome level to provide insight int…
Melanoma	2013	Byrum	J Proteomics Bioinform	To perform comprehensive analysis of formalin-fixed paraffin-embedded human melanoma tissues using quantitative proteomics	61 patient samples (25 nevi, 12 primary and 24 metastatic melanomas)	LTQ-Orbitrap-Velos	label-free	T= 1528 proteins. D=171 proteins between the three groups	HNRPL, FTL, COX4I1, DCN, LUM in overlap with other melanoma study RAB21, LAMP1, EIF4A3, HEXB, SERPINB1, SLC25A11, HNRNPF, EMD, HP1BP3, PTBP1, TPP1, and TUBB2A may be potential targets for early stage tumorigenesis	73% of these proteins were validated by IHC of malignant melanoma tissues from the Human Protein Atlas database		Byrum SD, Larson SK, Avaritt NL, Moreland LE, Mackintosh SG, Cheung WL, et al. Quantitative Proteomics Identifies Activation of Hallmark Pathways of Cancer in Patient Melanoma. J Proteomics Bioinform. 2013;6:43–50. doi:10.4172/jpb.1000260.	Molecular pathways regulating melanoma initiation and progression are potential targets of therapeutic development for this aggressive cancer. Identification and molecular analysis of these pathways in patients has been primarily restricted to targeted studies on individual proteins. Here, we report the most comprehensive analysis of formalin-fixed paraffin-embedded human melanoma tissues using q…
Skin cancer	2015	Welinder	PLoS One	To build a protein sequence database for metastatic melanoma, searching for novel relevant biomarkers	10 tumor tissue (malignant melanoma metastases) 5 “pigmentation” 5 “high-immune”	Q Exactive (Thermo Fisher)	label free frequency of detection in 3 technical replicates	T = 5326 (3683 from 10 unfractionated tumors, 4284 from 4 fractionated tumors; 2641 from both approaches) D = 11 in “pigmentation” v “high-immune” melanoma	CAPZB, DBNL, ILK, TBCA, KRT1, NAP1L4, MYOF, TXNDC12, ST13P4, SUN2, UQCRC1	-	PXD001724 PXD001725	Welinder C, Pawłowski K, Sugihara Y, Yakovleva M, Jönsson G, Ingvar C, et al. A protein deep sequencing evaluation of metastatic melanoma tissues. PLoS One. 2015;10:e0123661. doi:10.1371/journal.pone.0123661.	Malignant melanoma has the highest increase of incidence of malignancies in the western world. In early stages, front line therapy is surgical excision of the primary tumor. Metastatic disease has very limited possibilities for cure. Recently, several protein kinase inhibitors and immune modifiers have shown promising clinical results but drug resistance in metastasized melanoma remains a major p…
Pancreatic cancer	2012	Naidoo	J Pathol	To better understand PDAC metastatic spread and identify novel therapeutic targets	7 primary tumor tissues 7 matched metastases (lymph node) tumor: pancreatic ductal adenocarcinoma	LTQ Orbitrap XL (Thermo Fisher)	label free spectral counting	T = 1504 (duplicate runs) D = 115 of 854 (found in both exp) in primary v metastases [Top 20 = TUBA4A, TPM4, HNRNPH1, YWHAH, KRT7, CSE1L, IQGAP2, COL12A1, H2AFY2, S100P, ENO2, LCP1, TUBB2A, KRT20, TPM1, RPL8, S100A10, CCT5, HNRNPA1, TNC]	S100P, 14-3-3 sigma (SFN)	IHC_S100P,SFN_55 primary,55 matched metastases	-	Naidoo K, Jones R, Dmitrovic B, Wijesuriya N, Kocher H, Hart IR, et al. Proteome of formalin-fixed paraffin-embedded pancreatic ductal adenocarcinoma and lymph node metastases. J Pathol 2012;226:756–63. doi:10.1002/path.3959.	Pancreatic ductal adenocarcinoma (PDAC) is a major cause of cancer-related death, largely due to metastatic disease. To better understand PDAC metastatic spread and identify novel therapeutic targets, we analysed the proteome of primary tumours and matched lymph node (LN) metastases. As frozen specimens of metastatic lesions are scarce, we examined formalin-fixed paraffin-embedded (FFPE) tissues.…
Pancreatic cancer	2013	Takadate	Int J Cancer	To identify novel prognostic markers of resectable pancreatic cancer	8 tumor tissues 5 nonmalignant pancreatic duct tissues tumor: 4 poor prognosis 4 better prognosis	LTQ Orbitrap (Thermo Fisher)	label free spectral counting	T = 1229 D = 106(53up/53down) in better v poor 64 up in nonmalignant v cancer	Differential between poor and better & Overexpressed in cancer: ECH1, FN1, FTL, KRT10, KRT1, OLFM4, ALDH18A1, MPO, POSTN, S100A8, S100A9, STOML2, THBS1, SLC2A1 Only Overexpressed in cancer: ANXA10, PYCARD, CEACAM6, HSPE1, EFHD2, ERO1A, FLNA, GSTK1, ITGB4, LGALS3BP, LYZ, MDH2, MSN, PLBD1, PML, S100P, SERPINH1, SH3BGRL3, SSBP1, TAGLN, VDAC1 Only Differential between poor and better: COL6A3, VCP, AC…	SRM_35proteins(overexpressed in cancer)_original samples IHC_ECH1,OLFM4, STOML2(up in poor), SLC2A1(down in poor)_original samples IHC_ ECH1,OLFM4, STOML2(up in poor), SLC2A1(down in poor)_87 cases: ALL (?) correlate with poor overall survival	-	Takadate T, Onogawa T, Fukuda T, Motoi F, Suzuki T, Fujii K, et al. Novel prognostic protein markers of resectable pancreatic cancer identified by coupled shotgun and targeted proteomics using formalin-fixed paraffin-embedded tissues. Int J Cancer 2013;132:1368–82. doi:10.1002/ijc.27797.	Pancreatic cancer is among the most lethal malignancies worldwide. We aimed to identify novel prognostic markers by applying mass spectrometry (MS)-based proteomic analysis to formalin-fixed paraffin-embedded (FFPE) tissues. Resectable, node positive pancreatic ductal adenocarcinoma (PDAC) with poor (n = 4) and better (n = 4) outcomes, based on survival duration, with essentially the same clinico…
