# Supplementary material for: The cancer proteomic landscape and the HUPO Cancer Proteome Project
Source: Clin Proteomics. 2018 Jan 25;15:4. doi: 10.1186/s12014-018-9180-6 (PMC5785860; doi:10.1186/s12014-018-9180-6)
Supplement: Supplementary file 2 — Additional file 2: Table S2. Meta-analysis of human cancer genes. Meta-analysis data on driver genes and mutated genes in cancer provided in eight publications were downloaded, mapped to official gene symbols, and gathered in a Combined List with gene-wise annotation of the number of studies implicating the gene. The file includes a list of kinase genes retrieved from the KinBase website maintained by the Manning lab (http://kinase.com/web/current/kinbase; original publication: Manning et al. The Protein Kinase Complement of the Human Genome. Science 2002; 298:1912-34), which was used to annotate kinase genes in the Combined List. References for the eight underlying publications are given in a separate tab. [file 12014_2018_9180_MOESM2_ESM.xlsx]

## Sheet: TheReferences
In silico prescription of anticancer drugs to cohorts of 28 tumor types reveals targeting opportunities.
Rubio-Perez C, Tamborero D, Schroeder MP, Antolín AA, Deu-Pons J, Perez-Llamas C, Mestres J, Gonzalez-Perez A, Lopez-Bigas N.
Cancer Cell. 2015 Mar 9;27(3):382-96. doi: 10.1016/j.ccell.2015.02.007.
Cancer genome landscapes.
Vogelstein B, Papadopoulos N, Velculescu VE, Zhou S, Diaz LA Jr, Kinzler KW.
Science. 2013 Mar 29;339(6127):1546-58. doi: 10.1126/science.1235122. Review.
Cumulative haploinsufficiency and triplosensitivity drive aneuploidy patterns and shape the cancer genome.
Davoli T, Xu AW, Mengwasser KE, Sack LM, Yoon JC, Park PJ, Elledge SJ.
Cell. 2013 Nov 7;155(4):948-62. doi: 10.1016/j.cell.2013.10.011. Epub 2013 Oct 31.
A census of human cancer genes.
Futreal PA, Coin L, Marshall M, Down T, Hubbard T, Wooster R, Rahman N, Stratton MR.
Nat Rev Cancer. 2004 Mar;4(3):177-83. Review. No abstract available.
→ cancer.sanger.ac.uk/census
Mutational landscape and significance across 12 major cancer types.
Kandoth C, McLellan MD, Vandin F, Ye K, Niu B, Lu C, Xie M, Zhang Q, McMichael JF, Wyczalkowski MA, Leiserson MD, Miller CA, Welch JS, Walter MJ, Wendl MC, Ley TJ, Wilson RK, Raphael BJ, Ding L.
Nature. 2013 Oct 17;502(7471):333-9. doi: 10.1038/nature12634.
Discovery and saturation analysis of cancer genes across 21 tumour types.
Lawrence MS, Stojanov P, Mermel CH, Robinson JT, Garraway LA, Golub TR, Meyerson M, Gabriel SB, Lander ES, Getz G.
Nature. 2014 Jan 23;505(7484):495-501. doi: 10.1038/nature12912. Epub 2014 Jan 5.
Comprehensive identification of mutational cancer driver genes across 12 tumor types.
Tamborero D, Gonzalez-Perez A, Perez-Llamas C, Deu-Pons J, Kandoth C, Reimand J, Lawrence MS, Getz G, Bader GD, Ding L, Lopez-Bigas N.
Sci Rep. 2013 Oct 2;3:2650. doi: 10.1038/srep02650.
Whole-exome sequencing and clinical interpretation of formalin-fixed, paraffin-embedded tumor samples to guide precision cancer medicine.
Van Allen EM, Wagle N, Stojanov P, Perrin DL, Cibulskis K, Marlow S, Jane-Valbuena J, Friedrich DC, Kryukov G, Carter SL, McKenna A, Sivachenko A, Rosenberg M, Kiezun A, Voet D, Lawrence M, Lichtenstein LT, Gentry JG, Huang FW, Fostel J, Farlow D, Barbie D, Gandhi L, Lander ES, Gray SW, Joffe S, Janne P, Garber J, MacConaill L, Lindeman N, Rollins B, Kantoff P, Fisher SA, Gabriel S, Getz G, Garra…
Nat Med. 2014 Jun;20(6):682-8. doi: 10.1038/nm.3559. Epub 2014 May 18.
→ www.broadinstitute.org/cancer/cga/target

## Sheet: TheCombinedList
23Jun2015 HGNC Symbol	Rubio-Perez Drivers	Vogelstein Drivers	Davoli (Manual Top1000s) TSG & OG Genes	(Originally Futreal) (Cancer Gene Census) Cancer Genes	Kandoth Mutated Cancer Genes	Lawrence Mutated Cancer Genes	Tamborero Drivers	(Originally Van Allen) (TARGET db) Cancer Genes	Present in X/8 Lists X =	KINASE
AKT1	1	1	1	1	1	1	1	1	8	1
APC	1	1	1	1	1	1	1	1	8	0
ASXL1	1	1	1	1	1	1	1	1	8	0
ATM	1	1	1	1	1	1	1	1	8	1
BAP1	1	1	1	1	1	1	1	1	8	0
BRAF	1	1	1	1	1	1	1	1	8	1
BRCA1	1	1	1	1	1	1	1	1	8	0
CDH1	1	1	1	1	1	1	1	1	8	0
CDKN2A	1	1	1	1	1	1	1	1	8	0
CEBPA	1	1	1	1	1	1	1	1	8	0
CTNNB1	1	1	1	1	1	1	1	1	8	0
DNMT3A	1	1	1	1	1	1	1	1	8	0
EGFR	1	1	1	1	1	1	1	1	8	1
EZH2	1	1	1	1	1	1	1	1	8	0
FBXW7	1	1	1	1	1	1	1	1	8	0
FGFR2	1	1	1	1	1	1	1	1	8	1
FGFR3	1	1	1	1	1	1	1	1	8	1
FLT3	1	1	1	1	1	1	1	1	8	1
IDH1	1	1	1	1	1	1	1	1	8	0
IDH2	1	1	1	1	1	1	1	1	8	0
KIT	1	1	1	1	1	1	1	1	8	1
KRAS	1	1	1	1	1	1	1	1	8	0
MAP2K4	1	1	1	1	1	1	1	1	8	1
MAP3K1	1	1	1	1	1	1	1	1	8	1
NF1	1	1	1	1	1	1	1	1	8	0
NOTCH1	1	1	1	1	1	1	1	1	8	0
NPM1	1	1	1	1	1	1	1	1	8	0
NRAS	1	1	1	1	1	1	1	1	8	0
PIK3CA	1	1	1	1	1	1	1	1	8	0
PIK3R1	1	1	1	1	1	1	1	1	8	0
PTEN	1	1	1	1	1	1	1	1	8	0
RB1	1	1	1	1	1	1	1	1	8	0
RUNX1	1	1	1	1	1	1	1	1	8	0
SMAD4	1	1	1	1	1	1	1	1	8	0
STK11	1	1	1	1	1	1	1	1	8	1
TET2	1	1	1	1	1	1	1	1	8	0
TP53	1	1	1	1	1	1	1	1	8	0
VHL	1	1	1	1	1	1	1	1	8	0
WT1	1	1	1	1	1	1	1	1	8	0
ARID1A	1	1	1	1	1	1	1	0	7	0
BRCA2	1	1	1	1	1	0	1	1	7	0
CCND1	1	1	0	1	1	1	1	1	7	0
CDK12	1	0	1	1	1	1	1	1	7	1
CDKN1B	1	0	1	1	1	1	1	1	7	0
EP300	1	1	1	1	1	1	1	0	7	0
ERBB2	1	1	1	1	0	1	1	1	7	1
GATA3	1	1	1	1	1	1	1	0	7	0
HRAS	1	1	1	1	0	1	1	1	7	0
KDM5C	1	1	1	1	1	1	1	0	7	0
KDM6A	1	1	1	1	1	1	1	0	7	0
KMT2C	1	1	1	1	1	1	1	0	7	0
KMT2D	1	1	1	1	1	1	1	0	7	0
MED12	1	1	1	1	0	1	1	1	7	0
NCOR1	1	1	1	1	1	1	1	0	7	0
NFE2L2	1	1	1	1	1	1	1	0	7	0
PBRM1	1	1	1	1	1	1	1	0	7	0
PHF6	1	1	1	1	1	1	1	0	7	0
PPP2R1A	1	1	1	1	1	1	1	0	7	0
PTPN11	1	1	1	1	1	1	1	0	7	0
SETD2	1	1	1	1	1	1	1	0	7	0
SF3B1	1	1	1	1	1	1	1	0	7	0
SMAD2	1	1	1	0	1	1	1	1	7	0
SMARCA4	1	1	1	1	0	1	1	1	7	0
SPOP	1	1	1	1	1	1	1	0	7	0
STAG2	1	1	1	1	1	1	1	0	7	0
U2AF1	1	1	1	1	1	1	1	0	7	0
ACVR1B	1	1	1	0	1	1	1	0	6	1
ALK	1	1	1	1	0	1	0	1	6	1
ARID2	1	1	1	1	0	1	1	0	6	0
ATR	1	0	1	1	1	0	1	1	6	1
ATRX	1	1	1	1	1	0	1	0	6	0
BCOR	1	1	1	1	0	1	1	0	6	0
CASP8	1	1	1	1	0	1	1	0	6	0
CBFB	1	0	1	1	1	1	1	0	6	0
CDKN1A	1	0	1	0	1	1	1	1	6	0
CREBBP	1	1	1	1	0	1	0	1	6	0
ERCC2	1	0	0	1	1	1	1	1	6	0
FOXA1	1	0	1	1	1	1	1	0	6	0
GNAS	1	1	1	1	0	0	1	1	6	0
KMT2A	1	0	1	1	0	1	1	1	6	0
MAP2K1	1	1	1	1	0	1	0	1	6	1
MTOR	1	0	1	0	1	1	1	1	6	1
MYD88	1	1	1	1	0	1	0	1	6	0
NSD1	1	0	1	1	1	1	1	0	6	0
PDGFRA	0	1	1	1	1	0	1	1	6	1
RAD21	1	0	1	1	1	1	1	0	6	0
RPL5	1	0	1	1	1	1	1	0	6	0
SMARCB1	1	1	1	1	0	1	0	1	6	0
TBL1XR1	1	0	1	1	1	1	1	0	6	0
TBX3	1	0	1	1	1	1	1	0	6	0
ABL1	1	1	0	1	0	0	1	1	5	1
AR	0	1	1	0	1	0	1	1	5	0
ARHGAP35	1	0	1	0	1	1	1	0	5	0
ARID5B	1	0	1	0	1	1	1	0	5	0
AXIN2	1	0	0	1	1	1	1	0	5	0
B2M	1	1	1	0	0	1	1	0	5	0
CDC73	1	1	1	1	0	0	1	0	5	0
CDKN2C	0	1	1	1	1	0	1	0	5	0
CIC	1	1	1	1	0	0	1	0	5	0
CTCF	1	0	1	0	1	1	1	0	5	0
CUX1	1	0	1	1	0	1	1	0	5	0
CYLD	1	1	1	1	0	0	1	0	5	0
DDX5	1	0	1	1	0	1	1	0	5	0
ELF3	1	0	1	0	1	1	1	0	5	0
HLA-A	1	0	1	1	0	1	1	0	5	0
HSP90AB1	1	0	1	1	0	1	1	0	5	0
KEAP1	1	0	1	0	1	1	1	0	5	0
MECOM	1	0	1	1	1	0	1	0	5	0
MEN1	1	1	1	1	0	0	0	1	5	0
MET	1	1	0	1	0	1	0	1	5	1
MLH1	1	1	1	1	0	0	0	1	5	0
MYB	1	0	1	1	0	1	1	0	5	0
MYC	1	1	1	1	0	0	0	1	5	0
MYCN	1	1	1	1	0	1	0	0	5	0
NF2	1	1	1	1	0	0	0	1	5	0
NOTCH2	1	1	1	1	0	0	0	1	5	0
PCBP1	1	0	1	0	1	1	1	0	5	0
PTCH1	1	1	1	1	0	0	0	1	5	0
RAC1	1	0	1	1	0	1	1	0	5	0
RHOA	1	0	1	1	0	1	1	0	5	0
RNF43	0	1	1	1	0	0	1	1	5	0
RPL22	1	0	1	1	1	0	1	0	5	0
SMC1A	1	0	1	0	1	1	1	0	5	0
SMO	1	1	1	1	0	0	0	1	5	0
SOX17	1	0	1	0	1	1	1	0	5	0
SOX9	1	1	1	0	1	0	1	0	5	0
TCF7L2	1	0	1	1	0	1	1	0	5	0
TGFBR2	1	0	1	0	1	1	1	0	5	1
TSC1	1	1	0	1	0	1	0	1	5	0
ACVR2A	1	0	1	0	1	0	1	0	4	1
AJUBA	0	0	1	0	1	1	1	0	4	0
AMER1	1	1	1	1	0	0	0	0	4	0
ARID1B	1	1	1	1	0	0	0	0	4	0
AXIN1	1	1	1	1	0	0	0	0	4	0
BCL2	0	1	1	1	0	0	0	1	4	0
BCLAF1	1	0	1	0	0	1	1	0	4	0
CCND3	1	0	1	1	0	0	0	1	4	0
CDK4	1	0	0	1	0	1	0	1	4	1
CHD4	1	0	1	0	0	1	1	0	4	0
CHD8	1	0	1	0	0	1	1	0	4	0
CHEK2	1	0	0	1	1	0	1	0	4	1
CNOT3	1	0	1	1	0	0	1	0	4	0
DDX3X	1	0	1	0	0	1	1	0	4	0
DICER1	1	0	1	1	0	0	1	0	4	0
EIF4A2	1	0	0	1	1	0	1	0	4	0
EPHA3	0	0	1	0	1	0	1	1	4	1
ERBB3	1	0	1	0	0	1	0	1	4	1
ERBB4	0	0	1	0	1	0	1	1	4	1
FAM46C	1	0	1	1	0	1	0	0	4	0
FUBP1	1	1	1	1	0	0	0	0	4	0
GNA11	1	1	0	1	0	0	0	1	4	0
GPS2	1	0	1	0	0	1	1	0	4	0
HGF	1	0	1	0	1	0	1	0	4	0
HIST1H3B	0	1	1	1	0	1	0	0	4	0
HLA-B	1	0	1	0	0	1	1	0	4	0
HNF1A	1	1	1	1	0	0	0	0	4	0
ING1	1	0	1	0	0	1	1	0	4	0
JAK2	0	1	0	1	0	0	1	1	4	1
KLF4	1	1	1	1	0	0	0	0	4	0
LCP1	1	0	1	1	0	0	1	0	4	0
MAX	1	0	1	1	0	0	1	0	4	0
MDM2	1	1	0	1	0	0	0	1	4	0
MDM4	1	1	0	1	0	0	0	1	4	0
MGA	1	0	1	0	0	1	1	0	4	0
MLLT4	1	0	1	1	0	0	1	0	4	0
MSH2	0	1	1	1	0	0	0	1	4	0
NUP98	1	0	1	1	0	0	1	0	4	0
PIK3CB	1	0	1	0	0	0	1	1	4	0
PLCG1	1	0	1	1	0	0	1	0	4	0
POLE	0	0	1	1	0	1	1	0	4	0
PPP6C	1	0	1	1	0	1	0	0	4	0
PRKAR1A	1	0	1	1	0	0	1	0	4	0
RAF1	1	0	1	1	0	0	0	1	4	1
RASA1	1	0	1	0	0	1	1	0	4	0
RBM10	1	0	1	0	0	1	1	0	4	0
RET	1	1	0	1	0	0	0	1	4	1
RHEB	1	0	0	0	0	1	1	1	4	0
SIN3A	1	0	1	0	1	0	1	0	4	0
SOS1	1	0	1	0	0	1	1	0	4	0
SPEN	0	0	1	1	0	1	1	0	4	0
SUZ12	1	0	1	1	0	0	1	0	4	0
TAF1	1	0	1	0	1	0	1	0	4	1
TCF12	1	0	1	1	0	0	1	0	4	0
TP53BP1	1	0	1	0	0	1	1	0	4	0
TSC2	0	0	1	1	0	0	1	1	4	0
XPO1	1	0	0	1	0	1	0	1	4	0
ZFHX3	1	0	1	0	0	1	1	0	4	0
ZMYM2	1	0	1	1	0	0	1	0	4	0
ABL2	1	0	1	1	0	0	0	0	3	1
AFF4	1	0	1	1	0	0	0	0	3	0
AKAP9	1	0	0	1	0	0	1	0	3	0
ARAF	0	0	1	0	0	0	1	1	3	1
ARHGAP26	1	0	1	1	0	0	0	0	3	0
ARHGEF6	1	0	1	0	0	0	1	0	3	0
BLM	1	0	0	1	0	0	1	0	3	0
CARD11	0	1	0	1	0	1	0	0	3	0
CARM1	1	0	1	0	0	0	1	0	3	0
CAST	1	0	1	0	0	0	1	0	3	0
CCAR1	1	0	1	0	0	0	1	0	3	0
CCND2	1	0	0	1	0	0	0	1	3	0
CCNE1	1	0	0	1	0	0	0	1	3	0
CDC27	1	0	1	0	0	1	0	0	3	0
CDK6	1	0	0	1	0	0	0	1	3	1
CHD3	1	0	1	0	0	0	1	0	3	0
CLTC	1	0	0	1	0	0	1	0	3	0
CNOT1	1	0	1	0	0	0	1	0	3	0
CRTC3	1	0	0	1	0	0	1	0	3	0
CSDE1	1	0	1	0	0	0	1	0	3	0
CTNND1	1	0	1	0	0	0	1	0	3	0
CUL1	1	0	1	0	0	0	1	0	3	0
CUL3	1	0	1	0	0	0	1	0	3	0
EEF1A1	1	0	1	0	0	0	1	0	3	0
EPHA2	1	0	1	0	0	1	0	0	3	1
ERBB2IP	1	0	1	0	0	0	1	0	3	0
ETV1	0	0	1	1	0	0	0	1	3	0
ETV6	0	0	1	1	0	0	0	1	3	0
EWSR1	0	0	0	1	0	0	1	1	3	0
FAS	1	0	1	1	0	0	0	0	3	0
FAT1	1	0	1	0	0	1	0	0	3	0
FBXO11	1	0	0	1	0	0	1	0	3	0
FGFR1	1	0	0	1	0	0	0	1	3	1
FIP1L1	1	0	1	1	0	0	0	0	3	0
FN1	1	0	1	0	0	0	1	0	3	0
FOXA2	1	0	0	0	1	0	1	0	3	0
GATA2	0	1	1	1	0	0	0	0	3	0
GNAQ	0	1	0	1	0	0	0	1	3	0
GOLGA5	1	0	0	1	0	0	1	0	3	0
HLF	1	0	1	1	0	0	0	0	3	0
INPP4A	1	0	1	0	0	0	1	0	3	0
INPPL1	1	0	1	0	0	1	0	0	3	0
IRF6	1	0	1	0	0	1	0	0	3	0
JAK1	0	1	1	1	0	0	0	0	3	1
JAK3	0	1	0	1	0	0	0	1	3	1
KALRN	1	0	1	0	0	0	1	0	3	1
KAT6B	1	0	1	1	0	0	0	0	3	0
KDR	1	0	0	1	0	0	0	1	3	1
KMT2B	0	0	1	0	1	1	0	0	3	0
LIFR	0	0	0	1	1	0	1	0	3	0
MALAT1	0	0	0	1	1	0	1	0	3	0
MAP3K4	1	0	1	0	0	0	1	0	3	1
MAP4K3	1	0	1	0	0	1	0	0	3	1
MED23	1	0	1	0	0	1	0	0	3	0
MKL1	1	0	1	1	0	0	0	0	3	0
MLLT10	0	0	1	1	0	0	1	0	3	0
MPL	0	1	0	1	0	0	0	1	3	0
MSH6	0	1	0	1	0	0	0	1	3	0
MYH9	1	0	0	1	0	0	1	0	3	0
NAV3	0	0	1	0	1	0	1	0	3	0
NCOR2	1	0	1	0	0	0	1	0	3	0
NKX2-1	0	1	0	1	0	0	0	1	3	0
NR4A2	1	0	1	0	0	0	1	0	3	0
NTN4	1	0	1	0	0	1	0	0	3	0
NTRK3	1	0	0	1	0	0	0	1	3	1
NUTM1	1	0	0	1	0	0	0	1	3	0
PAX5	1	1	0	1	0	0	0	0	3	0
PER1	1	0	1	1	0	0	0	0	3	0
PPM1D	1	0	1	0	0	1	0	0	3	0
PRDM1	0	1	0	1	0	1	0	0	3	0
PRPF8	1	0	1	0	0	0	1	0	3	0
PRRX1	1	0	1	1	0	0	0	0	3	0
PSIP1	1	0	1	1	0	0	0	0	3	0
ROS1	1	0	0	1	0	0	0	1	3	1
RSPO2	0	0	1	1	0	0	0	1	3	0
SETBP1	0	1	0	1	1	0	0	0	3	0
SETDB1	1	0	1	0	0	1	0	0	3	0
SFPQ	1	0	1	1	0	0	0	0	3	0
SMC3	0	0	0	0	1	1	1	0	3	0
SPTAN1	1	0	1	0	0	0	1	0	3	0
SRSF2	0	1	0	1	0	1	0	0	3	0
STAT3	0	0	1	1	0	0	1	0	3	0
STIP1	1	0	1	0	0	0	1	0	3	0
SYK	1	0	0	1	0	0	0	1	3	1
THRAP3	1	0	1	1	0	0	0	0	3	0
TJP2	1	0	1	0	0	0	1	0	3	0
TNPO1	1	0	1	0	0	0	1	0	3	0
TRIO	1	0	1	0	0	0	1	0	3	1
USP6	1	0	1	1	0	0	0	0	3	0
USP9X	0	0	1	0	1	0	1	0	3	0
WHSC1	1	0	0	1	0	0	1	0	3	0
WHSC1L1	1	0	0	1	0	0	1	0	3	0
ZFP36L1	1	0	1	0	0	0	1	0	3	0
ZFP36L2	1	0	1	0	0	0	1	0	3	0
ZNF750	1	0	1	0	0	1	0	0	3	0
ABCB1	0	0	1	0	0	0	1	0	2	0
ABI1	0	0	1	1	0	0	0	0	2	0
ACO1	1	0	0	0	0	1	0	0	2	0
ACSL3	1	0	0	1	0	0	0	0	2	0
ACSL6	1	0	0	1	0	0	0	0	2	0
ACTB	1	0	0	0	0	0	1	0	2	0
ACTG1	1	0	0	0	0	0	1	0	2	0
ADAM10	1	0	0	0	0	0	1	0	2	0
ADCY1	1	0	0	0	0	0	1	0	2	0
ADGRL2	1	0	1	0	0	0	0	0	2	0
ADNP	0	0	1	0	0	1	0	0	2	0
AHCTF1	1	0	0	0	0	0	1	0	2	0
AHCYL2	0	0	1	0	0	0	1	0	2	0
AHNAK	1	0	0	0	0	0	1	0	2	0
AHR	1	0	1	0	0	0	0	0	2	0
AKT2	0	0	0	1	0	0	0	1	2	1
AKT3	1	0	0	0	0	0	0	1	2	1
ANAPC1	0	0	1	0	0	0	1	0	2	0
ANK3	1	0	0	0	0	1	0	0	2	0
ANKRD12	0	0	1	0	0	0	1	0	2	0
ANXA6	0	0	1	0	0	0	1	0	2	0
APAF1	1	0	0	0	0	0	1	0	2	0
ARAP3	1	0	1	0	0	0	0	0	2	0
ARFGAP3	1	0	1	0	0	0	0	0	2	0
ARHGAP29	1	0	1	0	0	0	0	0	2	0
ARID4B	1	0	1	0	0	0	0	0	2	0
ASH1L	1	0	1	0	0	0	0	0	2	0
ASPM	1	0	0	0	0	0	1	0	2	0
ASXL2	0	0	1	0	0	1	0	0	2	0
ATF1	1	0	0	1	0	0	0	0	2	0
ATF7IP	0	0	1	0	0	0	1	0	2	0
ATIC	1	0	0	1	0	0	0	0	2	0
ATP5B	0	0	1	0	0	1	0	0	2	0
AURKA	1	0	0	0	0	0	0	1	2	1
BAZ2B	1	0	1	0	0	0	0	0	2	0
BCL10	0	0	1	1	0	0	0	0	2	0
BCL11A	1	0	0	1	0	0	0	0	2	0
BCL7A	0	0	1	1	0	0	0	0	2	0
BCL9	0	0	1	1	0	0	0	0	2	0
BMPR2	1	0	1	0	0	0	0	0	2	1
BNC2	1	0	1	0	0	0	0	0	2	0
BRD3	0	0	0	1	0	0	0	1	2	1
BRD4	0	0	0	1	0	0	0	1	2	1
BRE	0	0	1	0	0	1	0	0	2	0
BRWD1	1	0	1	0	0	0	0	0	2	0
BUB1B	0	0	0	1	0	0	1	0	2	1
CACNA1D	0	0	1	1	0	0	0	0	2	0
CAD	1	0	0	0	0	0	1	0	2	0
CBL	0	1	0	1	0	0	0	0	2	0
CCDC120	0	0	1	0	0	1	0	0	2	0
CCDC6	0	0	0	1	0	1	0	0	2	0
CD1D	0	0	1	0	0	1	0	0	2	0
CD79B	0	0	0	1	0	1	0	0	2	0
CDH11	0	0	1	1	0	0	0	0	2	0
CDKN2B	1	0	0	0	0	0	0	1	2	0
CEP290	1	0	1	0	0	0	0	0	2	0
CHD9	1	0	1	0	0	0	0	0	2	0
CIITA	1	0	0	1	0	0	0	0	2	0
CLASP2	1	0	1	0	0	0	0	0	2	0
CLIP1	0	0	0	1	0	0	1	0	2	0
CLSPN	1	0	1	0	0	0	0	0	2	0
CLTCL1	0	0	0	1	0	0	1	0	2	0
CNBD1	0	0	1	0	0	1	0	0	2	0
COL1A1	1	0	0	1	0	0	0	0	2	0
COL5A1	0	0	1	0	0	1	0	0	2	0
CREB1	0	0	0	1	0	0	1	0	2	0
CRIPAK	0	0	1	0	1	0	0	0	2	0
CRLF2	0	1	0	1	0	0	0	0	2	0
CRTC1	0	0	0	1	0	0	1	0	2	0
CSNK2A1	1	0	1	0	0	0	0	0	2	1
CTTN	1	0	0	0	0	0	1	0	2	0
CUL2	1	0	1	0	0	0	0	0	2	0
DAXX	0	1	0	1	0	0	0	0	2	0
DHX15	1	0	1	0	0	0	0	0	2	0
DHX9	1	0	0	0	0	0	1	0	2	0
DIS3	1	0	0	0	0	1	0	0	2	0
DLG1	1	0	1	0	0	0	0	0	2	0
DNER	0	0	1	0	0	1	0	0	2	0
DST	0	0	1	0	0	0	1	0	2	0
EEF1B2	1	0	1	0	0	0	0	0	2	0
EIF1AX	1	0	1	0	0	0	0	0	2	0
EIF2AK3	1	0	1	0	0	0	0	0	2	1
EIF2S2	0	0	1	0	0	1	0	0	2	0
ELF1	1	0	1	0	0	0	0	0	2	0
ELF4	1	0	0	1	0	0	0	0	2	0
EML4	0	0	1	1	0	0	0	0	2	0
EPHA4	1	0	1	0	0	0	0	0	2	1
EPHB6	0	0	0	0	1	0	1	0	2	1
EPPK1	0	0	0	0	1	0	1	0	2	0
ERCC3	0	0	1	1	0	0	0	0	2	0
ERG	0	0	0	1	0	0	0	1	2	0
ERRFI1	0	0	1	0	0	0	0	1	2	0
ESR1	0	0	0	0	0	0	1	1	2	0
ETV4	0	0	0	1	0	0	0	1	2	0
ETV5	0	0	0	1	0	0	0	1	2	0
EZR	0	0	0	1	0	1	0	0	2	0
FANCA	0	0	0	1	0	0	1	0	2	0
FBN2	0	0	1	0	0	0	1	0	2	0
FCRL4	1	0	0	1	0	0	0	0	2	0
FGFBP1	0	0	1	0	0	1	0	0	2	0
FLCN	0	0	0	1	0	0	0	1	2	0
FOSL2	0	0	1	0	0	0	1	0	2	0
FOXL2	0	1	0	1	0	0	0	0	2	0
FOXP1	1	0	0	1	0	0	0	0	2	0
FOXQ1	0	0	1	0	0	1	0	0	2	0
FRMD7	0	0	1	0	0	1	0	0	2	0
FUS	1	0	0	1	0	0	0	0	2	0
FXR1	1	0	1	0	0	0	0	0	2	0
G3BP1	1	0	0	0	0	0	1	0	2	0
G3BP2	1	0	1	0	0	0	0	0	2	0
GATA1	0	1	0	1	0	0	0	0	2	0
GIGYF2	0	0	1	0	0	0	1	0	2	0
GNA13	0	0	1	0	0	1	0	0	2	0
GNAI1	1	0	0	0	0	0	1	0	2	0
GNG2	1	0	1	0	0	0	0	0	2	0
GNPTAB	0	0	1	0	0	1	0	0	2	0
GOT2	0	0	1	0	0	0	1	0	2	0
GPHN	0	0	0	1	0	0	1	0	2	0
GPSM2	1	0	1	0	0	0	0	0	2	0
GUSB	0	0	1	0	0	1	0	0	2	0
H3F3A	0	1	0	1	0	0	0	0	2	0
H3F3C	0	0	0	0	1	0	1	0	2	0
HDAC3	1	0	1	0	0	0	0	0	2	0
HERC1	0	0	1	0	0	0	1	0	2	0
HIST1H1C	0	0	0	0	1	0	1	0	2	0
HIST1H2BD	0	0	0	0	1	0	1	0	2	0
HNRNPDL	1	0	1	0	0	0	0	0	2	0
HOOK3	0	0	1	1	0	0	0	0	2	0
HSP90AA1	1	0	0	1	0	0	0	0	2	0
HSPA8	1	0	0	0	0	0	1	0	2	0
IGF1R	1	0	0	0	0	0	0	1	2	1
IK	0	0	1	0	0	0	1	0	2	0
IKZF1	0	1	0	1	0	0	0	0	2	0
IL7R	0	0	0	1	0	1	0	0	2	0
IREB2	1	0	1	0	0	0	0	0	2	0
IRF2	1	0	1	0	0	0	0	0	2	0
IRF4	0	0	0	1	0	1	0	0	2	0
IRS2	1	0	0	0	0	0	1	0	2	0
ITK	0	0	1	1	0	0	0	0	2	1
ITSN1	1	0	1	0	0	0	0	0	2	0
JMJD1C	0	0	1	0	0	0	1	0	2	0
JUN	0	0	1	1	0	0	0	0	2	0
KAT6A	0	0	1	1	0	0	0	0	2	0
KCNJ5	0	0	1	1	0	0	0	0	2	0
KIF20B	0	0	1	0	0	0	1	0	2	0
KLF6	1	0	0	1	0	0	0	0	2	0
KLHL8	0	0	1	0	0	1	0	0	2	0
KLK2	0	0	1	1	0	0	0	0	2	0
LAMA2	1	0	1	0	0	0	0	0	2	0
LCTL	0	0	1	0	0	1	0	0	2	0
LMO1	0	1	0	1	0	0	0	0	2	0
LPP	0	0	0	1	0	0	1	0	2	0
LRIG3	0	0	1	1	0	0	0	0	2	0
LRP6	1	0	1	0	0	0	0	0	2	0
LRPPRC	1	0	1	0	0	0	0	0	2	0
LRRK2	0	0	0	0	1	0	1	0	2	1
LUC7L2	0	0	1	0	0	0	1	0	2	0
LUM	0	0	1	0	0	0	1	0	2	0
LZTR1	0	0	1	0	0	0	1	0	2	0
MACF1	1	0	0	0	0	0	1	0	2	0
MAGI2	1	0	1	0	0	0	0	0	2	0
MALT1	0	0	1	1	0	0	0	0	2	0
MAP2K2	0	0	0	1	0	0	0	1	2	1
MAP3K13	0	0	1	1	0	0	0	0	2	1
MAPK1	0	0	1	0	0	0	0	1	2	1
MAPK8IP1	0	0	0	0	1	0	1	0	2	0
MARCKSL1	0	0	1	0	0	0	1	0	2	0
MAST2	0	0	1	0	0	0	1	0	2	1
MBD1	0	0	1	0	0	1	0	0	2	0
MCM7	0	0	1	0	0	0	1	0	2	0
MED17	1	0	0	0	0	0	1	0	2	0
MEF2C	1	0	1	0	0	0	0	0	2	0
METTL14	0	0	1	0	0	0	1	0	2	0
MICAL1	0	0	1	0	0	0	1	0	2	0
MITF	0	0	0	1	0	0	0	1	2	0
MKI67	0	0	1	0	0	0	1	0	2	0
MLF1	0	0	1	1	0	0	0	0	2	0
MLLT11	0	0	1	1	0	0	0	0	2	0
MLLT3	0	0	0	1	0	0	1	0	2	0
MME	0	0	1	0	0	0	1	0	2	0
MMP2	1	0	0	0	0	0	1	0	2	0
MN1	0	0	0	1	0	0	1	0	2	0
MORC4	0	0	1	0	0	1	0	0	2	0
MSN	0	0	0	1	0	0	1	0	2	0
MUC20	1	0	1	0	0	0	0	0	2	0
MYCL	0	1	0	1	0	0	0	0	2	0
MYH10	1	0	1	0	0	0	0	0	2	0
MYH11	1	0	0	1	0	0	0	0	2	0
MYO1D	0	0	1	0	0	0	1	0	2	0
NAA15	0	0	1	0	0	0	1	0	2	0
NBPF1	0	0	1	0	0	1	0	0	2	0
NBPF10	0	0	1	0	0	0	1	0	2	0
NCOA2	0	0	1	1	0	0	0	0	2	0
NCOA3	0	1	0	0	0	0	1	0	2	0
NCOA4	0	0	0	1	0	0	1	0	2	0
NDRG1	1	0	0	1	0	0	0	0	2	0
NEDD4L	1	0	0	0	0	0	1	0	2	0
NFATC4	1	0	1	0	0	0	0	0	2	0
NFE2L3	0	0	1	0	1	0	0	0	2	0
NFKB2	0	0	1	1	0	0	0	0	2	0
NIN	0	0	0	1	0	0	1	0	2	0
NIPBL	0	0	1	0	0	0	1	0	2	0
NONO	0	0	0	1	0	0	1	0	2	0
NTRK1	1	0	0	1	0	0	0	0	2	1
NTRK2	1	0	1	0	0	0	0	0	2	1
NUMA1	0	0	0	1	0	0	1	0	2	0
NUP214	0	0	0	1	0	0	1	0	2	0
NUP93	1	0	0	0	0	0	1	0	2	0
OTUD7A	0	0	1	0	0	1	0	0	2	0
P2RY8	0	0	1	1	0	0	0	0	2	0
PABPC1	1	0	0	0	0	0	1	0	2	0
PABPC3	1	0	1	0	0	0	0	0	2	0
PAFAH1B2	0	0	1	1	0	0	0	0	2	0
PAX3	0	0	1	1	0	0	0	0	2	0
PCDH18	1	0	1	0	0	0	0	0	2	0
PCM1	0	0	0	1	0	0	1	0	2	0
PDGFRB	0	0	0	1	0	0	0	1	2	1
PIK3CG	0	0	0	0	1	0	1	0	2	0
PIK3R3	1	0	1	0	0	0	0	0	2	0
PIP5K1A	1	0	0	0	0	0	1	0	2	0
POLR2B	1	0	1	0	0	0	0	0	2	0
POU2AF1	0	0	0	1	0	1	0	0	2	0
PPFIA4	0	0	1	0	0	0	1	0	2	0
PPP2R5C	1	0	1	0	0	0	0	0	2	0
PRKCD	0	0	1	0	0	0	1	0	2	1
PRX	0	0	0	0	1	0	1	0	2	0
PSMD11	1	0	0	0	0	0	1	0	2	0
PSME3	1	0	0	0	0	0	1	0	2	0
PTPRF	1	0	1	0	0	0	0	0	2	0
PTPRK	0	0	1	1	0	0	0	0	2	0
PTPRU	1	0	1	0	0	0	0	0	2	0
QKI	0	0	0	0	0	1	1	0	2	0
RALGAPA1	0	0	1	0	0	0	1	0	2	0
RANBP2	0	0	0	1	0	0	1	0	2	0
RARA	0	0	0	1	0	0	0	1	2	0
RASA2	1	0	1	0	0	0	0	0	2	0
RBBP7	1	0	1	0	0	0	0	0	2	0
RBFOX2	0	0	1	0	0	0	1	0	2	0
RBM15	0	0	1	1	0	0	0	0	2	0
RBM5	1	0	1	0	0	0	0	0	2	0
RBMX	0	0	1	0	0	0	1	0	2	0
RIT1	0	0	1	0	0	1	0	0	2	0
RNF111	0	0	1	0	0	0	1	0	2	0
RNF213	0	0	0	1	0	0	1	0	2	0
ROBO2	1	0	1	0	0	0	0	0	2	0
RPGR	1	0	0	0	0	0	1	0	2	0
RPSAP58	1	0	0	0	0	0	1	0	2	0
RSRC1	0	0	1	0	0	0	1	0	2	0
RUNX1T1	0	0	1	1	0	0	0	0	2	0
RXRA	0	0	0	0	0	1	1	0	2	0
SDC4	0	0	1	1	0	0	0	0	2	0
SELP	0	0	1	0	0	1	0	0	2	0
SGK1	0	0	0	0	0	1	1	0	2	1
SH2B3	1	0	0	1	0	0	0	0	2	0
SH3PXD2A	0	0	1	0	0	0	1	0	2	0
SLC26A3	0	0	1	0	0	1	0	0	2	0
SMARCA1	1	0	1	0	0	0	0	0	2	0
SMC4	0	0	1	0	0	0	1	0	2	0
SMURF2	1	0	1	0	0	0	0	0	2	0
SOCS1	0	1	0	1	0	0	0	0	2	0
SPATA6	0	0	1	0	0	0	1	0	2	0
SRGAP3	1	0	0	1	0	0	0	0	2	0
STAG1	1	0	1	0	0	0	0	0	2	0
STIL	0	0	1	1	0	0	0	0	2	0
STK19	0	0	1	0	0	1	0	0	2	1
STK4	1	0	1	0	0	0	0	0	2	1
SUFU	0	0	1	1	0	0	0	0	2	0
TAF15	0	0	1	1	0	0	0	0	2	0
TAOK1	1	0	1	0	0	0	0	0	2	1
TCF4	1	0	1	0	0	0	0	0	2	0
TCF7	0	0	1	0	0	0	1	0	2	0
TFDP1	1	0	0	0	0	0	1	0	2	0
TFDP2	1	0	1	0	0	0	0	0	2	0
TFG	0	0	1	1	0	0	0	0	2	0
TGIF1	0	0	1	0	0	0	1	0	2	0
TLR4	0	0	0	0	1	0	1	0	2	0
TMPRSS2	0	0	0	1	0	0	0	1	2	0
TNFAIP3	0	1	0	1	0	0	0	0	2	0
TNFRSF10C	0	0	1	0	0	0	1	0	2	0
TNFRSF14	0	0	0	1	0	1	0	0	2	0
TOM1	1	0	0	0	0	0	1	0	2	0
TOP1	0	0	1	1	0	0	0	0	2	0
TPR	0	0	0	1	0	0	1	0	2	0
TPX2	0	0	1	0	0	1	0	0	2	0
TRAF3	0	0	1	0	0	1	0	0	2	0
TRAF7	0	1	0	1	0	0	0	0	2	0
TRIM23	0	0	1	0	0	1	0	0	2	0
TRIP11	0	0	0	1	0	0	1	0	2	0
TSHR	0	1	0	1	0	0	0	0	2	0
TTK	0	0	1	0	0	0	1	0	2	1
TXNIP	1	0	0	0	0	0	1	0	2	0
UBR5	0	0	1	1	0	0	0	0	2	0
UHRF1BP1L	0	0	1	0	0	0	1	0	2	0
UPF3B	1	0	1	0	0	0	0	0	2	0
USP28	0	0	1	0	0	0	1	0	2	0
VIM	1	0	1	0	0	0	0	0	2	0
WASF3	1	0	0	0	0	1	0	0	2	0
WIPF1	1	0	1	0	0	0	0	0	2	0
WRN	0	0	0	1	0	0	1	0	2	0
YWHAE	0	0	1	1	0	0	0	0	2	0
ZMYM4	0	0	1	0	0	0	1	0	2	0
ZNF180	0	0	1	0	0	1	0	0	2	0
ZNF292	1	0	1	0	0	0	0	0	2	0
ZNF451	0	0	1	0	0	0	1	0	2	0
ZNF471	0	0	1	0	0	1	0	0	2	0
ZNF521	0	0	1	1	0	0	0	0	2	0
ZNF814	1	0	0	0	0	0	1	0	2	0
ZNF844	0	0	1	0	0	0	1	0	2	0
ZNF91	0	0	1	0	0	0	1	0	2	0
ZNRF3	0	0	1	0	0	0	0	1	2	0
AADACL3	0	0	1	0	0	0	0	0	1	0
AAMP	0	0	1	0	0	0	0	0	1	0
AARS	0	0	0	0	0	0	1	0	1	0
AARS2	0	0	0	0	0	0	1	0	1	0
ABCA10	0	0	1	0	0	0	0	0	1	0
ABCA5	0	0	1	0	0	0	0	0	1	0
ABCB6	0	0	1	0	0	0	0	0	1	0
ABCC9	0	0	1	0	0	0	0	0	1	0
ABHD16A	0	0	1	0	0	0	0	0	1	0
ACACA	1	0	0	0	0	0	0	0	1	0
ACAD8	1	0	0	0	0	0	0	0	1	0
ACADS	0	0	1	0	0	0	0	0	1	0
ACADVL	0	0	1	0	0	0	0	0	1	0
ACBD3	0	0	1	0	0	0	0	0	1	0
ACBD4	0	0	1	0	0	0	0	0	1	0
ACIN1	0	0	1	0	0	0	0	0	1	0
ACKR3	0	0	0	1	0	0	0	0	1	0
ACKR4	0	0	1	0	0	0	0	0	1	0
ACOT4	0	0	1	0	0	0	0	0	1	0
ACSBG2	0	0	1	0	0	0	0	0	1	0
ACSM2B	0	0	1	0	0	0	0	0	1	0
ACSM3	0	0	1	0	0	0	0	0	1	0
ACSS3	0	0	1	0	0	0	0	0	1	0
ACTG2	1	0	0	0	0	0	0	0	1	0
ACTR6	0	0	1	0	0	0	0	0	1	0
ACVR1	0	0	0	1	0	0	0	0	1	1
ACVR2B	0	0	0	0	0	1	0	0	1	1
ACY1	0	0	1	0	0	0	0	0	1	0
ADAM23	0	0	1	0	0	0	0	0	1	0
ADAM33	0	0	1	0	0	0	0	0	1	0
ADAMTS16	0	0	1	0	0	0	0	0	1	0
ADAMTS19	0	0	1	0	0	0	0	0	1	0
ADAMTS20	0	0	1	0	0	0	0	0	1	0
ADGRB1	0	0	1	0	0	0	0	0	1	0
ADGRB3	0	0	1	0	0	0	0	0	1	0
ADGRL3	0	0	1	0	0	0	0	0	1	0
ADNP2	0	0	1	0	0	0	0	0	1	0
ADORA2A	0	0	0	0	0	0	1	0	1	0
ADPGK	0	0	1	0	0	0	0	0	1	0
ADRA1B	0	0	1	0	0	0	0	0	1	0
ADRBK2	0	0	1	0	0	0	0	0	1	1
AFF1	0	0	0	1	0	0	0	0	1	0
AFF2	0	0	1	0	0	0	0	0	1	0
AFF3	0	0	0	1	0	0	0	0	1	0
AGO3	1	0	0	0	0	0	0	0	1	0
AHDC1	0	0	0	0	0	0	1	0	1	0
AHNAK2	0	0	0	0	0	0	1	0	1	0
AICDA	0	0	1	0	0	0	0	0	1	0
AK8	0	0	1	0	0	0	0	0	1	0
AK9	0	0	0	0	0	0	1	0	1	0
AKIP1	0	0	1	0	0	0	0	0	1	0
AKR1C2	0	0	1	0	0	0	0	0	1	0
ALB	0	0	1	0	0	0	0	0	1	0
ALDH1L2	0	0	1	0	0	0	0	0	1	0
ALDH2	0	0	0	1	0	0	0	0	1	0
ALDH8A1	0	0	1	0	0	0	0	0	1	0
ALDOB	0	0	1	0	0	0	0	0	1	0
ALKBH6	0	0	0	0	0	1	0	0	1	0
ALPK2	0	0	0	0	0	1	0	0	1	1
ALPL	0	0	1	0	0	0	0	0	1	0
AMBRA1	0	0	1	0	0	0	0	0	1	0
AMOT	0	0	1	0	0	0	0	0	1	0
AMOTL1	0	0	1	0	0	0	0	0	1	0
AMPD1	0	0	1	0	0	0	0	0	1	0
AMPH	0	0	0	0	0	0	1	0	1	0
AMY2A	0	0	1	0	0	0	0	0	1	0
ANAPC4	0	0	1	0	0	0	0	0	1	0
ANGPTL5	0	0	1	0	0	0	0	0	1	0
ANKDD1A	0	0	1	0	0	0	0	0	1	0
ANKIB1	0	0	1	0	0	0	0	0	1	0
ANKRD11	0	0	0	0	0	0	1	0	1	0
ANKRD44	0	0	1	0	0	0	0	0	1	0
ANKRD46	0	0	1	0	0	0	0	0	1	0
ANKRD6	0	0	0	0	0	0	1	0	1	0
ANO1	0	0	1	0	0	0	0	0	1	0
ANO3	0	0	1	0	0	0	0	0	1	0
ANO4	0	0	1	0	0	0	0	0	1	0
ANXA7	0	0	1	0	0	0	0	0	1	0
AOAH	0	0	1	0	0	0	0	0	1	0
AP1G2	0	0	1	0	0	0	0	0	1	0
AP4E1	0	0	1	0	0	0	0	0	1	0
AP4M1	0	0	1	0	0	0	0	0	1	0
APEX1	0	0	1	0	0	0	0	0	1	0
API5	0	0	1	0	0	0	0	0	1	0
APOL2	0	0	0	0	0	1	0	0	1	0
APPBP2	0	0	1	0	0	0	0	0	1	0
APPL2	0	0	1	0	0	0	0	0	1	0
AQP2	0	0	1	0	0	0	0	0	1	0
AQR	1	0	0	0	0	0	0	0	1	0
ARAP2	0	0	1	0	0	0	0	0	1	0
ARF4	0	0	1	0	0	0	0	0	1	0
ARFGAP1	1	0	0	0	0	0	0	0	1	0
ARFGEF1	1	0	0	0	0	0	0	0	1	0
ARFGEF2	1	0	0	0	0	0	0	0	1	0
ARHGAP12	0	0	1	0	0	0	0	0	1	0
ARHGAP27	0	0	1	0	0	0	0	0	1	0
ARHGAP32	0	0	0	0	0	0	1	0	1	0
ARHGAP33	0	0	1	0	0	0	0	0	1	0
ARHGAP5	0	0	1	0	0	0	0	0	1	0
ARHGEF12	0	0	0	1	0	0	0	0	1	0
ARHGEF2	1	0	0	0	0	0	0	0	1	0
ARHGEF25	0	0	1	0	0	0	0	0	1	0
ARHGEF33	0	0	1	0	0	0	0	0	1	0
ARID4A	1	0	0	0	0	0	0	0	1	0
ARL15	0	0	1	0	0	0	0	0	1	0
ARL6IP4	0	0	1	0	0	0	0	0	1	0
ARNT	0	0	0	1	0	0	0	0	1	0
ARNTL	1	0	0	0	0	0	0	0	1	0
ARPP21	0	0	1	0	0	0	0	0	1	0
ARRDC3	0	0	1	0	0	0	0	0	1	0
ARVCF	0	0	1	0	0	0	0	0	1	0
ASAP1	0	0	1	0	0	0	0	0	1	0
ASB11	0	0	1	0	0	0	0	0	1	0
ASB2	0	0	1	0	0	0	0	0	1	0
ASB5	0	0	1	0	0	0	0	0	1	0
ASCC3	0	0	1	0	0	0	0	0	1	0
ASPSCR1	0	0	0	1	0	0	0	0	1	0
ASTN1	0	0	1	0	0	0	0	0	1	0
ASUN	0	0	1	0	0	0	0	0	1	0
ATAD1	0	0	1	0	0	0	0	0	1	0
ATAD2	0	0	1	0	0	0	0	0	1	0
ATG13	0	0	0	0	0	0	1	0	1	0
ATG14	0	0	1	0	0	0	0	0	1	0
ATG16L1	0	0	1	0	0	0	0	0	1	0
ATG5	0	0	1	0	0	0	0	0	1	0
ATP11C	0	0	1	0	0	0	0	0	1	0
ATP12A	0	0	1	0	0	0	0	0	1	0
ATP1A1	0	0	0	1	0	0	0	0	1	0
ATP1A2	0	0	1	0	0	0	0	0	1	0
ATP1A4	0	0	1	0	0	0	0	0	1	0
ATP2B3	0	0	0	1	0	0	0	0	1	0
ATP4A	0	0	1	0	0	0	0	0	1	0
ATP6AP2	1	0	0	0	0	0	0	0	1	0
ATP6V0A4	0	0	1	0	0	0	0	0	1	0
ATP8B4	0	0	1	0	0	0	0	0	1	0
ATP9A	0	0	1	0	0	0	0	0	1	0
ATP9B	0	0	1	0	0	0	0	0	1	0
ATRNL1	0	0	1	0	0	0	0	0	1	0
ATXN2	0	0	1	0	0	0	0	0	1	0
AVL9	0	0	1	0	0	0	0	0	1	0
AVPR1B	0	0	1	0	0	0	0	0	1	0
AZGP1	0	0	0	0	0	1	0	0	1	0
B3GALNT1	0	0	1	0	0	0	0	0	1	0
B3GALT2	0	0	1	0	0	0	0	0	1	0
B3GNT5	0	0	1	0	0	0	0	0	1	0
B4GALT3	0	0	0	0	1	0	0	0	1	0
BAG6	0	0	1	0	0	0	0	0	1	0
BAMBI	0	0	1	0	0	0	0	0	1	0
BARD1	0	0	0	0	0	0	1	0	1	0
BATF3	0	0	1	0	0	0	0	0	1	0
BAX	0	0	1	0	0	0	0	0	1	0
BAZ1B	0	0	0	0	0	0	1	0	1	1
BAZ2A	0	0	0	0	0	0	1	0	1	0
BCL11B	0	0	0	1	0	0	0	0	1	0
BCL2L11	0	0	1	0	0	0	0	0	1	0
BCL3	0	0	0	1	0	0	0	0	1	0
BCL5	0	0	0	1	0	0	0	0	1	0
BCL6	0	0	0	1	0	0	0	0	1	0
BCL7C	0	0	1	0	0	0	0	0	1	0
BCL9L	0	0	0	0	0	0	1	0	1	0
BCORL1	0	0	1	0	0	0	0	0	1	0
BCR	0	0	0	1	0	0	0	0	1	1
BEND5	0	0	1	0	0	0	0	0	1	0
BHLHE23	0	0	1	0	0	0	0	0	1	0
BHMT2	0	0	0	0	0	1	0	0	1	0
BIN2	0	0	1	0	0	0	0	0	1	0
BIRC3	0	0	0	1	0	0	0	0	1	0
BIRC6	0	0	1	0	0	0	0	0	1	0
BLMH	0	0	1	0	0	0	0	0	1	0
BLZF1	0	0	1	0	0	0	0	0	1	0
BMF	0	0	1	0	0	0	0	0	1	0
BMP5	0	0	1	0	0	0	0	0	1	0
BMPR1A	0	0	0	1	0	0	0	0	1	1
BPTF	1	0	0	0	0	0	0	0	1	0
BRCC3	0	0	1	0	0	0	0	0	1	0
BRD2	0	0	0	0	0	0	0	1	1	1
BRD7	0	0	1	0	0	0	0	0	1	0
BRIP1	0	0	0	1	0	0	0	0	1	0
BRMS1	0	0	1	0	0	0	0	0	1	0
BRSK1	0	0	1	0	0	0	0	0	1	1
BRWD3	0	0	1	0	0	0	0	0	1	0
BTAF1	0	0	1	0	0	0	0	0	1	0
BTBD11	0	0	1	0	0	0	0	0	1	0
BTBD7	0	0	1	0	0	0	0	0	1	0
BTG1	0	0	0	1	0	0	0	0	1	0
BTG3	0	0	1	0	0	0	0	0	1	0
BTN3A2	0	0	1	0	0	0	0	0	1	0
BZW2	0	0	1	0	0	0	0	0	1	0
C10orf25	0	0	1	0	0	0	0	0	1	0
C10orf88	0	0	1	0	0	0	0	0	1	0
C11orf94	0	0	1	0	0	0	0	0	1	0
C12orf10	0	0	1	0	0	0	0	0	1	0
C12orf9	0	0	0	1	0	0	0	0	1	0
C14orf93	0	0	1	0	0	0	0	0	1	0
C15orf39	0	0	1	0	0	0	0	0	1	0
C15orf52	0	0	1	0	0	0	0	0	1	0
C15orf53	0	0	1	0	0	0	0	0	1	0
C15orf65	0	0	0	1	0	0	0	0	1	0
C16orf45	0	0	1	0	0	0	0	0	1	0
C16orf70	0	0	1	0	0	0	0	0	1	0
C16orf86	0	0	1	0	0	0	0	0	1	0
C16orf87	0	0	1	0	0	0	0	0	1	0
C1orf53	0	0	1	0	0	0	0	0	1	0
C1orf68	0	0	1	0	0	0	0	0	1	0
C1QA	0	0	1	0	0	0	0	0	1	0
C2CD5	0	0	1	0	0	0	0	0	1	0
C2orf44	0	0	0	1	0	0	0	0	1	0
C3orf70	0	0	0	0	0	1	0	0	1	0
C5orf28	0	0	1	0	0	0	0	0	1	0
C6orf203	0	0	1	0	0	0	0	0	1	0
C7orf50	0	0	1	0	0	0	0	0	1	0
C8orf33	0	0	1	0	0	0	0	0	1	0
C8orf34	0	0	1	0	0	0	0	0	1	0
C8orf37	0	0	1	0	0	0	0	0	1	0
CABYR	0	0	1	0	0	0	0	0	1	0
CACHD1	0	0	1	0	0	0	0	0	1	0
CACNA1E	0	0	1	0	0	0	0	0	1	0
CACNA1H	0	0	1	0	0	0	0	0	1	0
CACNB2	0	0	1	0	0	0	0	0	1	0
CACNB4	0	0	1	0	0	0	0	0	1	0
CACNG3	0	0	1	0	0	0	0	0	1	0
CACUL1	0	0	1	0	0	0	0	0	1	0
CADPS	0	0	1	0	0	0	0	0	1	0
CALR	0	0	0	1	0	0	0	0	1	0
CAMK1	0	0	1	0	0	0	0	0	1	1
CAMTA1	0	0	0	1	0	0	0	0	1	0
CAMTA2	0	0	1	0	0	0	0	0	1	0
CANT1	0	0	0	1	0	0	0	0	1	0
CAP2	0	0	0	0	0	1	0	0	1	0
CAPN2	0	0	1	0	0	0	0	0	1	0
CAPN3	0	0	1	0	0	0	0	0	1	0
CAPN5	0	0	1	0	0	0	0	0	1	0
CAPN7	1	0	0	0	0	0	0	0	1	0
CAPRIN2	0	0	1	0	0	0	0	0	1	0
CAPSL	0	0	1	0	0	0	0	0	1	0
CARS	0	0	0	1	0	0	0	0	1	0
CASC3	0	0	1	0	0	0	0	0	1	0
CASC5	0	0	0	1	0	0	0	0	1	0
CASK	0	0	1	0	0	0	0	0	1	1
CASP1	1	0	0	0	0	0	0	0	1	0
CASZ1	0	0	1	0	0	0	0	0	1	0
CAT	1	0	0	0	0	0	0	0	1	0
CATSPERB	0	0	1	0	0	0	0	0	1	0
CBFA2T3	0	0	0	1	0	0	0	0	1	0
CBLB	0	0	0	1	0	0	0	0	1	0
CBLC	0	0	0	1	0	0	0	0	1	0
CBLL1	0	0	1	0	0	0	0	0	1	0
CBLN3	0	0	1	0	0	0	0	0	1	0
CBLN4	0	0	1	0	0	0	0	0	1	0
CCAR2	0	0	1	0	0	0	0	0	1	0
CCBE1	0	0	1	0	0	0	0	0	1	0
CCDC105	0	0	1	0	0	0	0	0	1	0
CCDC132	0	0	1	0	0	0	0	0	1	0
CCDC144NL	0	0	1	0	0	0	0	0	1	0
CCDC15	0	0	1	0	0	0	0	0	1	0
CCDC171	0	0	1	0	0	0	0	0	1	0
CCDC18	0	0	1	0	0	0	0	0	1	0
CCDC30	0	0	1	0	0	0	0	0	1	0
CCDC36	0	0	1	0	0	0	0	0	1	0
CCDC38	0	0	1	0	0	0	0	0	1	0
CCDC39	0	0	1	0	0	0	0	0	1	0
CCDC60	0	0	1	0	0	0	0	0	1	0
CCDC88A	0	0	1	0	0	0	0	0	1	0
CCDC92	0	0	1	0	0	0	0	0	1	0
CCL8	0	0	1	0	0	0	0	0	1	0
CCNB1IP1	0	0	0	1	0	0	0	0	1	0
CCNJ	0	0	1	0	0	0	0	0	1	0
CCPG1	0	0	1	0	0	0	0	0	1	0
CCT2	0	0	1	0	0	0	0	0	1	0
CCT5	1	0	0	0	0	0	0	0	1	0
CD163	0	0	1	0	0	0	0	0	1	0
CD1A	0	0	1	0	0	0	0	0	1	0
CD226	0	0	1	0	0	0	0	0	1	0
CD274	0	0	0	1	0	0	0	0	1	0
CD300A	0	0	1	0	0	0	0	0	1	0
CD58	0	0	1	0	0	0	0	0	1	0
CD5L	0	0	1	0	0	0	0	0	1	0
CD70	0	0	0	0	0	1	0	0	1	0
CD74	0	0	0	1	0	0	0	0	1	0
CD79A	0	0	0	1	0	0	0	0	1	0
CD84	0	0	1	0	0	0	0	0	1	0
CDC25A	0	0	1	0	0	0	0	0	1	0
CDC7	0	0	1	0	0	0	0	0	1	1
CDCA4	0	0	1	0	0	0	0	0	1	0
CDCA7L	0	0	1	0	0	0	0	0	1	0
CDH10	0	0	1	0	0	0	0	0	1	0
CDH12	0	0	1	0	0	0	0	0	1	0
CDH2	0	0	1	0	0	0	0	0	1	0
CDH24	0	0	1	0	0	0	0	0	1	0
CDH4	0	0	1	0	0	0	0	0	1	0
CDH7	0	0	1	0	0	0	0	0	1	0
CDK17	0	0	1	0	0	0	0	0	1	1
CDKL3	0	0	1	0	0	0	0	0	1	1
CDX2	0	0	0	1	0	0	0	0	1	0
CEACAM3	0	0	1	0	0	0	0	0	1	0
CEACAM5	0	0	1	0	0	0	0	0	1	0
CECR6	0	0	1	0	0	0	0	0	1	0
CEL	0	0	1	0	0	0	0	0	1	0
CEP128	0	0	1	0	0	0	0	0	1	0
CEP135	0	0	1	0	0	0	0	0	1	0
CEP162	0	0	1	0	0	0	0	0	1	0
CEP170	0	0	0	0	0	0	1	0	1	0
CEP76	0	0	0	0	0	1	0	0	1	0
CEP89	0	0	0	1	0	0	0	0	1	0
CERK	0	0	1	0	0	0	0	0	1	0
CERS3	0	0	1	0	0	0	0	0	1	0
CFAP20	0	0	1	0	0	0	0	0	1	0
CFAP36	0	0	1	0	0	0	0	0	1	0
CFAP47	0	0	1	0	0	0	0	0	1	0
CFAP70	0	0	1	0	0	0	0	0	1	0
CFH	0	0	0	0	0	0	1	0	1	0
CFHR4	0	0	1	0	0	0	0	0	1	0
CFI	0	0	1	0	0	0	0	0	1	0
CHCHD4	0	0	1	0	0	0	0	0	1	0
CHCHD7	0	0	0	1	0	0	0	0	1	0
CHD1L	1	0	0	0	0	0	0	0	1	0
CHD2	0	0	1	0	0	0	0	0	1	0
CHD6	1	0	0	0	0	0	0	0	1	0
CHD7	0	0	0	0	0	0	1	0	1	0
CHERP	0	0	1	0	0	0	0	0	1	0
CHIC2	0	0	0	1	0	0	0	0	1	0
CHN1	0	0	0	1	0	0	0	0	1	0
CHPF2	0	0	1	0	0	0	0	0	1	0
CHRD	0	0	1	0	0	0	0	0	1	0
CHRDL1	0	0	1	0	0	0	0	0	1	0
CHRNA4	0	0	1	0	0	0	0	0	1	0
CHRNB2	0	0	1	0	0	0	0	0	1	0
CHST11	0	0	1	0	0	0	0	0	1	0
CIRH1A	0	0	1	0	0	0	0	0	1	0
CIZ1	0	0	1	0	0	0	0	0	1	0
CKMT1A	0	0	1	0	0	0	0	0	1	0
CLCC1	1	0	0	0	0	0	0	0	1	0
CLCN1	0	0	1	0	0	0	0	0	1	0
CLCN5	0	0	1	0	0	0	0	0	1	0
CLDN10	0	0	1	0	0	0	0	0	1	0
CLEC18C	0	0	1	0	0	0	0	0	1	0
CLEC4C	0	0	1	0	0	0	0	0	1	0
CLEC4M	0	0	1	0	0	0	0	0	1	0
CLGN	0	0	1	0	0	0	0	0	1	0
CLOCK	1	0	0	0	0	0	0	0	1	0
CLP1	0	0	0	1	0	0	0	0	1	0
CLYBL	0	0	1	0	0	0	0	0	1	0
CMAS	0	0	1	0	0	0	0	0	1	0
CMPK1	0	0	1	0	0	0	0	0	1	0
CMTR2	0	0	1	0	0	0	0	0	1	0
CNBP	0	0	0	1	0	0	0	0	1	0
CNGA2	0	0	1	0	0	0	0	0	1	0
CNIH1	0	0	1	0	0	0	0	0	1	0
CNKSR1	0	0	0	0	0	1	0	0	1	0
CNOT4	1	0	0	0	0	0	0	0	1	0
CNOT6	0	0	1	0	0	0	0	0	1	0
CNPY1	0	0	1	0	0	0	0	0	1	0
CNTLN	0	0	1	0	0	0	0	0	1	0
CNTN5	0	0	1	0	0	0	0	0	1	0
CNTN6	0	0	1	0	0	0	0	0	1	0
CNTNAP1	1	0	0	0	0	0	0	0	1	0
CNTRL	0	0	0	1	0	0	0	0	1	0
COBLL1	0	0	0	0	0	0	1	0	1	0
COL11A1	0	0	1	0	0	0	0	0	1	0
COL12A1	0	0	1	0	0	0	0	0	1	0
COL14A1	0	0	1	0	0	0	0	0	1	0
COL18A1	0	0	0	0	0	0	1	0	1	0
COL1A2	0	0	1	0	0	0	0	0	1	0
COL21A1	0	0	1	0	0	0	0	0	1	0
COL22A1	0	0	1	0	0	0	0	0	1	0
COL2A1	0	0	0	1	0	0	0	0	1	0
COL3A1	0	0	1	0	0	0	0	0	1	0
COL4A1	0	0	1	0	0	0	0	0	1	0
COL4A2	0	0	1	0	0	0	0	0	1	0
COL5A2	0	0	1	0	0	0	0	0	1	0
COL5A3	0	0	0	0	0	1	0	0	1	0
COL8A2	0	0	1	0	0	0	0	0	1	0
COL9A1	0	0	1	0	0	0	0	0	1	0
COL9A2	0	0	1	0	0	0	0	0	1	0
COMMD4	0	0	1	0	0	0	0	0	1	0
COPB1	0	0	1	0	0	0	0	0	1	0
COPG2	0	0	1	0	0	0	0	0	1	0
COPS2	1	0	0	0	0	0	0	0	1	0
COPS4	0	0	1	0	0	0	0	0	1	0
COQ9	0	0	1	0	0	0	0	0	1	0
CORO2B	0	0	1	0	0	0	0	0	1	0
COX6C	0	0	0	1	0	0	0	0	1	0
CPA6	0	0	1	0	0	0	0	0	1	0
CPB1	0	0	1	0	0	0	0	0	1	0
CPEB2	0	0	1	0	0	0	0	0	1	0
CPEB4	0	0	1	0	0	0	0	0	1	0
CPLX3	0	0	1	0	0	0	0	0	1	0
CPLX4	0	0	1	0	0	0	0	0	1	0
CPS1	0	0	1	0	0	0	0	0	1	0
CPSF6	0	0	1	0	0	0	0	0	1	0
CPXM2	0	0	1	0	0	0	0	0	1	0
CR1	0	0	1	0	0	0	0	0	1	0
CREB3L1	0	0	0	1	0	0	0	0	1	0
CREB3L2	0	0	0	1	0	0	0	0	1	0
CRIM1	0	0	1	0	0	0	0	0	1	0
CRISPLD1	0	0	1	0	0	0	0	0	1	0
CRKL	0	0	0	0	0	0	0	1	1	0
CRNKL1	1	0	0	0	0	0	0	0	1	0
CSF1R	0	1	0	0	0	0	0	0	1	1
CSF3R	0	0	0	1	0	0	0	0	1	0
CSMD1	0	0	1	0	0	0	0	0	1	0
CSMD3	0	0	1	0	0	0	0	0	1	0
CSNK1E	0	0	1	0	0	0	0	0	1	1
CSNK1G1	0	0	1	0	0	0	0	0	1	1
CSNK1G3	1	0	0	0	0	0	0	0	1	1
CTCFL	0	0	1	0	0	0	0	0	1	0
CTDNEP1	0	0	1	0	0	0	0	0	1	0
CTH	0	0	1	0	0	0	0	0	1	0
CTNNA1	0	0	1	0	0	0	0	0	1	0
CTSF	0	0	1	0	0	0	0	0	1	0
CTSK	0	0	1	0	0	0	0	0	1	0
CUL4B	0	0	0	0	0	1	0	0	1	0
CXCL5	0	0	1	0	0	0	0	0	1	0
CXorf58	0	0	1	0	0	0	0	0	1	0
CXXC5	0	0	1	0	0	0	0	0	1	0
CYBRD1	0	0	1	0	0	0	0	0	1	0
CYC1	0	0	0	0	0	0	1	0	1	0
CYP8B1	0	0	1	0	0	0	0	0	1	0
CYTH4	1	0	0	0	0	0	0	0	1	0
DAAM1	0	0	1	0	0	0	0	0	1	0
DAB2IP	0	0	0	0	0	0	1	0	1	0
DACH1	0	0	1	0	0	0	0	0	1	0
DALRD3	0	0	1	0	0	0	0	0	1	0
DAO	0	0	1	0	0	0	0	0	1	0
DAZAP1	0	0	1	0	0	0	0	0	1	0
DCC	0	0	1	0	0	0	0	0	1	0
DCHS1	0	0	1	0	0	0	0	0	1	0
DCLK1	0	0	1	0	0	0	0	0	1	1
DCN	0	0	1	0	0	0	0	0	1	0
DCP1B	0	0	0	0	0	0	1	0	1	0
DCT	0	0	1	0	0	0	0	0	1	0
DCTN1	0	0	0	1	0	0	0	0	1	0
DCX	0	0	1	0	0	0	0	0	1	0
DDB2	0	0	0	1	0	0	0	0	1	0
DDIT3	0	0	0	1	0	0	0	0	1	0
DDO	0	0	1	0	0	0	0	0	1	0
DDR2	0	0	0	0	0	0	0	1	1	1
DDX10	0	0	0	1	0	0	0	0	1	0
DDX4	0	0	1	0	0	0	0	0	1	0
DDX6	0	0	0	1	0	0	0	0	1	0
DEFB113	0	0	1	0	0	0	0	0	1	0
DEFB114	0	0	1	0	0	0	0	0	1	0
DEFB115	0	0	1	0	0	0	0	0	1	0
DEFB123	0	0	1	0	0	0	0	0	1	0
DEK	0	0	0	1	0	0	0	0	1	0
DENND3	0	0	1	0	0	0	0	0	1	0
DENND4A	0	0	1	0	0	0	0	0	1	0
DENND4C	0	0	1	0	0	0	0	0	1	0
DENND6A	0	0	1	0	0	0	0	0	1	0
DEPDC1B	1	0	0	0	0	0	0	0	1	0
DEPDC5	0	0	1	0	0	0	0	0	1	0
DGKI	0	0	1	0	0	0	0	0	1	0
DHCR7	0	0	1	0	0	0	0	0	1	0
DHTKD1	0	0	1	0	0	0	0	0	1	0
DHX35	1	0	0	0	0	0	0	0	1	0
DHX36	0	0	1	0	0	0	0	0	1	0
DIAPH1	0	0	0	0	0	1	0	0	1	0
DIAPH2	0	0	1	0	0	0	0	0	1	0
DIDO1	0	0	0	0	0	0	1	0	1	0
DIP2C	0	0	1	0	0	0	0	0	1	0
DIRAS2	0	0	1	0	0	0	0	0	1	0
DIRC2	0	0	1	0	0	0	0	0	1	0
DIS3L2	0	0	0	0	0	0	1	0	1	0
DKK2	0	0	1	0	0	0	0	0	1	0
DLG2	0	0	1	0	0	0	0	0	1	0
DMD	0	0	0	0	0	0	1	0	1	0
DMWD	0	0	1	0	0	0	0	0	1	0
DMXL2	0	0	1	0	0	0	0	0	1	0
DNAH12	0	0	0	0	0	1	0	0	1	0
DNAH8	0	0	1	0	0	0	0	0	1	0
DNAJB13	0	0	1	0	0	0	0	0	1	0
DNAJB5	0	0	1	0	0	0	0	0	1	0
DNAJC1	0	0	1	0	0	0	0	0	1	0
DNAJC11	0	0	1	0	0	0	0	0	1	0
DNAJC24	0	0	1	0	0	0	0	0	1	0
DNM1L	0	0	1	0	0	0	0	0	1	0
DNM2	0	0	0	1	0	0	0	0	1	0
DNM3	0	0	0	0	0	0	1	0	1	0
DNMT1	0	1	0	0	0	0	0	0	1	0
DOCK11	0	0	1	0	0	0	0	0	1	0
DOCK2	0	0	0	0	0	0	1	0	1	0
DOCK4	0	0	0	0	0	0	1	0	1	0
DOCK6	0	0	1	0	0	0	0	0	1	0
DOK5	0	0	1	0	0	0	0	0	1	0
DOK6	0	0	1	0	0	0	0	0	1	0
DOPEY1	0	0	1	0	0	0	0	0	1	0
DOT1L	0	0	0	0	0	0	1	0	1	0
DPY19L4	0	0	1	0	0	0	0	0	1	0
DPYD	0	0	1	0	0	0	0	0	1	0
DPYS	0	0	1	0	0	0	0	0	1	0
DRP2	0	0	1	0	0	0	0	0	1	0
DSPP	0	0	1	0	0	0	0	0	1	0
DTX1	0	0	1	0	0	0	0	0	1	0
DUSP14	0	0	1	0	0	0	0	0	1	0
DUSP16	0	0	1	0	0	0	0	0	1	0
DUX4	0	0	0	1	0	0	0	0	1	0
DYNC1I1	0	0	1	0	0	0	0	0	1	0
DYNC1LI2	0	0	1	0	0	0	0	0	1	0
DYRK1A	0	0	1	0	0	0	0	0	1	1
DYRK2	0	0	1	0	0	0	0	0	1	1
E2F1	0	0	1	0	0	0	0	0	1	0
E2F5	0	0	1	0	0	0	0	0	1	0
E2F8	0	0	1	0	0	0	0	0	1	0
EBF1	0	0	0	1	0	0	0	0	1	0
EBF2	0	0	1	0	0	0	0	0	1	0
EBPL	0	0	1	0	0	0	0	0	1	0
ECT2L	0	0	0	1	0	0	0	0	1	0
EFNA4	0	0	1	0	0	0	0	0	1	0
EFTUD2	1	0	0	0	0	0	0	0	1	0
EGFL6	0	0	1	0	0	0	0	0	1	0
EGR3	0	0	0	0	1	0	0	0	1	0
EID3	0	0	1	0	0	0	0	0	1	0
EIF3E	0	0	0	1	0	0	0	0	1	0
EIF3J	0	0	1	0	0	0	0	0	1	0
EIF4ENIF1	0	0	1	0	0	0	0	0	1	0
EIF4G1	1	0	0	0	0	0	0	0	1	0
EIF4G3	1	0	0	0	0	0	0	0	1	0
EIF5A2	0	0	1	0	0	0	0	0	1	0
ELK4	0	0	0	1	0	0	0	0	1	0
ELL	0	0	0	1	0	0	0	0	1	0
ELMO1	0	0	1	0	0	0	0	0	1	0
ELN	0	0	0	1	0	0	0	0	1	0
EME1	0	0	1	0	0	0	0	0	1	0
EMG1	0	0	1	0	0	0	0	0	1	0
EML3	0	0	1	0	0	0	0	0	1	0
EML5	0	0	1	0	0	0	0	0	1	0
ENAH	0	0	1	0	0	0	0	0	1	0
ENO2	0	0	1	0	0	0	0	0	1	0
ENOX1	0	0	1	0	0	0	0	0	1	0
ENOX2	0	0	1	0	0	0	0	0	1	0
EOMES	0	0	1	0	0	0	0	0	1	0
EPB41L3	0	0	0	0	0	0	1	0	1	0
EPB41L4A	0	0	1	0	0	0	0	0	1	0
EPC1	1	0	0	0	0	0	0	0	1	0
EPG5	0	0	1	0	0	0	0	0	1	0
EPHA1	1	0	0	0	0	0	0	0	1	1
EPHA5	0	0	1	0	0	0	0	0	1	1
EPHA6	0	0	1	0	0	0	0	0	1	1
EPHA7	0	0	1	0	0	0	0	0	1	1
EPHB1	0	0	1	0	0	0	0	0	1	1
EPHB2	1	0	0	0	0	0	0	0	1	1
EPS15	0	0	0	1	0	0	0	0	1	0
EPX	0	0	1	0	0	0	0	0	1	0
ERAS	0	0	1	0	0	0	0	0	1	0
ERC1	0	0	0	1	0	0	0	0	1	0
ERC2	0	0	1	0	0	0	0	0	1	0
ERCC4	0	0	0	1	0	0	0	0	1	0
ERCC5	0	0	0	1	0	0	0	0	1	0
ERO1LB	0	0	1	0	0	0	0	0	1	0
ESRP1	0	0	1	0	0	0	0	0	1	0
ETNK1	0	0	0	1	0	0	0	0	1	0
ETV3	0	0	1	0	0	0	0	0	1	0
EXO5	0	0	1	0	0	0	0	0	1	0
EXOC1	0	0	1	0	0	0	0	0	1	0
EXOC3L2	0	0	1	0	0	0	0	0	1	0
EXT1	0	0	0	1	0	0	0	0	1	0
EXT2	0	0	0	1	0	0	0	0	1	0
EYA2	0	0	1	0	0	0	0	0	1	0
EYA4	0	0	1	0	0	0	0	0	1	0
EZH1	0	0	0	0	0	1	0	0	1	0
F8	1	0	0	0	0	0	0	0	1	0
FAF1	1	0	0	0	0	0	0	0	1	0
FAM129B	0	0	0	0	0	0	1	0	1	0
FAM131B	0	0	0	1	0	0	0	0	1	0
FAM135A	0	0	1	0	0	0	0	0	1	0
FAM153A	0	0	1	0	0	0	0	0	1	0
FAM160A2	0	0	1	0	0	0	0	0	1	0
FAM166A	0	0	0	0	0	1	0	0	1	0
FAM173B	0	0	1	0	0	0	0	0	1	0
FAM175A	0	0	1	0	0	0	0	0	1	0
FAM179B	0	0	1	0	0	0	0	0	1	0
FAM180A	0	0	1	0	0	0	0	0	1	0
FAM184A	0	0	1	0	0	0	0	0	1	0
FAM19A1	0	0	1	0	0	0	0	0	1	0
FAM222B	0	0	1	0	0	0	0	0	1	0
FAM46D	0	0	1	0	0	0	0	0	1	0
FAM53C	0	0	1	0	0	0	0	0	1	0
FAM57B	0	0	1	0	0	0	0	0	1	0
FAM58A	0	0	1	0	0	0	0	0	1	0
FAM8A1	0	0	1	0	0	0	0	0	1	0
FANCC	0	0	0	1	0	0	0	0	1	0
FANCD2	0	0	0	1	0	0	0	0	1	0
FANCE	0	0	0	1	0	0	0	0	1	0
FANCF	0	0	0	1	0	0	0	0	1	0
FANCG	0	0	0	1	0	0	0	0	1	0
FANCI	1	0	0	0	0	0	0	0	1	0
FANCM	0	0	1	0	0	0	0	0	1	0
FAT2	1	0	0	0	0	0	0	0	1	0
FAT4	0	0	1	0	0	0	0	0	1	0
FBLN2	0	0	1	0	0	0	0	0	1	0
FBXL17	0	0	1	0	0	0	0	0	1	0
FBXL19	0	0	1	0	0	0	0	0	1	0
FBXL3	0	0	1	0	0	0	0	0	1	0
FBXO22	0	0	1	0	0	0	0	0	1	0
FBXO34	0	0	1	0	0	0	0	0	1	0
FBXW11	0	0	1	0	0	0	0	0	1	0
FCGR2B	0	0	0	1	0	0	0	0	1	0
FCHO2	0	0	0	0	0	0	1	0	1	0
FES	0	0	0	0	0	0	1	0	1	1
FEV	0	0	0	1	0	0	0	0	1	0
FEZ2	0	0	1	0	0	0	0	0	1	0
FGB	0	0	1	0	0	0	0	0	1	0
FGD6	0	0	1	0	0	0	0	0	1	0
FGFR1OP	0	0	0	1	0	0	0	0	1	0
FGFR4	0	0	0	1	0	0	0	0	1	1
FH	0	0	0	1	0	0	0	0	1	0
FHIT	0	0	0	1	0	0	0	0	1	0
FHL3	0	0	1	0	0	0	0	0	1	0
FIBP	0	0	1	0	0	0	0	0	1	0
FKBP5	1	0	0	0	0	0	0	0	1	0
FLG	0	0	0	0	0	1	0	0	1	0
FLI1	0	0	0	1	0	0	0	0	1	0
FLNA	0	0	0	0	0	0	1	0	1	0
FLRT2	0	0	1	0	0	0	0	0	1	0
FMNL3	0	0	1	0	0	0	0	0	1	0
FMR1	1	0	0	0	0	0	0	0	1	0
FN3KRP	0	0	1	0	0	0	0	0	1	0
FNBP1	0	0	0	1	0	0	0	0	1	0
FNBP1L	0	0	1	0	0	0	0	0	1	0
FOXE3	0	0	1	0	0	0	0	0	1	0
FOXK1	0	0	1	0	0	0	0	0	1	0
FOXO1	0	0	0	1	0	0	0	0	1	0
FOXO3	0	0	0	1	0	0	0	0	1	0
FOXO4	0	0	0	1	0	0	0	0	1	0
FRG1	1	0	0	0	0	0	0	0	1	0
FRG1B	0	0	0	0	0	0	1	0	1	0
FSIP2	0	0	1	0	0	0	0	0	1	0
FSTL3	0	0	0	1	0	0	0	0	1	0
FUBP3	0	0	1	0	0	0	0	0	1	0
FUNDC1	0	0	1	0	0	0	0	0	1	0
FUT11	0	0	1	0	0	0	0	0	1	0
FUT3	0	0	1	0	0	0	0	0	1	0
FZD6	0	0	1	0	0	0	0	0	1	0
GAB3	0	0	0	0	0	0	1	0	1	0
GABRA1	0	0	1	0	0	0	0	0	1	0
GABRA2	0	0	1	0	0	0	0	0	1	0
GABRA3	0	0	1	0	0	0	0	0	1	0
GABRA4	0	0	1	0	0	0	0	0	1	0
GABRA5	0	0	1	0	0	0	0	0	1	0
GABRA6	0	0	1	0	0	0	0	0	1	0
GABRB1	0	0	1	0	0	0	0	0	1	0
GABRG1	0	0	1	0	0	0	0	0	1	0
GABRG2	0	0	1	0	0	0	0	0	1	0
GABRR2	0	0	1	0	0	0	0	0	1	0
GALNT7	0	0	1	0	0	0	0	0	1	0
GALR3	0	0	1	0	0	0	0	0	1	0
GAPVD1	0	0	1	0	0	0	0	0	1	0
GAS7	0	0	0	1	0	0	0	0	1	0
GAS8	0	0	1	0	0	0	0	0	1	0
GBAS	0	0	1	0	0	0	0	0	1	0
GBE1	0	0	1	0	0	0	0	0	1	0
GBP5	0	0	1	0	0	0	0	0	1	0
GCC2	0	0	1	0	0	0	0	0	1	0
GDF11	0	0	1	0	0	0	0	0	1	0
GDI1	0	0	0	0	0	0	1	0	1	0
GDPD3	0	0	1	0	0	0	0	0	1	0
GEN1	0	0	1	0	0	0	0	0	1	0
GFER	0	0	1	0	0	0	0	0	1	0
GFI1B	0	0	1	0	0	0	0	0	1	0
GGA2	0	0	1	0	0	0	0	0	1	0
GGCT	0	0	1	0	0	0	0	0	1	0
GGNBP2	0	0	1	0	0	0	0	0	1	0
GGTLC1	0	0	1	0	0	0	0	0	1	0
GH2	0	0	1	0	0	0	0	0	1	0
GJA1	0	0	1	0	0	0	0	0	1	0
GJB1	0	0	1	0	0	0	0	0	1	0
GJB3	0	0	1	0	0	0	0	0	1	0
GJC3	0	0	1	0	0	0	0	0	1	0
GK2	0	0	1	0	0	0	0	0	1	0
GLRA2	0	0	1	0	0	0	0	0	1	0
GLRA3	0	0	1	0	0	0	0	0	1	0
GLT8D1	0	0	1	0	0	0	0	0	1	0
GLTSCR1	0	0	1	0	0	0	0	0	1	0
GMPS	0	0	0	1	0	0	0	0	1	0
GNA15	0	0	1	0	0	0	0	0	1	0
GNB1	0	0	0	0	0	1	0	0	1	0
GNB4	0	0	1	0	0	0	0	0	1	0
GNG3	0	0	1	0	0	0	0	0	1	0
GNG4	0	0	1	0	0	0	0	0	1	0
GNL3L	0	0	0	0	0	0	1	0	1	0
GOLIM4	0	0	1	0	0	0	0	0	1	0
GOPC	0	0	0	1	0	0	0	0	1	0
GOT1	0	0	0	0	0	1	0	0	1	0
GPATCH2	0	0	1	0	0	0	0	0	1	0
GPATCH8	0	0	1	0	0	0	0	0	1	0
GPC3	0	0	0	1	0	0	0	0	1	0
GPC6	0	0	1	0	0	0	0	0	1	0
GPM6A	0	0	1	0	0	0	0	0	1	0
GPR107	0	0	1	0	0	0	0	0	1	0
GPR137B	0	0	1	0	0	0	0	0	1	0
GPR141	0	0	1	0	0	0	0	0	1	0
GPR174	0	0	1	0	0	0	0	0	1	0
GPR88	0	0	1	0	0	0	0	0	1	0
GPRASP1	0	0	1	0	0	0	0	0	1	0
GRIA2	0	0	1	0	0	0	0	0	1	0
GRIA3	0	0	1	0	0	0	0	0	1	0
GRID1	0	0	1	0	0	0	0	0	1	0
GRID2	0	0	1	0	0	0	0	0	1	0
GRIK3	0	0	1	0	0	0	0	0	1	0
GRIN2A	0	0	0	1	0	0	0	0	1	0
GRIN3A	0	0	0	0	0	0	1	0	1	0
GRM1	0	0	1	0	0	0	0	0	1	0
GRM5	0	0	1	0	0	0	0	0	1	0
GRPEL2	0	0	1	0	0	0	0	0	1	0
GRXCR1	0	0	1	0	0	0	0	0	1	0
GRXCR2	0	0	1	0	0	0	0	0	1	0
GSE1	0	0	1	0	0	0	0	0	1	0
GSK3B	0	0	1	0	0	0	0	0	1	1
GSTO2	0	0	1	0	0	0	0	0	1	0
GTF2E1	0	0	1	0	0	0	0	0	1	0
GTF2H1	0	0	0	0	0	0	1	0	1	0
GTF2I	0	0	1	0	0	0	0	0	1	0
GTF3C6	0	0	1	0	0	0	0	0	1	0
GTPBP1	0	0	1	0	0	0	0	0	1	0
H3F3B	0	0	0	1	0	0	0	0	1	0
HARS2	0	0	1	0	0	0	0	0	1	0
HAS2	0	0	1	0	0	0	0	0	1	0
HAUS6	0	0	1	0	0	0	0	0	1	0
HAUS8	0	0	1	0	0	0	0	0	1	0
HBEGF	0	0	1	0	0	0	0	0	1	0
HBS1L	0	0	1	0	0	0	0	0	1	0
HCFC1	1	0	0	0	0	0	0	0	1	0
HCRTR2	0	0	1	0	0	0	0	0	1	0
HDAC2	0	0	1	0	0	0	0	0	1	0
HDAC9	1	0	0	0	0	0	0	0	1	0
HECA	0	0	1	0	0	0	0	0	1	0
HECTD1	0	0	1	0	0	0	0	0	1	0
HECW2	0	0	1	0	0	0	0	0	1	0
HEPACAM	0	0	1	0	0	0	0	0	1	0
HEPACAM2	0	0	1	0	0	0	0	0	1	0
HERC4	0	0	1	0	0	0	0	0	1	0
HERPUD1	0	0	0	1	0	0	0	0	1	0
HESX1	0	0	1	0	0	0	0	0	1	0
HEY1	0	0	0	1	0	0	0	0	1	0
HHIP	0	0	1	0	0	0	0	0	1	0
HIGD2A	0	0	1	0	0	0	0	0	1	0
HIP1	0	0	0	1	0	0	0	0	1	0
HIST1H1E	0	0	0	0	0	1	0	0	1	0
HIST1H2AA	0	0	1	0	0	0	0	0	1	0
HIST1H2BF	0	0	1	0	0	0	0	0	1	0
HIST1H4E	0	0	0	0	0	1	0	0	1	0
HIST1H4I	0	0	0	1	0	0	0	0	1	0
HIST2H2BF	0	0	1	0	0	0	0	0	1	0
HK2	0	0	1	0	0	0	0	0	1	0
HLA-DRA	0	0	1	0	0	0	0	0	1	0
HLA-DRB1	0	0	1	0	0	0	0	0	1	0
HLCS	0	0	1	0	0	0	0	0	1	0
HMBOX1	0	0	1	0	0	0	0	0	1	0
HMCN1	0	0	1	0	0	0	0	0	1	0
HMGA1	0	0	0	1	0	0	0	0	1	0
HMGA2	0	0	0	1	0	0	0	0	1	0
HMGN2P46	0	0	0	1	0	0	0	0	1	0
HMGXB4	0	0	0	0	0	0	1	0	1	0
HMP19	0	0	1	0	0	0	0	0	1	0
HNRNPA2B1	0	0	0	1	0	0	0	0	1	0
HNRNPD	0	0	1	0	0	0	0	0	1	0
HNRNPUL2	0	0	1	0	0	0	0	0	1	0
HOXA11	0	0	0	1	0	0	0	0	1	0
HOXA13	0	0	0	1	0	0	0	0	1	0
HOXA9	0	0	0	1	0	0	0	0	1	0
HOXC11	0	0	0	1	0	0	0	0	1	0
HOXC13	0	0	0	1	0	0	0	0	1	0
HOXD11	0	0	0	1	0	0	0	0	1	0
HOXD13	0	0	0	1	0	0	0	0	1	0
HOXD9	0	0	1	0	0	0	0	0	1	0
HPCAL4	0	0	1	0	0	0	0	0	1	0
HPR	0	0	1	0	0	0	0	0	1	0
HPRT1	0	0	1	0	0	0	0	0	1	0
HPS1	0	0	1	0	0	0	0	0	1	0
HPS3	0	0	1	0	0	0	0	0	1	0
HPSE2	0	0	1	0	0	0	0	0	1	0
HRASLS	0	0	1	0	0	0	0	0	1	0
HRSP12	0	0	1	0	0	0	0	0	1	0
HS3ST2	0	0	1	0	0	0	0	0	1	0
HS3ST5	0	0	1	0	0	0	0	0	1	0
HS3ST6	0	0	1	0	0	0	0	0	1	0
HS6ST1	0	0	1	0	0	0	0	0	1	0
HTR1E	0	0	1	0	0	0	0	0	1	0
HTR3B	0	0	1	0	0	0	0	0	1	0
HTRA3	0	0	1	0	0	0	0	0	1	0
HUWE1	0	0	0	0	0	0	1	0	1	0
IAH1	0	0	1	0	0	0	0	0	1	0
IARS2	0	0	0	0	0	0	1	0	1	0
ICE1	0	0	0	0	0	0	1	0	1	0
ID3	0	0	1	0	0	0	0	0	1	0
IFITM1	0	0	1	0	0	0	0	0	1	0
IFNA10	0	0	1	0	0	0	0	0	1	0
IFNGR1	0	0	1	0	0	0	0	0	1	0
IFNGR2	0	0	1	0	0	0	0	0	1	0
IFT172	0	0	1	0	0	0	0	0	1	0
IGF2BP1	0	0	1	0	0	0	0	0	1	0
IGFN1	0	0	1	0	0	0	0	0	1	0
IGH	0	0	0	1	0	0	0	0	1	0
IGK	0	0	0	1	0	0	0	0	1	0
IGL	0	0	0	1	0	0	0	0	1	0
IGSF1	0	0	1	0	0	0	0	0	1	0
IKBKB	0	0	0	1	0	0	0	0	1	1
IKZF5	0	0	1	0	0	0	0	0	1	0
IL17B	0	0	1	0	0	0	0	0	1	0
IL2	0	0	0	1	0	0	0	0	1	0
IL21	0	0	1	0	0	0	0	0	1	0
IL21R	0	0	0	1	0	0	0	0	1	0
IL25	0	0	1	0	0	0	0	0	1	0
IL32	0	0	1	0	0	0	0	0	1	0
IL36G	0	0	1	0	0	0	0	0	1	0
IL5RA	0	0	1	0	0	0	0	0	1	0
IL6ST	0	0	0	1	0	0	0	0	1	0
ING5	0	0	1	0	0	0	0	0	1	0
INHBA	0	0	1	0	0	0	0	0	1	0
INO80	0	0	1	0	0	0	0	0	1	0
INO80E	0	0	1	0	0	0	0	0	1	0
INPP4B	0	0	1	0	0	0	0	0	1	0
INTS1	0	0	0	0	0	0	1	0	1	0
INTS12	0	0	0	0	0	1	0	0	1	0
INTS4	0	0	1	0	0	0	0	0	1	0
INTS7	0	0	1	0	0	0	0	0	1	0
INTS8	0	0	1	0	0	0	0	0	1	0
IPO7	0	0	0	0	0	1	0	0	1	0
IQCF2	0	0	1	0	0	0	0	0	1	0
IRF2BP1	0	0	1	0	0	0	0	0	1	0
IRF2BP2	0	0	1	0	0	0	0	0	1	0
IRF7	1	0	0	0	0	0	0	0	1	0
ISY1	0	0	1	0	0	0	0	0	1	0
ITFG1	0	0	1	0	0	0	0	0	1	0
ITFG2	0	0	1	0	0	0	0	0	1	0
ITGA6	0	0	0	0	0	0	1	0	1	0
ITGA9	1	0	0	0	0	0	0	0	1	0
ITGB7	0	0	0	0	0	1	0	0	1	0
ITIH5	0	0	1	0	0	0	0	0	1	0
ITM2C	0	0	1	0	0	0	0	0	1	0
ITPKB	0	0	0	0	0	1	0	0	1	0
ITPR2	0	0	1	0	0	0	0	0	1	0
IVNS1ABP	0	0	1	0	0	0	0	0	1	0
IWS1	0	0	1	0	0	0	0	0	1	0
JAKMIP2	0	0	1	0	0	0	0	0	1	0
JAM2	0	0	1	0	0	0	0	0	1	0
JAZF1	0	0	0	1	0	0	0	0	1	0
JMY	1	0	0	0	0	0	0	0	1	0
JOSD1	0	0	1	0	0	0	0	0	1	0
KANSL1	0	0	1	0	0	0	0	0	1	0
KANSL1L	0	0	1	0	0	0	0	0	1	0
KAT2B	0	0	1	0	0	0	0	0	1	0
KAT8	0	0	1	0	0	0	0	0	1	0
KBTBD4	0	0	1	0	0	0	0	0	1	0
KBTBD7	0	0	1	0	0	0	0	0	1	0
KCMF1	0	0	1	0	0	0	0	0	1	0
KCNA10	0	0	1	0	0	0	0	0	1	0
KCND3	0	0	1	0	0	0	0	0	1	0
KCNIP2	0	0	1	0	0	0	0	0	1	0
KCNIP4	0	0	1	0	0	0	0	0	1	0
KCNJ9	0	0	1	0	0	0	0	0	1	0
KCNMB2	0	0	1	0	0	0	0	0	1	0
KCNMB4	0	0	1	0	0	0	0	0	1	0
KCNN2	0	0	1	0	0	0	0	0	1	0
KCNQ2	0	0	1	0	0	0	0	0	1	0
KCNQ5	0	0	1	0	0	0	0	0	1	0
KCNS2	0	0	1	0	0	0	0	0	1	0
KCNT2	0	0	1	0	0	0	0	0	1	0
KCNV1	0	0	1	0	0	0	0	0	1	0
KCTD11	0	0	1	0	0	0	0	0	1	0
KCTD16	0	0	1	0	0	0	0	0	1	0
KDELR3	0	0	1	0	0	0	0	0	1	0
KDM3A	0	0	1	0	0	0	0	0	1	0
KDM3B	0	0	1	0	0	0	0	0	1	0
KDM5A	0	0	0	1	0	0	0	0	1	0
KDM6B	0	0	0	0	0	0	1	0	1	0
KDSR	0	0	0	1	0	0	0	0	1	0
KEL	0	0	0	0	0	1	0	0	1	0
KHSRP	0	0	1	0	0	0	0	0	1	0
KIAA0430	0	0	1	0	0	0	0	0	1	0
KIAA0907	0	0	1	0	0	0	0	0	1	0
KIAA1109	0	0	0	0	0	0	1	0	1	0
KIAA1549	0	0	0	1	0	0	0	0	1	0
KIF16B	0	0	1	0	0	0	0	0	1	0
KIF1B	0	0	1	0	0	0	0	0	1	0
KIF23	0	0	1	0	0	0	0	0	1	0
KIF25	0	0	1	0	0	0	0	0	1	0
KIF5A	0	0	1	0	0	0	0	0	1	0
KIF5B	0	0	0	1	0	0	0	0	1	0
KIFC3	0	0	0	0	0	0	1	0	1	0
KIRREL	0	0	1	0	0	0	0	0	1	0
KLHDC8B	0	0	1	0	0	0	0	0	1	0
KLHL14	0	0	1	0	0	0	0	0	1	0
KLHL17	0	0	1	0	0	0	0	0	1	0
KLHL4	0	0	1	0	0	0	0	0	1	0
KLHL5	0	0	1	0	0	0	0	0	1	0
KLK6	0	0	1	0	0	0	0	0	1	0
KLK8	0	0	1	0	0	0	0	0	1	0
KLRC2	0	0	1	0	0	0	0	0	1	0
KLRG1	0	0	1	0	0	0	0	0	1	0
KMT2E	0	0	1	0	0	0	0	0	1	0
KPNA1	0	0	1	0	0	0	0	0	1	0
KPNA4	0	0	1	0	0	0	0	0	1	0
KRT13	0	0	1	0	0	0	0	0	1	0
KRT15	0	0	1	0	0	0	0	0	1	0
KRT222	0	0	1	0	0	0	0	0	1	0
KRT84	0	0	1	0	0	0	0	0	1	0
KRTAP12-4	0	0	1	0	0	0	0	0	1	0
KRTAP1-3	0	0	1	0	0	0	0	0	1	0
KRTAP19-1	0	0	1	0	0	0	0	0	1	0
KRTAP19-2	0	0	1	0	0	0	0	0	1	0
KRTAP20-2	0	0	1	0	0	0	0	0	1	0
KRTAP4-11	0	0	1	0	0	0	0	0	1	0
KRTAP4-5	0	0	1	0	0	0	0	0	1	0
KRTAP4-6	0	0	1	0	0	0	0	0	1	0
KRTAP4-7	0	0	1	0	0	0	0	0	1	0
KRTAP5-5	0	0	1	0	0	0	0	0	1	0
KRTAP9-8	0	0	1	0	0	0	0	0	1	0
KTN1	0	0	0	1	0	0	0	0	1	0
LACTB	0	0	1	0	0	0	0	0	1	0
LAMTOR4	0	0	1	0	0	0	0	0	1	0
LANCL3	0	0	1	0	0	0	0	0	1	0
LARP1	0	0	1	0	0	0	0	0	1	0
LARP4B	0	0	1	0	0	0	0	0	1	0
LARP7	0	0	1	0	0	0	0	0	1	0
LASP1	0	0	0	1	0	0	0	0	1	0
LAT2	0	0	1	0	0	0	0	0	1	0
LCE2D	0	0	1	0	0	0	0	0	1	0
LCE5A	0	0	1	0	0	0	0	0	1	0
LCK	0	0	0	1	0	0	0	0	1	1
LCN2	0	0	1	0	0	0	0	0	1	0
LDB1	0	0	1	0	0	0	0	0	1	0
LDHA	1	0	0	0	0	0	0	0	1	0
LDOC1L	0	0	1	0	0	0	0	0	1	0
LELP1	0	0	1	0	0	0	0	0	1	0
LEMD2	0	0	1	0	0	0	0	0	1	0
LEPR	0	0	0	0	0	0	1	0	1	0
LETM2	0	0	1	0	0	0	0	0	1	0
LGALS3BP	0	0	1	0	0	0	0	0	1	0
LHCGR	0	0	1	0	0	0	0	0	1	0
LHFP	0	0	0	1	0	0	0	0	1	0
LHFPL1	0	0	1	0	0	0	0	0	1	0
LIMA1	1	0	0	0	0	0	0	0	1	0
LIMCH1	0	0	1	0	0	0	0	0	1	0
LIN28B	0	0	1	0	0	0	0	0	1	0
LIN9	0	0	1	0	0	0	0	0	1	0
LINC01565	0	0	1	0	0	0	0	0	1	0
LINGO2	0	0	1	0	0	0	0	0	1	0
LMBRD2	0	0	1	0	0	0	0	0	1	0
LMNA	0	0	0	1	0	0	0	0	1	0
LMO2	0	0	0	1	0	0	0	0	1	0
LNPEP	1	0	0	0	0	0	0	0	1	0
LNX2	0	0	1	0	0	0	0	0	1	0
LONRF2	0	0	1	0	0	0	0	0	1	0
LPA	0	0	1	0	0	0	0	0	1	0
LPAR1	0	0	1	0	0	0	0	0	1	0
LPAR3	0	0	1	0	0	0	0	0	1	0
LPAR4	0	0	1	0	0	0	0	0	1	0
LRBA	0	0	1	0	0	0	0	0	1	0
LRCH1	0	0	1	0	0	0	0	0	1	0
LRCH2	0	0	1	0	0	0	0	0	1	0
LRFN4	0	0	1	0	0	0	0	0	1	0
LRP12	0	0	1	0	0	0	0	0	1	0
LRP2	0	0	1	0	0	0	0	0	1	0
LSM11	0	0	1	0	0	0	0	0	1	0
LSM14A	0	0	0	1	0	0	0	0	1	0
LTBP1	0	0	0	0	0	0	1	0	1	0
LUC7L3	0	0	1	0	0	0	0	0	1	0
LY6D	0	0	1	0	0	0	0	0	1	0
LY96	0	0	1	0	0	0	0	0	1	0
LYL1	0	0	0	1	0	0	0	0	1	0
LYN	0	0	0	0	0	0	1	0	1	1
MAF	0	0	0	1	0	0	0	0	1	0
MAFB	0	0	0	1	0	0	0	0	1	0
MAGED1	0	0	1	0	0	0	0	0	1	0
MAGEE2	0	0	1	0	0	0	0	0	1	0
MAML2	0	0	0	1	0	0	0	0	1	0
MANEA	0	0	1	0	0	0	0	0	1	0
MANSC1	0	0	1	0	0	0	0	0	1	0
MAP1A	0	0	0	0	0	0	1	0	1	0
MAP1B	0	0	0	0	0	0	1	0	1	0
MAP2K7	0	0	1	0	0	0	0	0	1	1
MAP3K11	1	0	0	0	0	0	0	0	1	1
MAP3K3	0	0	0	0	0	0	1	0	1	1
MAP4	0	0	0	0	0	0	1	0	1	0
MAP4K1	1	0	0	0	0	0	0	0	1	1
MAP4K4	0	0	1	0	0	0	0	0	1	1
MAP4K5	0	0	1	0	0	0	0	0	1	1
MAP7D1	0	0	1	0	0	0	0	0	1	0
MAP7D2	0	0	1	0	0	0	0	0	1	0
MAPK3	0	0	0	0	0	0	0	1	1	1
MAPK8	0	0	1	0	0	0	0	0	1	1
MAPK8IP2	0	0	1	0	0	0	0	0	1	0
MARCH11	0	0	1	0	0	0	0	0	1	0
MARCH8	0	0	1	0	0	0	0	0	1	0
MARCO	0	0	1	0	0	0	0	0	1	0
MARK2	0	0	1	0	0	0	0	0	1	1
MARK3	0	0	1	0	0	0	0	0	1	1
MAT2A	1	0	0	0	0	0	0	0	1	0
MATK	0	0	0	0	0	0	1	0	1	1
MAZ	0	0	1	0	0	0	0	0	1	0
MB21D2	0	0	1	0	0	0	0	0	1	0
MBD6	0	0	1	0	0	0	0	0	1	0
MBNL1	0	0	1	0	0	0	0	0	1	0
MBOAT2	0	0	1	0	0	0	0	0	1	0
MCL1	0	0	0	0	0	0	0	1	1	0
MCM3	1	0	0	0	0	0	0	0	1	0
MCM8	1	0	0	0	0	0	0	0	1	0
MCPH1	0	0	1	0	0	0	0	0	1	0
MCRS1	0	0	1	0	0	0	0	0	1	0
MCUR1	0	0	1	0	0	0	0	0	1	0
MDC1	0	0	0	0	0	0	1	0	1	0
MDFIC	0	0	1	0	0	0	0	0	1	0
MDGA1	0	0	1	0	0	0	0	0	1	0
MDGA2	0	0	1	0	0	0	0	0	1	0
MDN1	0	0	0	0	0	0	1	0	1	0
MDS2	0	0	0	1	0	0	0	0	1	0
MED1	0	0	1	0	0	0	0	0	1	0
MED13	0	0	0	0	0	0	1	0	1	0
MED24	1	0	0	0	0	0	0	0	1	0
MED6	0	0	1	0	0	0	0	0	1	0
MEDAG	0	0	1	0	0	0	0	0	1	0
MEF2A	0	0	0	0	0	0	1	0	1	0
MEF2B	0	0	1	0	0	0	0	0	1	0
MEF2BNB-MEF2B	0	0	1	0	0	0	0	0	1	0
MEGF6	0	0	0	0	0	0	1	0	1	0
METTL1	0	0	1	0	0	0	0	0	1	0
METTL3	0	0	1	0	0	0	0	0	1	0
MFAP1	0	0	1	0	0	0	0	0	1	0
MFAP5	0	0	1	0	0	0	0	0	1	0
MFF	0	0	1	0	0	0	0	0	1	0
MFGE8	0	0	1	0	0	0	0	0	1	0
MFNG	1	0	0	0	0	0	0	0	1	0
MFRP	0	0	1	0	0	0	0	0	1	0
MFSD8	0	0	1	0	0	0	0	0	1	0
MGAT2	0	0	1	0	0	0	0	0	1	0
MGAT4C	0	0	1	0	0	0	0	0	1	0
MGAT5	0	0	1	0	0	0	0	0	1	0
MGMT	1	0	0	0	0	0	0	0	1	0
MGST1	0	0	1	0	0	0	0	0	1	0
MIB1	0	0	1	0	0	0	0	0	1	0
MICALCL	0	0	0	0	0	1	0	0	1	0
MICU3	0	0	1	0	0	0	0	0	1	0
MIPEP	0	0	1	0	0	0	0	0	1	0
MIR142	0	0	0	0	1	0	0	0	1	0
MKL2	0	0	1	0	0	0	0	0	1	0
MKRN1	0	0	1	0	0	0	0	0	1	0
MLANA	0	0	1	0	0	0	0	0	1	0
MLEC	0	0	1	0	0	0	0	0	1	0
MLH3	1	0	0	0	0	0	0	0	1	0
MLLT1	0	0	0	1	0	0	0	0	1	0
MLLT6	0	0	0	1	0	0	0	0	1	0
MMAA	0	0	1	0	0	0	0	0	1	0
MMP10	0	0	1	0	0	0	0	0	1	0
MNDA	1	0	0	0	0	0	0	0	1	0
MNX1	0	0	0	1	0	0	0	0	1	0
MOAP1	0	0	1	0	0	0	0	0	1	0
MPO	0	0	0	0	0	1	0	0	1	0
MPZ	0	0	1	0	0	0	0	0	1	0
MR1	0	0	1	0	0	0	0	0	1	0
MRPL24	0	0	1	0	0	0	0	0	1	0
MRPL32	0	0	1	0	0	0	0	0	1	0
MRPL49	0	0	1	0	0	0	0	0	1	0
MRPS31	0	0	1	0	0	0	0	0	1	0
MRS2	0	0	1	0	0	0	0	0	1	0
MS4A8	0	0	1	0	0	0	0	0	1	0
MSH3	0	0	1	0	0	0	0	0	1	0
MSI2	0	0	0	1	0	0	0	0	1	0
MSL3	0	0	1	0	0	0	0	0	1	0
MSR1	1	0	0	0	0	0	0	0	1	0
MST1	0	0	0	0	0	0	1	0	1	0
MSX1	0	0	1	0	0	0	0	0	1	0
MT1G	0	0	1	0	0	0	0	0	1	0
MTCP1	0	0	0	1	0	0	0	0	1	0
MTFR1L	0	0	1	0	0	0	0	0	1	0
MTL5	0	0	1	0	0	0	0	0	1	0
MTM1	0	0	0	0	0	0	1	0	1	0
MTO1	0	0	1	0	0	0	0	0	1	0
MTX1	0	0	1	0	0	0	0	0	1	0
MUC1	0	0	0	1	0	0	0	0	1	0
MUC17	0	0	0	0	0	1	0	0	1	0
MUTYH	0	0	0	1	0	0	0	0	1	0
MXRA5	0	0	0	0	0	1	0	0	1	0
MXRA8	0	0	1	0	0	0	0	0	1	0
MYBL1	0	0	1	0	0	0	0	0	1	0
MYCBP2	0	0	0	0	0	0	1	0	1	0
MYEF2	0	0	1	0	0	0	0	0	1	0
MYF5	0	0	1	0	0	0	0	0	1	0
MYF6	0	0	1	0	0	0	0	0	1	0
MYH14	1	0	0	0	0	0	0	0	1	0
MYH2	0	0	1	0	0	0	0	0	1	0
MYH6	0	0	1	0	0	0	0	0	1	0
MYO1B	0	0	1	0	0	0	0	0	1	0
MYO1E	0	0	1	0	0	0	0	0	1	0
MYO3A	0	0	1	0	0	0	0	0	1	1
MYO5A	0	0	0	1	0	0	0	0	1	0
MYO6	0	0	1	0	0	0	0	0	1	0
MYOCD	0	0	0	0	0	1	0	0	1	0
MYOD1	0	0	0	1	0	0	0	0	1	0
MYOT	0	0	1	0	0	0	0	0	1	0
NAA25	0	0	1	0	0	0	0	0	1	0
NAALADL2	0	0	1	0	0	0	0	0	1	0
NAB2	0	0	0	1	0	0	0	0	1	0
NACA	0	0	0	1	0	0	0	0	1	0
NALCN	0	0	1	0	0	0	0	0	1	0
NAMPT	0	0	1	0	0	0	0	0	1	0
NAP1L1	1	0	0	0	0	0	0	0	1	0
NAPSA	0	0	1	0	0	0	0	0	1	0
NAV1	0	0	0	0	0	0	1	0	1	0
NBEA	0	0	0	0	0	0	1	0	1	0
NBN	0	0	0	1	0	0	0	0	1	0
NBPF9	0	0	1	0	0	0	0	0	1	0
NCAPH2	0	0	1	0	0	0	0	0	1	0
NCF1	0	0	1	0	0	0	0	0	1	0
NCF2	1	0	0	0	0	0	0	0	1	0
NCK1	1	0	0	0	0	0	0	0	1	0
NCKAP1	1	0	0	0	0	0	0	0	1	0
NCKIPSD	0	0	0	1	0	0	0	0	1	0
NCOA1	0	0	0	1	0	0	0	0	1	0
NDFIP1	0	0	1	0	0	0	0	0	1	0
NDUFA8	0	0	1	0	0	0	0	0	1	0
NDUFA9	0	0	1	0	0	0	0	0	1	0
NDUFC2	0	0	1	0	0	0	0	0	1	0
NDUFS5	0	0	1	0	0	0	0	0	1	0
NEB	0	0	0	0	0	0	1	0	1	0
NECAB1	0	0	1	0	0	0	0	0	1	0
NEDD9	0	0	1	0	0	0	0	0	1	0
NEK1	0	0	0	0	0	0	1	0	1	1
NEK8	0	0	0	0	0	0	1	0	1	1
NEK9	0	0	1	0	0	0	0	0	1	1
NELL1	0	0	1	0	0	0	0	0	1	0
NELL2	0	0	1	0	0	0	0	0	1	0
NENF	0	0	1	0	0	0	0	0	1	0
NETO1	0	0	1	0	0	0	0	0	1	0
NEUROD2	0	0	1	0	0	0	0	0	1	0
NEUROD6	0	0	1	0	0	0	0	0	1	0
NEXN	0	0	1	0	0	0	0	0	1	0
NFASC	0	0	1	0	0	0	0	0	1	0
NFATC2	0	0	0	1	0	0	0	0	1	0
NFE2	0	0	1	0	0	0	0	0	1	0
NFIA	0	0	1	0	0	0	0	0	1	0
NFIB	0	0	0	1	0	0	0	0	1	0
NFKBIA	0	0	0	0	0	0	0	1	1	0
NFKBIE	0	0	0	1	0	0	0	0	1	0
NICN1	0	0	1	0	0	0	0	0	1	0
NIPA2	0	0	1	0	0	0	0	0	1	0
NIT1	0	0	1	0	0	0	0	0	1	0
NKAIN4	0	0	1	0	0	0	0	0	1	0
NKX3-1	1	0	0	0	0	0	0	0	1	0
NKX6-1	0	0	1	0	0	0	0	0	1	0
NLRC5	0	0	1	0	0	0	0	0	1	0
NLRP3	0	0	0	0	0	0	1	0	1	0
NMD3	0	0	1	0	0	0	0	0	1	0
NME5	0	0	1	0	0	0	0	0	1	0
NMT2	0	0	0	0	0	0	1	0	1	0
NNMT	0	0	1	0	0	0	0	0	1	0
NOL4	0	0	1	0	0	0	0	0	1	0
NOTCH2NL	0	0	1	0	0	0	0	0	1	0
NOTCH3	0	0	1	0	0	0	0	0	1	0
NR1H2	0	0	0	0	0	0	1	0	1	0
NR2F2	1	0	0	0	0	0	0	0	1	0
NR3C1	0	0	1	0	0	0	0	0	1	0
NR4A3	0	0	0	1	0	0	0	0	1	0
NR6A1	0	0	1	0	0	0	0	0	1	0
NRAP	0	0	1	0	0	0	0	0	1	0
NRBP2	0	0	1	0	0	0	0	0	1	1
NRF1	0	0	1	0	0	0	0	0	1	0
NRG1	0	0	0	1	0	0	0	0	1	0
NRG3	0	0	1	0	0	0	0	0	1	0
NRIP1	0	0	1	0	0	0	0	0	1	0
NRK	0	0	1	0	0	0	0	0	1	1
NRP2	0	0	1	0	0	0	0	0	1	0
NRXN2	0	0	1	0	0	0	0	0	1	0
NSFL1C	0	0	1	0	0	0	0	0	1	0
NSMCE1	0	0	1	0	0	0	0	0	1	0
NT5C2	0	0	0	1	0	0	0	0	1	0
NT5C3A	0	0	1	0	0	0	0	0	1	0
NTNG1	0	0	1	0	0	0	0	0	1	0
NUBP2	0	0	1	0	0	0	0	0	1	0
NUCKS1	0	0	1	0	0	0	0	0	1	0
NUDT1	0	0	1	0	0	0	0	0	1	0
NUDT15	0	0	1	0	0	0	0	0	1	0
NUDT19	0	0	1	0	0	0	0	0	1	0
NUF2	0	0	1	0	0	0	0	0	1	0
NUFIP1	0	0	1	0	0	0	0	0	1	0
NUP107	1	0	0	0	0	0	0	0	1	0
NUP205	0	0	1	0	0	0	0	0	1	0
NUP210L	0	0	0	0	0	1	0	0	1	0
NUTM2A	0	0	0	1	0	0	0	0	1	0
NUTM2B	0	0	0	1	0	0	0	0	1	0
NUTM2F	0	0	1	0	0	0	0	0	1	0
OARD1	0	0	1	0	0	0	0	0	1	0
OBSL1	0	0	1	0	0	0	0	0	1	0
OCIAD2	0	0	1	0	0	0	0	0	1	0
ODAM	0	0	0	0	0	1	0	0	1	0
ODF1	0	0	1	0	0	0	0	0	1	0
ODF4	0	0	1	0	0	0	0	0	1	0
OLFM3	0	0	1	0	0	0	0	0	1	0
OLIG2	0	0	0	1	0	0	0	0	1	0
OMA1	0	0	0	0	0	1	0	0	1	0
OMD	0	0	0	1	0	0	0	0	1	0
ONECUT1	0	0	1	0	0	0	0	0	1	0
OOEP	0	0	1	0	0	0	0	0	1	0
OPRM1	0	0	1	0	0	0	0	0	1	0
OR2K2	0	0	1	0	0	0	0	0	1	0
OR2T35	0	0	1	0	0	0	0	0	1	0
OR4A16	0	0	0	0	0	1	0	0	1	0
OR4F5	0	0	1	0	0	0	0	0	1	0
OR4M2	0	0	1	0	0	0	0	0	1	0
OR52N1	0	0	0	0	0	1	0	0	1	0
OR52W1	0	0	1	0	0	0	0	0	1	0
OR5AC2	0	0	1	0	0	0	0	0	1	0
OR5I1	0	0	1	0	0	0	0	0	1	0
OR5M3	0	0	1	0	0	0	0	0	1	0
OR7C1	0	0	1	0	0	0	0	0	1	0
OR9A2	0	0	1	0	0	0	0	0	1	0
OSBPL6	0	0	1	0	0	0	0	0	1	0
OSTN	0	0	1	0	0	0	0	0	1	0
OVOL2	0	0	1	0	0	0	0	0	1	0
OXCT2	0	0	1	0	0	0	0	0	1	0
OXR1	0	0	1	0	0	0	0	0	1	0
P3H3	0	0	1	0	0	0	0	0	1	0
P4HB	0	0	0	0	0	0	1	0	1	0
PABPC4	0	0	0	0	0	0	1	0	1	0
PADI2	0	0	1	0	0	0	0	0	1	0
PALB2	0	0	0	1	0	0	0	0	1	0
PALM2	0	0	1	0	0	0	0	0	1	0
PAN3	0	0	1	0	0	0	0	0	1	1
PANK3	0	0	1	0	0	0	0	0	1	0
PAPD4	0	0	1	0	0	0	0	0	1	0
PAPD5	0	0	0	0	0	1	0	0	1	0
PAPSS1	0	0	1	0	0	0	0	0	1	0
PAQR3	0	0	1	0	0	0	0	0	1	0
PARD3B	0	0	1	0	0	0	0	0	1	0
PARP2	0	0	1	0	0	0	0	0	1	0
PATZ1	0	0	0	1	0	0	0	0	1	0
PAWR	0	0	1	0	0	0	0	0	1	0
PAX1	0	0	1	0	0	0	0	0	1	0
PAX2	0	0	1	0	0	0	0	0	1	0
PAX7	0	0	0	1	0	0	0	0	1	0
PAX8	0	0	0	1	0	0	0	0	1	0
PBX1	0	0	0	1	0	0	0	0	1	0
PCBP2	0	0	1	0	0	0	0	0	1	0
PCBP4	0	0	1	0	0	0	0	0	1	0
PCCA	0	0	1	0	0	0	0	0	1	0
PCDH19	0	0	1	0	0	0	0	0	1	0
PCDH7	0	0	1	0	0	0	0	0	1	0
PCMTD1	0	0	1	0	0	0	0	0	1	0
PCNX	0	0	1	0	0	0	0	0	1	0
PCSK5	1	0	0	0	0	0	0	0	1	0
PCSK6	1	0	0	0	0	0	0	0	1	0
PCSK7	0	0	0	1	0	0	0	0	1	0
PDAP1	0	0	0	0	0	1	0	0	1	0
PDCD1LG2	0	0	0	1	0	0	0	0	1	0
PDCD2L	0	0	0	0	0	1	0	0	1	0
PDE10A	0	0	1	0	0	0	0	0	1	0
PDE1B	0	0	1	0	0	0	0	0	1	0
PDE3B	0	0	1	0	0	0	0	0	1	0
PDE4C	0	0	1	0	0	0	0	0	1	0
PDE4DIP	0	0	0	1	0	0	0	0	1	0
PDE6A	0	0	1	0	0	0	0	0	1	0
PDE7B	0	0	1	0	0	0	0	0	1	0
PDGFB	0	0	0	1	0	0	0	0	1	0
PDHA1	0	0	1	0	0	0	0	0	1	0
PDHA2	0	0	1	0	0	0	0	0	1	0
PDS5A	0	0	0	0	0	0	1	0	1	0
PDS5B	0	0	1	0	0	0	0	0	1	0
PDSS2	0	0	0	0	0	1	0	0	1	0
PDYN	0	0	1	0	0	0	0	0	1	0
PEX1	0	0	1	0	0	0	0	0	1	0
PEX2	0	0	1	0	0	0	0	0	1	0
PGAP2	0	0	1	0	0	0	0	0	1	0
PGM5	0	0	1	0	0	0	0	0	1	0
PGR	1	0	0	0	0	0	0	0	1	0
PGS1	0	0	1	0	0	0	0	0	1	0
PHACTR4	0	0	1	0	0	0	0	0	1	0
PHC3	0	0	1	0	0	0	0	0	1	0
PHEX	0	0	1	0	0	0	0	0	1	0
PHF14	0	0	1	0	0	0	0	0	1	0
PHF20L1	0	0	1	0	0	0	0	0	1	0
PHGDH	0	0	1	0	0	0	0	0	1	0
PHIP	0	0	1	0	0	0	0	0	1	0
PHLDA1	0	0	0	0	0	0	1	0	1	0
PHOX2B	0	0	0	1	0	0	0	0	1	0
PI3	0	0	1	0	0	0	0	0	1	0
PICALM	0	0	0	1	0	0	0	0	1	0
PIGB	0	0	1	0	0	0	0	0	1	0
PIGH	0	0	1	0	0	0	0	0	1	0
PIK3C2B	1	0	0	0	0	0	0	0	1	0
PIK3R5	0	0	1	0	0	0	0	0	1	0
PIM1	0	0	0	1	0	0	0	0	1	1
PIM2	0	0	1	0	0	0	0	0	1	1
PKD2	0	0	1	0	0	0	0	0	1	0
PKN2	0	0	1	0	0	0	0	0	1	1
PKP4	0	0	1	0	0	0	0	0	1	0
PLA2G15	0	0	1	0	0	0	0	0	1	0
PLAC4	0	0	1	0	0	0	0	0	1	0
PLAG1	0	0	0	1	0	0	0	0	1	0
PLCB1	1	0	0	0	0	0	0	0	1	0
PLCB3	0	0	1	0	0	0	0	0	1	0
PLCG2	0	0	0	0	0	1	0	0	1	0
PLCH2	0	0	1	0	0	0	0	0	1	0
PLCL1	0	0	1	0	0	0	0	0	1	0
PLEC	0	0	0	0	0	0	1	0	1	0
PLEKHA6	0	0	1	0	0	0	0	0	1	0
PLEKHM3	0	0	1	0	0	0	0	0	1	0
PLK1	0	0	1	0	0	0	0	0	1	1
PLK2	0	0	1	0	0	0	0	0	1	1
PLN	0	0	1	0	0	0	0	0	1	0
PLXNA1	1	0	0	0	0	0	0	0	1	0
PLXNA2	0	0	1	0	0	0	0	0	1	0
PLXNA4	0	0	1	0	0	0	0	0	1	0
PLXNB2	1	0	0	0	0	0	0	0	1	0
PML	0	0	0	1	0	0	0	0	1	0
PMS1	0	0	0	1	0	0	0	0	1	0
PMS2	0	0	0	1	0	0	0	0	1	0
PNISR	0	0	1	0	0	0	0	0	1	0
PNOC	0	0	1	0	0	0	0	0	1	0
POGLUT1	0	0	1	0	0	0	0	0	1	0
POGZ	0	0	1	0	0	0	0	0	1	0
POLA2	0	0	1	0	0	0	0	0	1	0
POLD3	0	0	1	0	0	0	0	0	1	0
POLDIP3	0	0	1	0	0	0	0	0	1	0
POLE2	0	0	1	0	0	0	0	0	1	0
POLM	0	0	1	0	0	0	0	0	1	0
POLQ	0	0	0	0	1	0	0	0	1	0
POLR2A	0	0	1	0	0	0	0	0	1	0
POLR2C	0	0	1	0	0	0	0	0	1	0
POM121	1	0	0	0	0	0	0	0	1	0
POSTN	0	0	1	0	0	0	0	0	1	0
POT1	0	0	0	1	0	0	0	0	1	0
POTEF	0	0	0	0	0	0	1	0	1	0
POTEG	0	0	1	0	0	0	0	0	1	0
POU2F2	0	0	0	0	0	1	0	0	1	0
POU4F2	0	0	1	0	0	0	0	0	1	0
POU4F3	0	0	1	0	0	0	0	0	1	0
POU5F1	0	0	0	1	0	0	0	0	1	0
PPARG	0	0	0	1	0	0	0	0	1	0
PPFIA2	0	0	1	0	0	0	0	0	1	0
PPFIBP1	0	0	0	1	0	0	0	0	1	0
PPM1E	0	0	1	0	0	0	0	0	1	0
PPP1R12B	0	0	1	0	0	0	0	0	1	0
PPP1R13B	0	0	1	0	0	0	0	0	1	0
PPP1R1B	0	0	1	0	0	0	0	0	1	0
PPP1R21	0	0	1	0	0	0	0	0	1	0
PPP1R3C	0	0	1	0	0	0	0	0	1	0
PPP1R3D	0	0	1	0	0	0	0	0	1	0
PPP1R9A	0	0	1	0	0	0	0	0	1	0
PPP2CB	0	0	1	0	0	0	0	0	1	0
PPP2R3B	0	0	1	0	0	0	0	0	1	0
PPP2R5A	1	0	0	0	0	0	0	0	1	0
PPP3CC	0	0	1	0	0	0	0	0	1	0
PPP4R1	0	0	1	0	0	0	0	0	1	0
PPP6R1	0	0	1	0	0	0	0	0	1	0
PPT1	0	0	1	0	0	0	0	0	1	0
PPT2	0	0	1	0	0	0	0	0	1	0
PRAMEF11	0	0	1	0	0	0	0	0	1	0
PRB3	0	0	1	0	0	0	0	0	1	0
PRCC	0	0	0	1	0	0	0	0	1	0
PRDM16	0	0	0	1	0	0	0	0	1	0
PRDM2	0	0	0	0	0	0	1	0	1	0
PRDM5	0	0	1	0	0	0	0	0	1	0
PRDX1	0	0	1	0	0	0	0	0	1	0
PRDX3	0	0	1	0	0	0	0	0	1	0
PREX2	0	0	1	0	0	0	0	0	1	0
PRF1	0	0	0	1	0	0	0	0	1	0
PRIM1	0	0	1	0	0	0	0	0	1	0
PRKAG3	0	0	1	0	0	0	0	0	1	0
PRKCE	0	0	1	0	0	0	0	0	1	1
PRKCI	0	0	1	0	0	0	0	0	1	1
PRKCZ	1	0	0	0	0	0	0	0	1	1
PRKRA	0	0	1	0	0	0	0	0	1	0
PRPF38B	0	0	1	0	0	0	0	0	1	0
PRPF40A	0	0	1	0	0	0	0	0	1	0
PRPH2	0	0	1	0	0	0	0	0	1	0
PRRC2A	0	0	0	0	0	0	1	0	1	0
PRRC2C	0	0	1	0	0	0	0	0	1	0
PRSS35	0	0	1	0	0	0	0	0	1	0
PSCA	0	0	1	0	0	0	0	0	1	0
PSEN1	0	0	0	0	0	0	1	0	1	0
PSKH1	0	0	1	0	0	0	0	0	1	1
PSMA3	0	0	1	0	0	0	0	0	1	0
PSMA6	1	0	0	0	0	0	0	0	1	0
PSMA7	0	0	1	0	0	0	0	0	1	0
PSMC3IP	0	0	1	0	0	0	0	0	1	0
PSMC4	0	0	1	0	0	0	0	0	1	0
PSMC5	0	0	1	0	0	0	0	0	1	0
PSMD6	0	0	1	0	0	0	0	0	1	0
PSPH	0	0	1	0	0	0	0	0	1	0
PSTPIP1	0	0	1	0	0	0	0	0	1	0
PTER	0	0	1	0	0	0	0	0	1	0
PTGS1	1	0	0	0	0	0	0	0	1	0
PTN	0	0	1	0	0	0	0	0	1	0
PTPDC1	0	0	1	0	0	0	0	0	1	0
PTPN12	0	0	1	0	0	0	0	0	1	0
PTPN13	0	0	0	0	0	0	1	0	1	0
PTPN3	0	0	1	0	0	0	0	0	1	0
PTPRA	0	0	1	0	0	0	0	0	1	0
PTPRB	0	0	0	1	0	0	0	0	1	0
PTPRC	0	0	0	1	0	0	0	0	1	0
PTPRM	0	0	1	0	0	0	0	0	1	0
PUM2	0	0	1	0	0	0	0	0	1	0
PURB	0	0	1	0	0	0	0	0	1	0
PUS7	0	0	1	0	0	0	0	0	1	0
PWP1	0	0	0	0	0	0	1	0	1	0
PWWP2A	0	0	0	1	0	0	0	0	1	0
PXK	0	0	1	0	0	0	0	0	1	1
PXMP2	0	0	1	0	0	0	0	0	1	0
PYCARD	0	0	1	0	0	0	0	0	1	0
PYGO2	0	0	1	0	0	0	0	0	1	0
QSER1	0	0	1	0	0	0	0	0	1	0
QTRTD1	0	0	1	0	0	0	0	0	1	0
R3HCC1L	0	0	1	0	0	0	0	0	1	0
RAB11FIP5	0	0	0	0	0	0	1	0	1	0
RAB13	0	0	1	0	0	0	0	0	1	0
RAB29	0	0	1	0	0	0	0	0	1	0
[truncated: 636 more rows]

## Sheet: KinasesInTheCombinedList
23Jun2015 HGNC Symbol	Rubio-Perez Drivers	Vogelstein Drivers	Davoli (Manual Top1000s) TSG & OG Genes	(Originally Futreal) (Cancer Gene Census) Cancer Genes	Kandoth Mutated Cancer Genes	Lawrence Mutated Cancer Genes	Tamborero Drivers	(Originally Van Allen) (TARGET db) Cancer Genes	Present in X/8 Lists X =	KINASE
AKT1	1	1	1	1	1	1	1	1	8	1
ATM	1	1	1	1	1	1	1	1	8	1
BRAF	1	1	1	1	1	1	1	1	8	1
EGFR	1	1	1	1	1	1	1	1	8	1
FGFR2	1	1	1	1	1	1	1	1	8	1
FGFR3	1	1	1	1	1	1	1	1	8	1
FLT3	1	1	1	1	1	1	1	1	8	1
KIT	1	1	1	1	1	1	1	1	8	1
MAP2K4	1	1	1	1	1	1	1	1	8	1
MAP3K1	1	1	1	1	1	1	1	1	8	1
STK11	1	1	1	1	1	1	1	1	8	1
CDK12	1	0	1	1	1	1	1	1	7	1
ERBB2	1	1	1	1	0	1	1	1	7	1
ACVR1B	1	1	1	0	1	1	1	0	6	1
ALK	1	1	1	1	0	1	0	1	6	1
ATR	1	0	1	1	1	0	1	1	6	1
MAP2K1	1	1	1	1	0	1	0	1	6	1
MTOR	1	0	1	0	1	1	1	1	6	1
PDGFRA	0	1	1	1	1	0	1	1	6	1
ABL1	1	1	0	1	0	0	1	1	5	1
MET	1	1	0	1	0	1	0	1	5	1
TGFBR2	1	0	1	0	1	1	1	0	5	1
ACVR2A	1	0	1	0	1	0	1	0	4	1
CDK4	1	0	0	1	0	1	0	1	4	1
CHEK2	1	0	0	1	1	0	1	0	4	1
EPHA3	0	0	1	0	1	0	1	1	4	1
ERBB3	1	0	1	0	0	1	0	1	4	1
ERBB4	0	0	1	0	1	0	1	1	4	1
JAK2	0	1	0	1	0	0	1	1	4	1
RAF1	1	0	1	1	0	0	0	1	4	1
RET	1	1	0	1	0	0	0	1	4	1
TAF1	1	0	1	0	1	0	1	0	4	1
ABL2	1	0	1	1	0	0	0	0	3	1
ARAF	0	0	1	0	0	0	1	1	3	1
CDK6	1	0	0	1	0	0	0	1	3	1
EPHA2	1	0	1	0	0	1	0	0	3	1
FGFR1	1	0	0	1	0	0	0	1	3	1
JAK1	0	1	1	1	0	0	0	0	3	1
JAK3	0	1	0	1	0	0	0	1	3	1
KALRN	1	0	1	0	0	0	1	0	3	1
KDR	1	0	0	1	0	0	0	1	3	1
MAP3K4	1	0	1	0	0	0	1	0	3	1
MAP4K3	1	0	1	0	0	1	0	0	3	1
NTRK3	1	0	0	1	0	0	0	1	3	1
ROS1	1	0	0	1	0	0	0	1	3	1
SYK	1	0	0	1	0	0	0	1	3	1
TRIO	1	0	1	0	0	0	1	0	3	1
AKT2	0	0	0	1	0	0	0	1	2	1
AKT3	1	0	0	0	0	0	0	1	2	1
AURKA	1	0	0	0	0	0	0	1	2	1
BMPR2	1	0	1	0	0	0	0	0	2	1
BRD3	0	0	0	1	0	0	0	1	2	1
BRD4	0	0	0	1	0	0	0	1	2	1
BUB1B	0	0	0	1	0	0	1	0	2	1
CSNK2A1	1	0	1	0	0	0	0	0	2	1
EIF2AK3	1	0	1	0	0	0	0	0	2	1
EPHA4	1	0	1	0	0	0	0	0	2	1
EPHB6	0	0	0	0	1	0	1	0	2	1
IGF1R	1	0	0	0	0	0	0	1	2	1
ITK	0	0	1	1	0	0	0	0	2	1
LRRK2	0	0	0	0	1	0	1	0	2	1
MAP2K2	0	0	0	1	0	0	0	1	2	1
MAP3K13	0	0	1	1	0	0	0	0	2	1
MAPK1	0	0	1	0	0	0	0	1	2	1
MAST2	0	0	1	0	0	0	1	0	2	1
NTRK1	1	0	0	1	0	0	0	0	2	1
NTRK2	1	0	1	0	0	0	0	0	2	1
PDGFRB	0	0	0	1	0	0	0	1	2	1
PRKCD	0	0	1	0	0	0	1	0	2	1
SGK1	0	0	0	0	0	1	1	0	2	1
STK19	0	0	1	0	0	1	0	0	2	1
STK4	1	0	1	0	0	0	0	0	2	1
TAOK1	1	0	1	0	0	0	0	0	2	1
TTK	0	0	1	0	0	0	1	0	2	1
ACVR1	0	0	0	1	0	0	0	0	1	1
ACVR2B	0	0	0	0	0	1	0	0	1	1
ADRBK2	0	0	1	0	0	0	0	0	1	1
ALPK2	0	0	0	0	0	1	0	0	1	1
BAZ1B	0	0	0	0	0	0	1	0	1	1
BCR	0	0	0	1	0	0	0	0	1	1
BMPR1A	0	0	0	1	0	0	0	0	1	1
BRD2	0	0	0	0	0	0	0	1	1	1
BRSK1	0	0	1	0	0	0	0	0	1	1
CAMK1	0	0	1	0	0	0	0	0	1	1
CASK	0	0	1	0	0	0	0	0	1	1
CDC7	0	0	1	0	0	0	0	0	1	1
CDK17	0	0	1	0	0	0	0	0	1	1
CDKL3	0	0	1	0	0	0	0	0	1	1
CSF1R	0	1	0	0	0	0	0	0	1	1
CSNK1E	0	0	1	0	0	0	0	0	1	1
CSNK1G1	0	0	1	0	0	0	0	0	1	1
CSNK1G3	1	0	0	0	0	0	0	0	1	1
DCLK1	0	0	1	0	0	0	0	0	1	1
DDR2	0	0	0	0	0	0	0	1	1	1
DYRK1A	0	0	1	0	0	0	0	0	1	1
DYRK2	0	0	1	0	0	0	0	0	1	1
EPHA1	1	0	0	0	0	0	0	0	1	1
EPHA5	0	0	1	0	0	0	0	0	1	1
EPHA6	0	0	1	0	0	0	0	0	1	1
EPHA7	0	0	1	0	0	0	0	0	1	1
EPHB1	0	0	1	0	0	0	0	0	1	1
EPHB2	1	0	0	0	0	0	0	0	1	1
FES	0	0	0	0	0	0	1	0	1	1
FGFR4	0	0	0	1	0	0	0	0	1	1
GSK3B	0	0	1	0	0	0	0	0	1	1
IKBKB	0	0	0	1	0	0	0	0	1	1
LCK	0	0	0	1	0	0	0	0	1	1
LYN	0	0	0	0	0	0	1	0	1	1
MAP2K7	0	0	1	0	0	0	0	0	1	1
MAP3K11	1	0	0	0	0	0	0	0	1	1
MAP3K3	0	0	0	0	0	0	1	0	1	1
MAP4K1	1	0	0	0	0	0	0	0	1	1
MAP4K4	0	0	1	0	0	0	0	0	1	1
MAP4K5	0	0	1	0	0	0	0	0	1	1
MAPK3	0	0	0	0	0	0	0	1	1	1
MAPK8	0	0	1	0	0	0	0	0	1	1
MARK2	0	0	1	0	0	0	0	0	1	1
MARK3	0	0	1	0	0	0	0	0	1	1
MATK	0	0	0	0	0	0	1	0	1	1
MYO3A	0	0	1	0	0	0	0	0	1	1
NEK1	0	0	0	0	0	0	1	0	1	1
NEK8	0	0	0	0	0	0	1	0	1	1
NEK9	0	0	1	0	0	0	0	0	1	1
NRBP2	0	0	1	0	0	0	0	0	1	1
NRK	0	0	1	0	0	0	0	0	1	1
PAN3	0	0	1	0	0	0	0	0	1	1
PIM1	0	0	0	1	0	0	0	0	1	1
PIM2	0	0	1	0	0	0	0	0	1	1
PKN2	0	0	1	0	0	0	0	0	1	1
PLK1	0	0	1	0	0	0	0	0	1	1
PLK2	0	0	1	0	0	0	0	0	1	1
PRKCE	0	0	1	0	0	0	0	0	1	1
PRKCI	0	0	1	0	0	0	0	0	1	1
PRKCZ	1	0	0	0	0	0	0	0	1	1
PSKH1	0	0	1	0	0	0	0	0	1	1
PXK	0	0	1	0	0	0	0	0	1	1
RPS6KA3	0	0	1	0	0	0	0	0	1	1
RPS6KB1	0	0	1	0	0	0	0	0	1	1
SIK3	0	0	1	0	0	0	0	0	1	1
SLK	0	0	1	0	0	0	0	0	1	1
SMG1	0	0	1	0	0	0	0	0	1	1
SPEG	0	0	0	0	0	0	1	0	1	1
SRC	0	0	1	0	0	0	0	0	1	1
STK16	0	0	1	0	0	0	0	0	1	1
STK32B	0	0	1	0	0	0	0	0	1	1
STK38	0	0	1	0	0	0	0	0	1	1
TAF1L	0	0	1	0	0	0	0	0	1	1
TAOK2	1	0	0	0	0	0	0	0	1	1
TEK	0	0	1	0	0	0	0	0	1	1
TNIK	0	0	1	0	0	0	0	0	1	1
TNNI3K	0	0	1	0	0	0	0	0	1	1
TRIM24	0	0	0	1	0	0	0	0	1	1
TRIM33	0	0	0	1	0	0	0	0	1	1
TRPM7	0	0	1	0	0	0	0	0	1	1
TRRAP	0	0	0	1	0	0	0	0	1	1
WNK1	1	0	0	0	0	0	0	0	1	1
TOTAL	59	23	98	52	24	27	44	47	156	156

## Sheet: Rubio-Perez Drivers
Mutational_drivers	CNA_drivers	Fusion_drivers	Fusions			All Rubio-Perez Drivers	23Jun2015 HGNC Symbol	23Jun2015 HGNC Name	23Jun2015 HGNC Location
ABL2	AURKA	ABL1	ABL1:BCR			ABL2	ABL2	ABL proto-oncogene 2, non-receptor tyrosine kinase	1q25.2
ACACA	BAP1	ALK	ALK:EML4			ACACA	ACACA	acetyl-CoA carboxylase alpha	17q12
ACAD8	BRCA1	AKT3	AKT3:MAGI3			ACAD8	ACAD8	acyl-CoA dehydrogenase family, member 8	11q25
ACO1	BRCA2	NTRK3	NTRK3:ETV6			ACO1	ACO1	aconitase 1, soluble	9p21.1
ACSL3	CCND2	NTRK1	NTRK1:CD74			ACSL3	ACSL3	acyl-CoA synthetase long-chain family member 3	2q34-q35
ACSL6	CCND3	RAF1	NTRK1:MPRIP			ACSL6	ACSL6	acyl-CoA synthetase long-chain family member 6	5q31
ACTB	CCNE1	RET	NTRK1:TPM3			ACTB	ACTB	actin, beta	7p22
ACTG1	CDK4	ROS1	NTRK1:TPR			ACTG1	ACTG1	actin gamma 1	17q25
ACTG2	CDK6	MLL	NTRK1:TFG			ACTG2	ACTG2	actin, gamma 2, smooth muscle, enteric	2p13.1
ACVR1B	CDKN1B	FGFR3	RAF1:SRGAP3			ACVR1B	ACVR1B	activin A receptor, type IB	12q13
ACVR2A	CDKN2A		RET:KIF5B			ACVR2A	ACVR2A	activin A receptor, type IIA	2q22.2-q23.3
ADAM10	CDKN2B		RET:CCDC6			ADAM10	ADAM10	ADAM metallopeptidase domain 10	15q2
ADCY1	EGFR		RET:NCOA4			ADCY1	ADCY1	adenylate cyclase 1 (brain)	7p12.3
AFF4	ERBB2		ROS1:SLC34A2			AFF4	AFF4	AF4/FMR2 family, member 4	5q31
AHCTF1	FBXW7		ROS1:FIG			AHCTF1	AHCTF1	AT hook containing transcription factor 1	1q44
AHNAK	FGFR1		ROS1:CD74			AHNAK	AHNAK	AHNAK nucleoprotein	11q12-q13
AHR	FGFR2		ROS1:TPM3			AHR	AHR	aryl hydrocarbon receptor	7p15
AKAP9	FGFR3		ROS1:SDC4			AKAP9	AKAP9	A kinase (PRKA) anchor protein 9	7q21-q22
AKT1	IGF1R		ROS1:EZR			AKT1	AKT1	v-akt murine thymoma viral oncogene homolog 1	14q32.33
ALK	MDM2		ROS1:LRIG3			ALK	ALK	anaplastic lymphoma receptor tyrosine kinase	2p23
ANK3	MDM4		ROS1:KDELR2			ANK3	ANK3	ankyrin 3, node of Ranvier (ankyrin G)	10q21
APAF1	MET		ROS1:CCDC6			APAF1	APAF1	apoptotic peptidase activating factor 1	12q23
APC	NF1		MLL:MLLT1			APC	APC	adenomatous polyposis coli	5q21-q22
AQR	NF2		MLL:MLLT2			AQR	AQR	aquarius intron-binding spliceosomal factor	15q13
ARAP3	PTEN		MLL:MLLT3			ARAP3	ARAP3	ArfGAP with RhoGAP domain, ankyrin repeat and PH domain 3	5q31.3
ARFGAP1	SMARCA4		MLL:MLLT4			ARFGAP1	ARFGAP1	ADP-ribosylation factor GTPase activating protein 1	20q13.33
ARFGAP3	SMARCB1		MLL:MLLT6			ARFGAP3	ARFGAP3	ADP-ribosylation factor GTPase activating protein 3	22q13.2
ARFGEF1	STK11		MLL:MLLT7			ARFGEF1	ARFGEF1	ADP-ribosylation factor guanine nucleotide-exchange factor 1 (brefeldin A-inhibited)	8q13
ARFGEF2	TP53		MLL:MLLT10			ARFGEF2	ARFGEF2	ADP-ribosylation factor guanine nucleotide-exchange factor 2 (brefeldin A-inhibited)	20q13.13
ARHGAP26			FGFR3:TACC3			ARHGAP26	ARHGAP26	Rho GTPase activating protein 26	5q31
ARHGAP29			FGFR3:BAIAP2L1			ARHGAP29	ARHGAP29	Rho GTPase activating protein 29	1p22.1
ARHGAP35						ARHGAP35	ARHGAP35	Rho GTPase activating protein 35	19q13.32
ARHGEF2						ARHGEF2	ARHGEF2	Rho/Rac guanine nucleotide exchange factor (GEF) 2	1q21-q22
ARHGEF6						ARHGEF6	ARHGEF6	Rac/Cdc42 guanine nucleotide exchange factor (GEF) 6	Xq26
ARID1A						ARID1A	ARID1A	AT rich interactive domain 1A (SWI-like)	1p36.1-p35
ARID1B						ARID1B	ARID1B	AT rich interactive domain 1B (SWI1-like)	6q25.3
ARID2						ARID2	ARID2	AT rich interactive domain 2 (ARID, RFX-like)	12q13.11
ARID4A						ARID4A	ARID4A	AT rich interactive domain 4A (RBP1-like)	14q22.3
ARID4B						ARID4B	ARID4B	AT rich interactive domain 4B (RBP1-like)	1q42.3
ARID5B						ARID5B	ARID5B	AT rich interactive domain 5B (MRF1-like)	10q11.22
ARNTL						ARNTL	ARNTL	aryl hydrocarbon receptor nuclear translocator-like	11p15
ASH1L						ASH1L	ASH1L	ash1 (absent, small, or homeotic)-like (Drosophila)	1q22
ASPM						ASPM	ASPM	asp (abnormal spindle) homolog, microcephaly associated (Drosophila)	1q31
ASXL1						ASXL1	ASXL1	additional sex combs like transcriptional regulator 1	20q11
ATF1						ATF1	ATF1	activating transcription factor 1	12q13
ATIC						ATIC	ATIC	5-aminoimidazole-4-carboxamide ribonucleotide formyltransferase/IMP cyclohydrolase	2q35
ATM						ATM	ATM	ATM serine/threonine kinase	11q22-q23
ATP6AP2						ATP6AP2	ATP6AP2	ATPase, H+ transporting, lysosomal accessory protein 2	Xp11.4
ATR						ATR	ATR	ATR serine/threonine kinase	3q23
ATRX						ATRX	ATRX	alpha thalassemia/mental retardation syndrome X-linked	Xq21.1
AXIN1						AXIN1	AXIN1	axin 1	16p13.3
AXIN2						AXIN2	AXIN2	axin 2	17q24.1
B2M						B2M	B2M	beta-2-microglobulin	15q21.1
BAP1						BAP1	BAP1	BRCA1 associated protein-1 (ubiquitin carboxy-terminal hydrolase)	3p21.1
BAZ2B						BAZ2B	BAZ2B	bromodomain adjacent to zinc finger domain, 2B	2q24.2
BCL11A						BCL11A	BCL11A	B-cell CLL/lymphoma 11A (zinc finger protein)	2p16.1
BCLAF1						BCLAF1	BCLAF1	BCL2-associated transcription factor 1	6q23.3
BCOR						BCOR	BCOR	BCL6 corepressor	Xp11.4
BLM						BLM	BLM	Bloom syndrome, RecQ helicase-like	15q26.1
BMPR2						BMPR2	BMPR2	bone morphogenetic protein receptor, type II (serine/threonine kinase)	2q33-q34
BNC2						BNC2	BNC2	basonuclin 2	9p22.2
BPTF						BPTF	BPTF	bromodomain PHD finger transcription factor	17q24
BRAF						BRAF	BRAF	B-Raf proto-oncogene, serine/threonine kinase	7q34
BRCA1						BRCA1	BRCA1	breast cancer 1, early onset	17q21.31
BRCA2						BRCA2	BRCA2	breast cancer 2, early onset	13q13.1
BRWD1						BRWD1	BRWD1	bromodomain and WD repeat domain containing 1	21q22.2
C15orf55						C15orf55	NUTM1	NUT midline carcinoma, family member 1	15q14
CAD						CAD	CAD	carbamoyl-phosphate synthetase 2, aspartate transcarbamylase, and dihydroorotase	2p22-p21
CAPN7						CAPN7	CAPN7	calpain 7	3p24
CARM1						CARM1	CARM1	coactivator-associated arginine methyltransferase 1	19p13.2
CASP1						CASP1	CASP1	caspase 1, apoptosis-related cysteine peptidase	11q23
CASP8						CASP8	CASP8	caspase 8, apoptosis-related cysteine peptidase	2q33-q34
CAST						CAST	CAST	calpastatin	5q15
CAT						CAT	CAT	catalase	11p13
CBFB						CBFB	CBFB	core-binding factor, beta subunit	16q22.1
CCAR1						CCAR1	CCAR1	cell division cycle and apoptosis regulator 1	10q22.1
CCND1						CCND1	CCND1	cyclin D1	11q13
CCT5						CCT5	CCT5	chaperonin containing TCP1, subunit 5 (epsilon)	5p15.2
CDC27						CDC27	CDC27	cell division cycle 27	17q21.32
CDC73						CDC73	CDC73	cell division cycle 73	1q25
CDH1						CDH1	CDH1	cadherin 1, type 1, E-cadherin (epithelial)	16q22.1
CDK12						CDK12	CDK12	cyclin-dependent kinase 12	17q12
CDK4						CDK4	CDK4	cyclin-dependent kinase 4	12q13
CDKN1A						CDKN1A	CDKN1A	cyclin-dependent kinase inhibitor 1A (p21, Cip1)	6p21.1
CDKN1B						CDKN1B	CDKN1B	cyclin-dependent kinase inhibitor 1B (p27, Kip1)	12p13.1-p12
CDKN2A						CDKN2A	CDKN2A	cyclin-dependent kinase inhibitor 2A	9p21
CEBPA						CEBPA	CEBPA	CCAAT/enhancer binding protein (C/EBP), alpha	19q13.1
CEP290						CEP290	CEP290	centrosomal protein 290kDa	12q21.33
CHD1L						CHD1L	CHD1L	chromodomain helicase DNA binding protein 1-like	1q21.1
CHD3						CHD3	CHD3	chromodomain helicase DNA binding protein 3	17p13
CHD4						CHD4	CHD4	chromodomain helicase DNA binding protein 4	12p13
CHD6						CHD6	CHD6	chromodomain helicase DNA binding protein 6	20q12
CHD8						CHD8	CHD8	chromodomain helicase DNA binding protein 8	14q11.2
CHD9						CHD9	CHD9	chromodomain helicase DNA binding protein 9	16q12.2
CHEK2						CHEK2	CHEK2	checkpoint kinase 2	22q12.1
CIC						CIC	CIC	capicua transcriptional repressor	19q13.2
CIITA						CIITA	CIITA	class II, major histocompatibility complex, transactivator	16p13
CLASP2						CLASP2	CLASP2	cytoplasmic linker associated protein 2	3p24.3
CLCC1						CLCC1	CLCC1	chloride channel CLIC-like 1	1p13.3
CLOCK						CLOCK	CLOCK	clock circadian regulator	4q12
CLSPN						CLSPN	CLSPN	claspin	1p34.3
CLTC						CLTC	CLTC	clathrin, heavy chain (Hc)	17q23.1
CNOT1						CNOT1	CNOT1	CCR4-NOT transcription complex, subunit 1	16q21
CNOT3						CNOT3	CNOT3	CCR4-NOT transcription complex, subunit 3	19q13.4
CNOT4						CNOT4	CNOT4	CCR4-NOT transcription complex, subunit 4	7q33
CNTNAP1						CNTNAP1	CNTNAP1	contactin associated protein 1	17q21
COL1A1						COL1A1	COL1A1	collagen, type I, alpha 1	17q21.33
COPS2						COPS2	COPS2	COP9 signalosome subunit 2	15q21.2
CREBBP						CREBBP	CREBBP	CREB binding protein	16p13.3
CRNKL1						CRNKL1	CRNKL1	crooked neck pre-mRNA splicing factor 1	20p11.2
CRTC3						CRTC3	CRTC3	CREB regulated transcription coactivator 3	15q26.1
CSDA						CSDA	YBX3	Y box binding protein 3	12p13.1
CSDE1						CSDE1	CSDE1	cold shock domain containing E1, RNA-binding	1p13.2
CSNK1G3						CSNK1G3	CSNK1G3	casein kinase 1, gamma 3	5q23
CSNK2A1						CSNK2A1	CSNK2A1	casein kinase 2, alpha 1 polypeptide	20p13
CTCF						CTCF	CTCF	CCCTC-binding factor (zinc finger protein)	16q21-q22.3
CTNNB1						CTNNB1	CTNNB1	catenin (cadherin-associated protein), beta 1, 88kDa	3p21
CTNND1						CTNND1	CTNND1	catenin (cadherin-associated protein), delta 1	11q12.1
CTTN						CTTN	CTTN	cortactin	11q13
CUL1						CUL1	CUL1	cullin 1	7q36.1
CUL2						CUL2	CUL2	cullin 2	10p11.2
CUL3						CUL3	CUL3	cullin 3	2q36.2
CUX1						CUX1	CUX1	cut-like homeobox 1	7q22.1
CYLD						CYLD	CYLD	cylindromatosis (turban tumor syndrome)	16q12.1
CYTH4						CYTH4	CYTH4	cytohesin 4	22q12.3-q13.1
DDX3X						DDX3X	DDX3X	DEAD (Asp-Glu-Ala-Asp) box helicase 3, X-linked	Xp11.3-p11.23
DDX5						DDX5	DDX5	DEAD (Asp-Glu-Ala-Asp) box helicase 5	17q21
DEPDC1B						DEPDC1B	DEPDC1B	DEP domain containing 1B	5q12
DHX15						DHX15	DHX15	DEAH (Asp-Glu-Ala-His) box helicase 15	4p15.3
DHX35						DHX35	DHX35	DEAH (Asp-Glu-Ala-His) box polypeptide 35	20q11.22-q12
DHX9						DHX9	DHX9	DEAH (Asp-Glu-Ala-His) box helicase 9	1q25
DICER1						DICER1	DICER1	dicer 1, ribonuclease type III	14q32.13
DIS3						DIS3	DIS3	DIS3 exosome endoribonuclease and 3'-5' exoribonuclease	13q21.32
DLG1						DLG1	DLG1	discs, large homolog 1 (Drosophila)	3q29
DNMT3A						DNMT3A	DNMT3A	DNA (cytosine-5-)-methyltransferase 3 alpha	2p23
EEF1A1						EEF1A1	EEF1A1	eukaryotic translation elongation factor 1 alpha 1	6q14.1
EEF1B2						EEF1B2	EEF1B2	eukaryotic translation elongation factor 1 beta 2	2q33.3
EFTUD2						EFTUD2	EFTUD2	elongation factor Tu GTP binding domain containing 2	17q21.31
EGFR						EGFR	EGFR	epidermal growth factor receptor	7p12
EIF1AX						EIF1AX	EIF1AX	eukaryotic translation initiation factor 1A, X-linked	Xp22.13
EIF2AK3						EIF2AK3	EIF2AK3	eukaryotic translation initiation factor 2-alpha kinase 3	2p12
EIF2C3						EIF2C3	AGO3	argonaute RISC catalytic component 3	1p34
EIF4A2						EIF4A2	EIF4A2	eukaryotic translation initiation factor 4A2	3q28
EIF4G1						EIF4G1	EIF4G1	eukaryotic translation initiation factor 4 gamma, 1	3q27.1
EIF4G3						EIF4G3	EIF4G3	eukaryotic translation initiation factor 4 gamma, 3	1p36.12
ELF1						ELF1	ELF1	E74-like factor 1 (ets domain transcription factor)	13q13
ELF3						ELF3	ELF3	E74-like factor 3 (ets domain transcription factor, epithelial-specific )	1q32.2
ELF4						ELF4	ELF4	E74-like factor 4 (ets domain transcription factor)	Xq26
EP300						EP300	EP300	E1A binding protein p300	22q13.2
EPC1						EPC1	EPC1	enhancer of polycomb homolog 1 (Drosophila)	10p11
EPHA1						EPHA1	EPHA1	EPH receptor A1	7q32-q36
EPHA2						EPHA2	EPHA2	EPH receptor A2	1p36
EPHA4						EPHA4	EPHA4	EPH receptor A4	2q36.3
EPHB2						EPHB2	EPHB2	EPH receptor B2	1p36.1-p35
ERBB2						ERBB2	ERBB2	erb-b2 receptor tyrosine kinase 2	17q11.2-q12
ERBB2IP						ERBB2IP	ERBB2IP	erbb2 interacting protein	5p14.3-q12.3
ERBB3						ERBB3	ERBB3	erb-b2 receptor tyrosine kinase 3	12q13
ERCC2						ERCC2	ERCC2	excision repair cross-complementation group 2	19q13.3
EZH2						EZH2	EZH2	enhancer of zeste 2 polycomb repressive complex 2 subunit	7q35-q36
F8						F8	F8	coagulation factor VIII, procoagulant component	Xq28
FAF1						FAF1	FAF1	Fas (TNFRSF6) associated factor 1	1p32.3
FAM123B						FAM123B	AMER1	APC membrane recruitment protein 1	Xq11.1
FAM46C						FAM46C	FAM46C	family with sequence similarity 46, member C	1p12
FANCI						FANCI	FANCI	Fanconi anemia, complementation group I	15q26.1
FAS						FAS	FAS	Fas cell surface death receptor	10q24.1
FAT1						FAT1	FAT1	FAT atypical cadherin 1	4q35.2
FAT2						FAT2	FAT2	FAT atypical cadherin 2	5q33.1
FBXO11						FBXO11	FBXO11	F-box protein 11	2p16.3
FBXW7						FBXW7	FBXW7	F-box and WD repeat domain containing 7, E3 ubiquitin protein ligase	4q31.23
FCRL4						FCRL4	FCRL4	Fc receptor-like 4	1q21
FGFR1						FGFR1	FGFR1	fibroblast growth factor receptor 1	8p11.23-p11.22
FGFR2						FGFR2	FGFR2	fibroblast growth factor receptor 2	10q25.3-q26
FGFR3						FGFR3	FGFR3	fibroblast growth factor receptor 3	4p16.3
FIP1L1						FIP1L1	FIP1L1	factor interacting with PAPOLA and CPSF1	4q12
FKBP5						FKBP5	FKBP5	FK506 binding protein 5	6p21.31
FLT3						FLT3	FLT3	fms-related tyrosine kinase 3	13q12
FMR1						FMR1	FMR1	fragile X mental retardation 1	Xq27.3
FN1						FN1	FN1	fibronectin 1	2q34
FOXA1						FOXA1	FOXA1	forkhead box A1	14q21.1
FOXA2						FOXA2	FOXA2	forkhead box A2	20p11
FOXP1						FOXP1	FOXP1	forkhead box P1	3p14.1
FRG1						FRG1	FRG1	FSHD region gene 1	4q35
FUBP1						FUBP1	FUBP1	far upstream element (FUSE) binding protein 1	1p31.1
FUS						FUS	FUS	FUS RNA binding protein	16p11.2
FXR1						FXR1	FXR1	fragile X mental retardation, autosomal homolog 1	3q28
G3BP1						G3BP1	G3BP1	GTPase activating protein (SH3 domain) binding protein 1	5q33.1
G3BP2						G3BP2	G3BP2	GTPase activating protein (SH3 domain) binding protein 2	4q21.1
GATA3						GATA3	GATA3	GATA binding protein 3	10p15
GNA11						GNA11	GNA11	guanine nucleotide binding protein (G protein), alpha 11 (Gq class)	19p13.3
GNAI1						GNAI1	GNAI1	guanine nucleotide binding protein (G protein), alpha inhibiting activity polypeptide 1	7q21-q22
GNAS						GNAS	GNAS	GNAS complex locus	20q13.2-q13.3
GNG2						GNG2	GNG2	guanine nucleotide binding protein (G protein), gamma 2	14q21
GOLGA5						GOLGA5	GOLGA5	golgin A5	14q32.12
GPS2						GPS2	GPS2	G protein pathway suppressor 2	17p13.1
GPSM2						GPSM2	GPSM2	G-protein signaling modulator 2	1p13.3
HCFC1						HCFC1	HCFC1	host cell factor C1	Xq28
HDAC3						HDAC3	HDAC3	histone deacetylase 3	5q31.1-q31.2
HDAC9						HDAC9	HDAC9	histone deacetylase 9	7p21.1
HGF						HGF	HGF	hepatocyte growth factor (hepapoietin A; scatter factor)	7q21.1
HLA-A						HLA-A	HLA-A	major histocompatibility complex, class I, A	6p21.3
HLA-B						HLA-B	HLA-B	major histocompatibility complex, class I, B	6p21.3
HLF						HLF	HLF	hepatic leukemia factor	17q22
HNF1A						HNF1A	HNF1A	HNF1 homeobox A	12q24.31
HNRPDL						HNRPDL	HNRNPDL	heterogeneous nuclear ribonucleoprotein D-like	4q21.22
HRAS						HRAS	HRAS	Harvey rat sarcoma viral oncogene homolog	11p15.5
HSP90AA1						HSP90AA1	HSP90AA1	heat shock protein 90kDa alpha (cytosolic), class A member 1	14q32.33
HSP90AB1						HSP90AB1	HSP90AB1	heat shock protein 90kDa alpha (cytosolic), class B member 1	6p12
HSPA8						HSPA8	HSPA8	heat shock 70kDa protein 8	11q24.1
IDH1						IDH1	IDH1	isocitrate dehydrogenase 1 (NADP+), soluble	2q34
IDH2						IDH2	IDH2	isocitrate dehydrogenase 2 (NADP+), mitochondrial	15q26.1
ING1						ING1	ING1	inhibitor of growth family, member 1	13q34
INPP4A						INPP4A	INPP4A	inositol polyphosphate-4-phosphatase, type I, 107kDa	2q11.2
INPPL1						INPPL1	INPPL1	inositol polyphosphate phosphatase-like 1	11q23
IREB2						IREB2	IREB2	iron-responsive element binding protein 2	15q25.1
IRF2						IRF2	IRF2	interferon regulatory factor 2	4q34.1-q35.1
IRF6						IRF6	IRF6	interferon regulatory factor 6	1q32.2-q32.3
IRF7						IRF7	IRF7	interferon regulatory factor 7	11p15.5
IRS2						IRS2	IRS2	insulin receptor substrate 2	13q34
ITGA9						ITGA9	ITGA9	integrin, alpha 9	3p21.3
ITSN1						ITSN1	ITSN1	intersectin 1 (SH3 domain protein)	21q22.1-q22.2
JMY						JMY	JMY	junction mediating and regulatory protein, p53 cofactor	5q14.1
KALRN						KALRN	KALRN	kalirin, RhoGEF kinase	3q21.2
KAT6B						KAT6B	KAT6B	K(lysine) acetyltransferase 6B	10q22.2
KDM5C						KDM5C	KDM5C	lysine (K)-specific demethylase 5C	Xp11.22-p11.21
KDM6A						KDM6A	KDM6A	lysine (K)-specific demethylase 6A	Xp11.2
KDR						KDR	KDR	kinase insert domain receptor	4q11-q12
KEAP1						KEAP1	KEAP1	kelch-like ECH-associated protein 1	19p13.2
KIT						KIT	KIT	v-kit Hardy-Zuckerman 4 feline sarcoma viral oncogene homolog	4q12
KLF4						KLF4	KLF4	Kruppel-like factor 4 (gut)	9q31
KLF6						KLF6	KLF6	Kruppel-like factor 6	10p15
KRAS						KRAS	KRAS	Kirsten rat sarcoma viral oncogene homolog	12p12.1
LAMA2						LAMA2	LAMA2	laminin, alpha 2	6q22-q23
LCP1						LCP1	LCP1	lymphocyte cytosolic protein 1 (L-plastin)	13q14.3
LDHA						LDHA	LDHA	lactate dehydrogenase A	11p15.1
LIMA1						LIMA1	LIMA1	LIM domain and actin binding 1	12q13.12
LNPEP						LNPEP	LNPEP	leucyl/cystinyl aminopeptidase	5q15
LPHN2						LPHN2	ADGRL2	adhesion G protein-coupled receptor L2	1p31.1
LRP6						LRP6	LRP6	low density lipoprotein receptor-related protein 6	12p13.2
LRPPRC						LRPPRC	LRPPRC	leucine-rich pentatricopeptide repeat containing	2p21
MACF1						MACF1	MACF1	microtubule-actin crosslinking factor 1	1p32-p31
MAGI2						MAGI2	MAGI2	membrane associated guanylate kinase, WW and PDZ domain containing 2	7q21
MAP2K1						MAP2K1	MAP2K1	mitogen-activated protein kinase kinase 1	15q22.1-q22.33
MAP2K4						MAP2K4	MAP2K4	mitogen-activated protein kinase kinase 4	17p12
MAP3K1						MAP3K1	MAP3K1	mitogen-activated protein kinase kinase kinase 1, E3 ubiquitin protein ligase	5q11.2
MAP3K11						MAP3K11	MAP3K11	mitogen-activated protein kinase kinase kinase 11	11q13.1-q13.3
MAP3K4						MAP3K4	MAP3K4	mitogen-activated protein kinase kinase kinase 4	6q26
MAP4K1						MAP4K1	MAP4K1	mitogen-activated protein kinase kinase kinase kinase 1	19q13.1-q13.4
MAP4K3						MAP4K3	MAP4K3	mitogen-activated protein kinase kinase kinase kinase 3	2p22.3
MAT2A						MAT2A	MAT2A	methionine adenosyltransferase II, alpha	2p11.2
MAX						MAX	MAX	MYC associated factor X	14q23
MCM3						MCM3	MCM3	minichromosome maintenance complex component 3	6p12
MCM8						MCM8	MCM8	minichromosome maintenance complex component 8	20p12.3
MECOM						MECOM	MECOM	MDS1 and EVI1 complex locus	3q26.2
MED12						MED12	MED12	mediator complex subunit 12	Xq13
MED17						MED17	MED17	mediator complex subunit 17	11q21
MED23						MED23	MED23	mediator complex subunit 23	6q22.33-q24.1
MED24						MED24	MED24	mediator complex subunit 24	17q21.2
MEF2C						MEF2C	MEF2C	myocyte enhancer factor 2C	5q14.3
MEN1						MEN1	MEN1	multiple endocrine neoplasia I	11q13
MET						MET	MET	MET proto-oncogene, receptor tyrosine kinase	7q31
MFNG						MFNG	MFNG	MFNG O-fucosylpeptide 3-beta-N-acetylglucosaminyltransferase	22q13.1
MGA						MGA	MGA	MGA, MAX dimerization protein	15q15
MGMT						MGMT	MGMT	O-6-methylguanine-DNA methyltransferase	10q26
MKL1						MKL1	MKL1	megakaryoblastic leukemia (translocation) 1	22q13
MLH1						MLH1	MLH1	mutL homolog 1	3p22.3
MLH3						MLH3	MLH3	mutL homolog 3	14q24.3
MLL						MLL	KMT2A	lysine (K)-specific methyltransferase 2A	11q23
MLL2						MLL2	KMT2D	lysine (K)-specific methyltransferase 2D	12q13.12
MLL3						MLL3	KMT2C	lysine (K)-specific methyltransferase 2C	7q36
MLLT4						MLLT4	MLLT4	myeloid/lymphoid or mixed-lineage leukemia (trithorax homolog, Drosophila); translocated to, 4	6q27
MMP2						MMP2	MMP2	matrix metallopeptidase 2	16q12.2
MNDA						MNDA	MNDA	myeloid cell nuclear differentiation antigen	1q22
MSR1						MSR1	MSR1	macrophage scavenger receptor 1	8p22
MTOR						MTOR	MTOR	mechanistic target of rapamycin (serine/threonine kinase)	1p36
MUC20						MUC20	MUC20	mucin 20, cell surface associated	3q29
MYB						MYB	MYB	v-myb avian myeloblastosis viral oncogene homolog	6q22-q23
MYC						MYC	MYC	v-myc avian myelocytomatosis viral oncogene homolog	8q24
MYCN						MYCN	MYCN	v-myc avian myelocytomatosis viral oncogene neuroblastoma derived homolog	2p24.3
MYD88						MYD88	MYD88	myeloid differentiation primary response 88	3p22
MYH10						MYH10	MYH10	myosin, heavy chain 10, non-muscle	17p13
MYH11						MYH11	MYH11	myosin, heavy chain 11, smooth muscle	16p13.11
MYH14						MYH14	MYH14	myosin, heavy chain 14, non-muscle	19q13.33
MYH9						MYH9	MYH9	myosin, heavy chain 9, non-muscle	22q13.1
NAP1L1						NAP1L1	NAP1L1	nucleosome assembly protein 1-like 1	12q21.1
NCF2						NCF2	NCF2	neutrophil cytosolic factor 2	1q25
NCK1						NCK1	NCK1	NCK adaptor protein 1	3q21
NCKAP1						NCKAP1	NCKAP1	NCK-associated protein 1	2q32
NCOR1						NCOR1	NCOR1	nuclear receptor corepressor 1	17p11.2
NCOR2						NCOR2	NCOR2	nuclear receptor corepressor 2	12q24
NDRG1						NDRG1	NDRG1	N-myc downstream regulated 1	8q24
NEDD4L						NEDD4L	NEDD4L	neural precursor cell expressed, developmentally down-regulated 4-like, E3 ubiquitin protein ligase	18q21.31
NF1						NF1	NF1	neurofibromin 1	17q11.2
NF2						NF2	NF2	neurofibromin 2 (merlin)	22q12.2
NFATC4						NFATC4	NFATC4	nuclear factor of activated T-cells, cytoplasmic, calcineurin-dependent 4	14q11.2
NFE2L2						NFE2L2	NFE2L2	nuclear factor, erythroid 2-like 2	2q31
NKX3-1						NKX3-1	NKX3-1	NK3 homeobox 1	8p21.2
NOTCH1						NOTCH1	NOTCH1	notch 1	9q34.3
NOTCH2						NOTCH2	NOTCH2	notch 2	1p13-p11
NPM1						NPM1	NPM1	nucleophosmin (nucleolar phosphoprotein B23, numatrin)	5q35.1
NR2F2						NR2F2	NR2F2	nuclear receptor subfamily 2, group F, member 2	15q26
NR4A2						NR4A2	NR4A2	nuclear receptor subfamily 4, group A, member 2	2q22-q23
NRAS						NRAS	NRAS	neuroblastoma RAS viral (v-ras) oncogene homolog	1p13.2
NSD1						NSD1	NSD1	nuclear receptor binding SET domain protein 1	5q35
NTN4						NTN4	NTN4	netrin 4	12q22
NTRK2						NTRK2	NTRK2	neurotrophic tyrosine kinase, receptor, type 2	9q22.1
NUP107						NUP107	NUP107	nucleoporin 107kDa	12q14
NUP93						NUP93	NUP93	nucleoporin 93kDa	16q13
NUP98						NUP98	NUP98	nucleoporin 98kDa	11p15
PABPC1						PABPC1	PABPC1	poly(A) binding protein, cytoplasmic 1	8q22.2-q23
PABPC3						PABPC3	PABPC3	poly(A) binding protein, cytoplasmic 3	13q12-q13
PAX5						PAX5	PAX5	paired box 5	9p13.2
PBRM1						PBRM1	PBRM1	polybromo 1	3p21
PCBP1						PCBP1	PCBP1	poly(rC) binding protein 1	2p13-p12
PCDH18						PCDH18	PCDH18	protocadherin 18	4q28.3
PCSK5						PCSK5	PCSK5	proprotein convertase subtilisin/kexin type 5	9q21.13
PCSK6						PCSK6	PCSK6	proprotein convertase subtilisin/kexin type 6	15q26
PER1						PER1	PER1	period circadian clock 1	17p13.1
PGR						PGR	PGR	progesterone receptor	11q22-q23
PHF6						PHF6	PHF6	PHD finger protein 6	Xq26
PIK3C2B						PIK3C2B	PIK3C2B	phosphatidylinositol-4-phosphate 3-kinase, catalytic subunit type 2 beta	1q32
PIK3CA						PIK3CA	PIK3CA	phosphatidylinositol-4,5-bisphosphate 3-kinase, catalytic subunit alpha	3q26.3
PIK3CB						PIK3CB	PIK3CB	phosphatidylinositol-4,5-bisphosphate 3-kinase, catalytic subunit beta	3q22.3
PIK3R1						PIK3R1	PIK3R1	phosphoinositide-3-kinase, regulatory subunit 1 (alpha)	5q13.1
PIK3R3						PIK3R3	PIK3R3	phosphoinositide-3-kinase, regulatory subunit 3 (gamma)	1p34.1
PIP5K1A						PIP5K1A	PIP5K1A	phosphatidylinositol-4-phosphate 5-kinase, type I, alpha	1q21.3
PLCB1						PLCB1	PLCB1	phospholipase C, beta 1 (phosphoinositide-specific)	20p12
PLCG1						PLCG1	PLCG1	phospholipase C, gamma 1	20q12-q13.1
PLXNA1						PLXNA1	PLXNA1	plexin A1	3q21.2
PLXNB2						PLXNB2	PLXNB2	plexin B2	22q13.33
POLR2B						POLR2B	POLR2B	polymerase (RNA) II (DNA directed) polypeptide B, 140kDa	4q12
POM121						POM121	POM121	POM121 transmembrane nucleoporin	7q11.23
PPM1D						PPM1D	PPM1D	protein phosphatase, Mg2+/Mn2+ dependent, 1D	17q23.3
PPP2R1A						PPP2R1A	PPP2R1A	protein phosphatase 2, regulatory subunit A, alpha	19q13
PPP2R5A						PPP2R5A	PPP2R5A	protein phosphatase 2, regulatory subunit B', alpha	1q32.2-q32.3
PPP2R5C						PPP2R5C	PPP2R5C	protein phosphatase 2, regulatory subunit B', gamma	14q32.31
PPP6C						PPP6C	PPP6C	protein phosphatase 6, catalytic subunit	9q33.3
PRKAR1A						PRKAR1A	PRKAR1A	protein kinase, cAMP-dependent, regulatory, type I, alpha	17q24.2
PRKCZ						PRKCZ	PRKCZ	protein kinase C, zeta	1p36.33-p36.2
PRPF8						PRPF8	PRPF8	pre-mRNA processing factor 8	17p13.3
PRRX1						PRRX1	PRRX1	paired related homeobox 1	1q24.3
PSIP1						PSIP1	PSIP1	PC4 and SFRS1 interacting protein 1	9p22.2
PSMA6						PSMA6	PSMA6	proteasome (prosome, macropain) subunit, alpha type, 6	14q13
PSMD11						PSMD11	PSMD11	proteasome (prosome, macropain) 26S subunit, non-ATPase, 11	17q12
PSME3						PSME3	PSME3	proteasome (prosome, macropain) activator subunit 3 (PA28 gamma; Ki)	17q12-q21
PTCH1						PTCH1	PTCH1	patched 1	9q22.1-q31
PTEN						PTEN	PTEN	phosphatase and tensin homolog	10q23
PTGS1						PTGS1	PTGS1	prostaglandin-endoperoxide synthase 1 (prostaglandin G/H synthase and cyclooxygenase)	9q32-q33.3
PTPN11						PTPN11	PTPN11	protein tyrosine phosphatase, non-receptor type 11	12q24.1
PTPRF						PTPRF	PTPRF	protein tyrosine phosphatase, receptor type, F	1p34
PTPRU						PTPRU	PTPRU	protein tyrosine phosphatase, receptor type, U	1p35.3
RAC1						RAC1	RAC1	ras-related C3 botulinum toxin substrate 1 (rho family, small GTP binding protein Rac1)	7p22
RAD21						RAD21	RAD21	RAD21 homolog (S. pombe)	8q24.11
RAD23B						RAD23B	RAD23B	RAD23 homolog B (S. cerevisiae)	9q31.2
RASA1						RASA1	RASA1	RAS p21 protein activator (GTPase activating protein) 1	5q13
RASA2						RASA2	RASA2	RAS p21 protein activator 2	3q22-q23
RASGRP1						RASGRP1	RASGRP1	RAS guanyl releasing protein 1 (calcium and DAG-regulated)	15q15
RB1						RB1	RB1	retinoblastoma 1	13q14.2
RBBP7						RBBP7	RBBP7	retinoblastoma binding protein 7	Xp22.22
RBM10						RBM10	RBM10	RNA binding motif protein 10	Xp11.3
RBM5						RBM5	RBM5	RNA binding motif protein 5	3p21.3
RFC4						RFC4	RFC4	replication factor C (activator 1) 4, 37kDa	3q27
RGS3						RGS3	RGS3	regulator of G-protein signaling 3	9q32
RHEB						RHEB	RHEB	Ras homolog enriched in brain	7q36
RHOA						RHOA	RHOA	ras homolog family member A	3p21.3
RHOT1						RHOT1	RHOT1	ras homolog family member T1	17q11.2-q12
ROBO2						ROBO2	ROBO2	roundabout, axon guidance receptor, homolog 2 (Drosophila)	3p12.3
RPGR						RPGR	RPGR	retinitis pigmentosa GTPase regulator	Xp11.4
RPL22						RPL22	RPL22	ribosomal protein L22	1p36.31
RPL5						RPL5	RPL5	ribosomal protein L5	1p22.1
RPSAP58						RPSAP58	RPSAP58	ribosomal protein SA pseudogene 58	19p12
RTN4						RTN4	RTN4	reticulon 4	2p16.1
RUNX1						RUNX1	RUNX1	runt-related transcription factor 1	21q22.3
SCAI						SCAI	SCAI	suppressor of cancer cell invasion	9q34.11
SEC24D						SEC24D	SEC24D	SEC24 family member D	4q26
SEC31A						SEC31A	SEC31A	SEC31 homolog A (S. cerevisiae)	4q21.3
SETD2						SETD2	SETD2	SET domain containing 2	3p21.31
SETDB1						SETDB1	SETDB1	SET domain, bifurcated 1	1q21
SF3A3						SF3A3	SF3A3	splicing factor 3a, subunit 3, 60kDa	1p34.3
SF3B1						SF3B1	SF3B1	splicing factor 3b, subunit 1, 155kDa	2q33.1
SFPQ						SFPQ	SFPQ	splicing factor proline/glutamine-rich	1p34.3
SH2B3						SH2B3	SH2B3	SH2B adaptor protein 3	12q24.12
SHMT1						SHMT1	SHMT1	serine hydroxymethyltransferase 1 (soluble)	17p11.2
SIN3A						SIN3A	SIN3A	SIN3 transcription regulator family member A	15q22.33
SMAD2						SMAD2	SMAD2	SMAD family member 2	18q21
SMAD4						SMAD4	SMAD4	SMAD family member 4	18q21.1
SMARCA1						SMARCA1	SMARCA1	SWI/SNF related, matrix associated, actin dependent regulator of chromatin, subfamily a, member 1	Xq25
SMARCA4						SMARCA4	SMARCA4	SWI/SNF related, matrix associated, actin dependent regulator of chromatin, subfamily a, member 4	19p13.3
SMARCB1						SMARCB1	SMARCB1	SWI/SNF related, matrix associated, actin dependent regulator of chromatin, subfamily b, member 1	22q11.23
SMC1A						SMC1A	SMC1A	structural maintenance of chromosomes 1A	Xp11.22-p11.21
SMO						SMO	SMO	smoothened, frizzled class receptor	7q32.1
SMURF2						SMURF2	SMURF2	SMAD specific E3 ubiquitin protein ligase 2	17q22-q23
SOS1						SOS1	SOS1	son of sevenless homolog 1 (Drosophila)	2p21
SOS2						SOS2	SOS2	son of sevenless homolog 2 (Drosophila)	14q21
SOX17						SOX17	SOX17	SRY (sex determining region Y)-box 17	8q11.23
SOX9						SOX9	SOX9	SRY (sex determining region Y)-box 9	17q24.3
SPOP						SPOP	SPOP	speckle-type POZ protein	17q21.33
SPRR3						SPRR3	SPRR3	small proline-rich protein 3	1q21-q22
SPTAN1						SPTAN1	SPTAN1	spectrin, alpha, non-erythrocytic 1	9q34.11
SRGAP1						SRGAP1	SRGAP1	SLIT-ROBO Rho GTPase activating protein 1	12q13.13
SRGAP3						SRGAP3	SRGAP3	SLIT-ROBO Rho GTPase activating protein 3	3p25.3
STAG1						STAG1	STAG1	stromal antigen 1	3q22.2-q22.3
STAG2						STAG2	STAG2	stromal antigen 2	Xq25
STARD13						STARD13	STARD13	StAR-related lipid transfer (START) domain containing 13	13q13.1
STIP1						STIP1	STIP1	stress-induced phosphoprotein 1	11q13
STK11						STK11	STK11	serine/threonine kinase 11	19p13.3
STK4						STK4	STK4	serine/threonine kinase 4	20q11.2-q13.2
SUZ12						SUZ12	SUZ12	SUZ12 polycomb repressive complex 2 subunit	17q21
SVEP1						SVEP1	SVEP1	sushi, von Willebrand factor type A, EGF and pentraxin domain containing 1	9q31-q32
SYK						SYK	SYK	spleen tyrosine kinase	9q22
SYNCRIP						SYNCRIP	SYNCRIP	synaptotagmin binding, cytoplasmic RNA interacting protein	6q14-q15
TAF1						TAF1	TAF1	TAF1 RNA polymerase II, TATA box binding protein (TBP)-associated factor, 250kDa	Xq13.1
TAOK1						TAOK1	TAOK1	TAO kinase 1	17q11.2
TAOK2						TAOK2	TAOK2	TAO kinase 2	16p11.2
TBL1XR1						TBL1XR1	TBL1XR1	transducin (beta)-like 1 X-linked receptor 1	3q26.33
TBX3						TBX3	TBX3	T-box 3	12q24.21
TCF12						TCF12	TCF12	transcription factor 12	15q21
TCF4						TCF4	TCF4	transcription factor 4	18q21.1
TCF7L2						TCF7L2	TCF7L2	transcription factor 7-like 2 (T-cell specific, HMG-box)	10q25.3
TET2						TET2	TET2	tet methylcytosine dioxygenase 2	4q24
TFDP1						TFDP1	TFDP1	transcription factor Dp-1	13q34
TFDP2						TFDP2	TFDP2	transcription factor Dp-2 (E2F dimerization partner 2)	3q23
TGFBR2						TGFBR2	TGFBR2	transforming growth factor, beta receptor II (70/80kDa)	3p22
THRAP3						THRAP3	THRAP3	thyroid hormone receptor associated protein 3	1p34.3
TJP1						TJP1	TJP1	tight junction protein 1	15q13
TJP2						TJP2	TJP2	tight junction protein 2	9q13-q21
TNPO1						TNPO1	TNPO1	transportin 1	5q13.1
TNPO2						TNPO2	TNPO2	transportin 2	19p13.13
TOM1						TOM1	TOM1	target of myb1 (chicken)	22q13.1
TP53						TP53	TP53	tumor protein p53	17p13.1
TP53BP1						TP53BP1	TP53BP1	tumor protein p53 binding protein 1	15q15-q21
TRERF1						TRERF1	TRERF1	transcriptional regulating factor 1	6p21.1-p12.1
TRIO						TRIO	TRIO	trio Rho guanine nucleotide exchange factor	5p14-p15.1
TRIP10						TRIP10	TRIP10	thyroid hormone receptor interactor 10	19p13.3
TSC1						TSC1	TSC1	tuberous sclerosis 1	9q34
TXNIP						TXNIP	TXNIP	thioredoxin interacting protein	1q11
U2AF1						U2AF1	U2AF1	U2 small nuclear RNA auxiliary factor 1	21q22.3
UPF3B						UPF3B	UPF3B	UPF3 regulator of nonsense transcripts homolog B (yeast)	Xq24
USP6						USP6	USP6	ubiquitin specific peptidase 6	17p13
VHL						VHL	VHL	von Hippel-Lindau tumor suppressor, E3 ubiquitin protein ligase	3p25.3
VIM						VIM	VIM	vimentin	10p13
WASF3						WASF3	WASF3	WAS protein family, member 3	13q12
WHSC1						WHSC1	WHSC1	Wolf-Hirschhorn syndrome candidate 1	4p16.3
WHSC1L1						WHSC1L1	WHSC1L1	Wolf-Hirschhorn syndrome candidate 1-like 1	8p11.2
WIPF1						WIPF1	WIPF1	WAS/WASL interacting protein family, member 1	2q31.2
WNK1						WNK1	WNK1	WNK lysine deficient protein kinase 1	12p13.3
WNT5A						WNT5A	WNT5A	wingless-type MMTV integration site family, member 5A	3p21-p14
WT1						WT1	WT1	Wilms tumor 1	11p13
XPO1						XPO1	XPO1	exportin 1	2p15
XRN1						XRN1	XRN1	5'-3' exoribonuclease 1	3q23
YBX1						YBX1	YBX1	Y box binding protein 1	1p34
ZC3H11A						ZC3H11A	ZC3H11A	zinc finger CCCH-type containing 11A	1q32.1
ZFHX3						ZFHX3	ZFHX3	zinc finger homeobox 3	16q22.3
ZFP36L1						ZFP36L1	ZFP36L1	ZFP36 ring finger protein-like 1	14q22-q24
ZFP36L2						ZFP36L2	ZFP36L2	ZFP36 ring finger protein-like 2	2p22.3-p21
ZMYM2						ZMYM2	ZMYM2	zinc finger, MYM-type 2	13q11-q12
ZNF292						ZNF292	ZNF292	zinc finger protein 292	6q15
ZNF638						ZNF638	ZNF638	zinc finger protein 638	2p13.1
ZNF750						ZNF750	ZNF750	zinc finger protein 750	17q25.3
ZNF814						ZNF814	ZNF814	zinc finger protein 814	19q13.43
						AURKA	AURKA	aurora kinase A	20q13
						CCND2	CCND2	cyclin D2	12p13
						CCND3	CCND3	cyclin D3	6p21
						CCNE1	CCNE1	cyclin E1	19q12
						CDK6	CDK6	cyclin-dependent kinase 6	7q21-q22
						CDKN2B	CDKN2B	cyclin-dependent kinase inhibitor 2B (p15, inhibits CDK4)	9p21
						IGF1R	IGF1R	insulin-like growth factor 1 receptor	15q26.3
						MDM2	MDM2	MDM2 proto-oncogene, E3 ubiquitin protein ligase	12q13-q14
						MDM4	MDM4	MDM4, p53 regulator	1q32
						ABL1	ABL1	ABL proto-oncogene 1, non-receptor tyrosine kinase	9q34.1
						AKT3	AKT3	v-akt murine thymoma viral oncogene homolog 3	1q44
						NTRK3	NTRK3	neurotrophic tyrosine kinase, receptor, type 3	15q24-q25
						NTRK1	NTRK1	neurotrophic tyrosine kinase, receptor, type 1	1q21-q22
						RAF1	RAF1	Raf-1 proto-oncogene, serine/threonine kinase	3p25
						RET	RET	ret proto-oncogene	10q11.2
						ROS1	ROS1	ROS proto-oncogene 1 , receptor tyrosine kinase	6q21-q22

## Sheet: Vogelstein Drivers
Vogelstein.SupplTable.S2A subtle mutations	Vogelstein.SupplTable.S2B amplification/homozyg.del.	Vogelstein.SupplTable.S3A rearrangements [carcinomas]	Vogelstein.SupplTable.S3B rearrangements [mesenchymal ]	Vogelstein.SupplTable.S3C rearrangements [liquid]		Carcinoma.Fusions (S3A) Gene1	Carcinoma.Fusions (S3A) Gene2	Mesenchym.Fusions (S3B) Gene1	Mesenchym.Fusions (S3B) Gene2	Liquid.Fusions (S3C) Gene1	Liquid.Fusions (S3C) Gene2		Deduced Fusion Drivers		All Vogelstein Drivers	23Jun2015 HGNC Symbol	23Jun2015 HGNC Name	23Jun2015 HGNC Location
ABL1	CCND1	TMPRSS2:ERG	EWSR1:FLI1	ABL2:ETV6		TMPRSS2	ERG	EWSR1	FLI1	ABL2	ETV6		CCND1		ERBB2	ERBB2	erb-b2 receptor tyrosine kinase 2	17q11.2-q12
ACVR1B	CDKN2C	CRTC1:MAML2	SS18:SSX1	AF15Q14:MLL		CRTC1	MAML2	SS18	SSX1	AF15Q14	MLL		BCL2		TP53	TP53	tumor protein p53	17p13.1
AKT1	IKZF1	PAX8:PPARG	PAX3:FOXO1	AF1Q:MLL		PAX8	PPARG	PAX3	FOXO1	AF1Q	MLL		ALK		MYC	MYC	v-myc avian myelocytomatosis viral oncogene homolog	8q24
ALK	LMO1	SLC45A3:ERG	FUS:DDIT3	AF3p21:MLL		SLC45A3	ERG	FUS	DDIT3	AF3p21	MLL		PAX5		EGFR	EGFR	epidermal growth factor receptor	7p12
APC	MAP2K4	TPM3:NTRK1	SS18:SSX2	AF5q31:MLL		TPM3	NTRK1	SS18	SSX2	AF5q31	MLL		EP300		NRAS	NRAS	neuroblastoma RAS viral (v-ras) oncogene homolog	1p13.2
AR	MDM2	TMPRSS2:ETV1	COL1A1:PDGFB	ARHGEF12:MLL		TMPRSS2	ETV1	COL1A1	PDGFB	ARHGEF12	MLL		FGFR3		AR	AR	androgen receptor	Xq12
ARID1A	MDM4	BRD4:C15orf55	EWSR1:ATF1	ARHH:BCL6		BRD4	C15orf55	EWSR1	ATF1	ARHH	BCL6		LMO1		RB1	RB1	retinoblastoma 1	13q14.2
ARID1B	MYC	CD74:ROS1	EWSR1:ERG	ARNT:ETV6		CD74	ROS1	EWSR1	ERG	ARNT	ETV6		CREBBP		CDH1	CDH1	cadherin 1, type 1, E-cadherin (epithelial)	16q22.1
ARID2	MYCL1	CRTC3:MAML2	ETV6:NTRK3	BCL10:Ig-loci		CRTC3	MAML2	ETV6	NTRK3	BCL10	Ig-loci		PDGFRA		PIK3R1	PIK3R1	phosphoinositide-3-kinase, regulatory subunit 1 (alpha)	5q13.1
ASXL1	MYCN	MYB:NFIB	PAX7:FOXO1	BCL11A:Ig-loci		MYB	NFIB	PAX7	FOXO1	BCL11A	Ig-loci		CRLF2		NF2	NF2	neurofibromin 2 (merlin)	22q12.2
ATM	NCOA3	PRCC:TFE3	FUS:CREB3L2	BCL11B:TLX3		PRCC	TFE3	FUS	CREB3L2	BCL11B	TLX3				BRAF	BRAF	B-Raf proto-oncogene, serine/threonine kinase	7q34
ATRX	NKX2-1	FGFR1:PLAG1	EWSR1:NR4A3	BCL3:Ig-loci		FGFR1	PLAG1	EWSR1	NR4A3	BCL3	Ig-loci				BRCA2	BRCA2	breast cancer 2, early onset	13q13.1
AXIN1	SKP2	TMPRSS2:ETV4	ASPSCR1:TFE3	BCL6:POU2AF1		TMPRSS2	ETV4	ASPSCR1	TFE3	BCL6	POU2AF1				KIT	KIT	v-kit Hardy-Zuckerman 4 feline sarcoma viral oncogene homolog	4q12
B2M		SLC45A3:ELK4	JAZF1:SUZ12	BCL6:ARHH		SLC45A3	ELK4	JAZF1	SUZ12	BCL6	ARHH				SETD2	SETD2	SET domain containing 2	3p21.31
BAP1		HMGA2:WIF1	HMGA2:LPP	BCL6:CIITA		HMGA2	WIF1	HMGA2	LPP	BCL6	CIITA				MAP2K1	MAP2K1	mitogen-activated protein kinase kinase 1	15q22.1-q22.33
BCL2		TPR:NTRK1	FUS:ERG	BCL6:EIF4A2		TPR	NTRK1	FUS	ERG	BCL6	EIF4A2				NOTCH1	NOTCH1	notch 1	9q34.3
BCOR		PTPRK:RSPO3	FUS:FUS	BCL6:HIST1H4I		PTPRK	RSPO3	FUS	FUS	BCL6	HIST1H4I				PIK3CA	PIK3CA	phosphatidylinositol-4,5-bisphosphate 3-kinase, catalytic subunit alpha	3q26.3
BRAF		SLC34A2:ROS1	EWSR1:CREB1	BCL6:HSPCA		SLC34A2	ROS1	EWSR1	CREB1	BCL6	HSPCA				CCND1	CCND1	cyclin D1	11q13
BRCA1		CHCHD7:PLAG1	EWSR1:DDIT3	BCL6:HSPCB		CHCHD7	PLAG1	EWSR1	DDIT3	BCL6	HSPCB				CDKN2A	CDKN2A	cyclin-dependent kinase inhibitor 2A	9p21
BRCA2		LIFR:PLAG1	TAF15:NR4A3	BCL6:IL21R		LIFR	PLAG1	TAF15	NR4A3	BCL6	IL21R				MET	MET	MET proto-oncogene, receptor tyrosine kinase	7q31
CARD11		TFE3:ASPSCR1	YWHAE:FAM22B	BCL6:LCP1		TFE3	ASPSCR1	YWHAE	FAM22B	BCL6	LCP1				TSC1	TSC1	tuberous sclerosis 1	9q34
CASP8		VTI1A:TCF7L2	EWSR1:FEV	BCL6:NACA		VTI1A	TCF7L2	EWSR1	FEV	BCL6	NACA				NKX2-1	NKX2-1	NK2 homeobox 1	14q13.3
CBL		NDRG1:ERG	SS18:SSX4	BCL6:PIM1		NDRG1	ERG	SS18	SSX4	BCL6	PIM1				CASP8	CASP8	caspase 8, apoptosis-related cysteine peptidase	2q33-q34
CDC73		SDC4:ROS1	EWSR1:POU5F1	BCL6:SFRS3		SDC4	ROS1	EWSR1	POU5F1	BCL6	SFRS3				CTNNB1	CTNNB1	catenin (cadherin-associated protein), beta 1, 88kDa	3p21
CDH1		SFPQ:TFE3	HEY1:NCOA2	BCL6:TFRC		SFPQ	TFE3	HEY1	NCOA2	BCL6	TFRC				MSH6	MSH6	mutS homolog 6	2p16
CDKN2A			EWSR1:ETV1	BCL6:ZNFN1A1				EWSR1	ETV1	BCL6	ZNFN1A1				PTEN	PTEN	phosphatase and tensin homolog	10q23
CEBPA			EWSR1:NFATC2	BCL6:Ig-loci				EWSR1	NFATC2	BCL6	Ig-loci				SMAD4	SMAD4	SMAD family member 4	18q21.1
CIC			FUS:CREB3L1	BCL9:Ig-loci				FUS	CREB3L1	BCL9	Ig-loci				GATA3	GATA3	GATA binding protein 3	10p15
CREBBP			GOPC:ROS1	BCR:FGFR1				GOPC	ROS1	BCR	FGFR1				ATM	ATM	ATM serine/threonine kinase	11q22-q23
CRLF2			HAS2:PLAG1	BIRC3:MALT1				HAS2	PLAG1	BIRC3	MALT1				BAP1	BAP1	BRCA1 associated protein-1 (ubiquitin carboxy-terminal hydrolase)	3p21.1
CSF1R			HMGA2:NFIB	C16orf75:CIITA				HMGA2	NFIB	C16orf75	CIITA				AKT1	AKT1	v-akt murine thymoma viral oncogene homolog 1	14q32.33
CTNNB1			PAX3:NCOA1	CBFA2T1:MLL				PAX3	NCOA1	CBFA2T1	MLL				BCL2	BCL2	B-cell CLL/lymphoma 2	18q21.3
CYLD			SRGAP3:RAF1	CBFB:MYH11				SRGAP3	RAF1	CBFB	MYH11				MDM2	MDM2	MDM2 proto-oncogene, E3 ubiquitin protein ligase	12q13-q14
DAXX			SS18:SS18	CCND2:Ig-loci				SS18	SS18	CCND2	Ig-loci				H3F3A	H3F3A	H3 histone, family 3A	1q42.12
DNMT1			EWSR1:ETV4	CCND3:Ig-loci				EWSR1	ETV4	CCND3	Ig-loci				MSH2	MSH2	mutS homolog 2	2p21
DNMT3A			HMGA2:RAD51L1	CD273:CIITA				HMGA2	RAD51L1	CD273	CIITA				ABL1	ABL1	ABL proto-oncogene 1, non-receptor tyrosine kinase	9q34.1
EGFR			NAB2:STAT6	CD274:CIITA				NAB2	STAT6	CD274	CIITA				ALK	ALK	anaplastic lymphoma receptor tyrosine kinase	2p23
EP300			LPP:HMGA2	CDK6:MLLT10				LPP	HMGA2	CDK6	MLLT10				MYCN	MYCN	v-myc avian myelocytomatosis viral oncogene neuroblastoma derived homolog	2p24.3
ERBB2				CDX2:ETV6						CDX2	ETV6				RUNX1	RUNX1	runt-related transcription factor 1	21q22.3
EZH2				CEP1:FGFR1						CEP1	FGFR1				WT1	WT1	Wilms tumor 1	11p13
FAM123B				CHIC2:ETV6						CHIC2	ETV6				PAX5	PAX5	paired box 5	9p13.2
FBXW7				CIITA:BCL6						CIITA	BCL6				MYCL1	MYCL	v-myc avian myelocytomatosis viral oncogene lung carcinoma derived homolog	1p34.3
FGFR2				CIITA:C16orf75						CIITA	C16orf75				PPP2R1A	PPP2R1A	protein phosphatase 2, regulatory subunit A, alpha	19q13
FGFR3				CIITA:CD273						CIITA	CD273				CBL	CBL	Cbl proto-oncogene, E3 ubiquitin protein ligase	11q23.3
FLT3				CIITA:CD274						CIITA	CD274				MPL	MPL	MPL proto-oncogene, thrombopoietin receptor	1p34
FOXL2				CIITA:RALGDS						CIITA	RALGDS				KRAS	KRAS	Kirsten rat sarcoma viral oncogene homolog	12p12.1
FUBP1				CIITA:RUNDC2A						CIITA	RUNDC2A				KDM5C	KDM5C	lysine (K)-specific demethylase 5C	Xp11.22-p11.21
GATA1				CIITA:FLJ27352						CIITA	FLJ27352				MLL3	KMT2C	lysine (K)-specific methyltransferase 2C	7q36
GATA2				CLTC:TFE3						CLTC	TFE3				HRAS	HRAS	Harvey rat sarcoma viral oncogene homolog	11p15.5
GATA3				CLTC:ALK						CLTC	ALK				EP300	EP300	E1A binding protein p300	22q13.2
GNA11				DDX10:NUP98						DDX10	NUP98				FGFR2	FGFR2	fibroblast growth factor receptor 2	10q25.3-q26
GNAQ				DDX6:Ig-loci						DDX6	Ig-loci				MAP3K1	MAP3K1	mitogen-activated protein kinase kinase kinase 1, E3 ubiquitin protein ligase	5q11.2
GNAS				DEK:NUP214						DEK	NUP214				ARID1A	ARID1A	AT rich interactive domain 1A (SWI-like)	1p36.1-p35
H3F3A				EIF4A2:BCL6						EIF4A2	BCL6				SKP2	SKP2	S-phase kinase-associated protein 2, E3 ubiquitin protein ligase	5p13
HIST1H3B				ELF4:ERG						ELF4	ERG				CIC	CIC	capicua transcriptional repressor	19q13.2
HNF1A				ELL:MLL						ELL	MLL				NCOR1	NCOR1	nuclear receptor corepressor 1	17p11.2
HRAS				ELN:PAX5						ELN	PAX5				EZH2	EZH2	enhancer of zeste 2 polycomb repressive complex 2 subunit	7q35-q36
IDH1				EPS15:MLL						EPS15	MLL				GNAQ	GNAQ	guanine nucleotide binding protein (G protein), q polypeptide	9q21
IDH2				EVI1:PRDM16						EVI1	PRDM16				DNMT1	DNMT1	DNA (cytosine-5-)-methyltransferase 1	19p13.2
JAK1				EVI1:RPN1						EVI1	RPN1				VHL	VHL	von Hippel-Lindau tumor suppressor, E3 ubiquitin protein ligase	3p25.3
JAK2				EVI1:ETV6						EVI1	ETV6				U2AF1	U2AF1	U2 small nuclear RNA auxiliary factor 1	21q22.3
JAK3				FACL6:ETV6						FACL6	ETV6				SMARCB1	SMARCB1	SWI/SNF related, matrix associated, actin dependent regulator of chromatin, subfamily b, member 1	22q11.23
KDM5C				FGFR1:CEP1						FGFR1	CEP1				ATRX	ATRX	alpha thalassemia/mental retardation syndrome X-linked	Xq21.1
KDM6A				FGFR1:FOP						FGFR1	FOP				FGFR3	FGFR3	fibroblast growth factor receptor 3	4p16.3
KIT				FGFR1:ZNF198						FGFR1	ZNF198				FLT3	FLT3	fms-related tyrosine kinase 3	13q12
KLF4				FGFR1:BCR						FGFR1	BCR				JAK2	JAK2	Janus kinase 2	9p24
KRAS				FGFR1OP:FGFR1						FGFR1OP	FGFR1				STAG2	STAG2	stromal antigen 2	Xq25
MAP2K1				FIP1L1:PDGFRA						FIP1L1	PDGFRA				LMO1	LMO1	LIM domain only 1 (rhombotin 1)	11p15
MAP3K1				FLJ27352:CIITA						FLJ27352	CIITA				MLL2	KMT2D	lysine (K)-specific methyltransferase 2D	12q13.12
MED12				FNBP1:MLL						FNBP1	MLL				KLF4	KLF4	Kruppel-like factor 4 (gut)	9q31
MEN1				FOXO3A:MLL						FOXO3A	MLL				NCOA3	NCOA3	nuclear receptor coactivator 3	20q12
MET				FOXP1:PAX5						FOXP1	PAX5				IDH1	IDH1	isocitrate dehydrogenase 1 (NADP+), soluble	2q34
MLH1				FSTL3:CCND1						FSTL3	CCND1				ASXL1	ASXL1	additional sex combs like transcriptional regulator 1	20q11
MLL2				FVT1:Ig-loci						FVT1	Ig-loci				MAP2K4	MAP2K4	mitogen-activated protein kinase kinase 4	17p12
MLL3				GAS7:MLL						GAS7	MLL				FOXL2	FOXL2	forkhead box L2	3q23
MPL				GMPS:MLL						GMPS	MLL				CARD11	CARD11	caspase recruitment domain family, member 11	7p22
MSH2				GPHN:MLL						GPHN	MLL				TET2	TET2	tet methylcytosine dioxygenase 2	4q24
MSH6				GRAF:MLL						GRAF	MLL				FAM123B	AMER1	APC membrane recruitment protein 1	Xq11.1
MYD88				HCMOGT-1:PDGFRB						HCMOGT-1	PDGFRB				TRAF7	TRAF7	TNF receptor-associated factor 7, E3 ubiquitin protein ligase	16p13.3
NCOR1				HEAB:MLL						HEAB	MLL				SOX9	SOX9	SRY (sex determining region Y)-box 9	17q24.3
NF1				HIP1:PDGFRB						HIP1	PDGFRB				KDM6A	KDM6A	lysine (K)-specific demethylase 6A	Xp11.2
NF2				HIST1H4I:BCL6						HIST1H4I	BCL6				IKZF1	IKZF1	IKAROS family zinc finger 1 (Ikaros)	7p12.2
NFE2L2				HLF:TCF3						HLF	TCF3				PBRM1	PBRM1	polybromo 1	3p21
NOTCH1				HLXB9:ETV6						HLXB9	ETV6				STK11	STK11	serine/threonine kinase 11	19p13.3
NOTCH2				HOXA11:NUP98						HOXA11	NUP98				MYD88	MYD88	myeloid differentiation primary response 88	3p22
NPM1				HOXA13:NUP98						HOXA13	NUP98				CREBBP	CREBBP	CREB binding protein	16p13.3
NRAS				HOXA9:MSI2						HOXA9	MSI2				B2M	B2M	beta-2-microglobulin	15q21.1
PAX5				HOXA9:NUP98						HOXA9	NUP98				SPOP	SPOP	speckle-type POZ protein	17q21.33
PBRM1				HOXC11:NUP98						HOXC11	NUP98				MEN1	MEN1	multiple endocrine neoplasia I	11q13
PDGFRA				HOXC13:NUP98						HOXC13	NUP98				CYLD	CYLD	cylindromatosis (turban tumor syndrome)	16q12.1
PHF6				HOXD11:NUP98						HOXD11	NUP98				CEBPA	CEBPA	CCAAT/enhancer binding protein (C/EBP), alpha	19q13.1
PIK3CA				HOXD13:NUP98						HOXD13	NUP98				NPM1	NPM1	nucleophosmin (nucleolar phosphoprotein B23, numatrin)	5q35.1
PIK3R1				HSPCA:BCL6						HSPCA	BCL6				CSF1R	CSF1R	colony stimulating factor 1 receptor	5q32
PPP2R1A				HSPCB:BCL6						HSPCB	BCL6				DNMT3A	DNMT3A	DNA (cytosine-5-)-methyltransferase 3 alpha	2p23
PRDM1				Ig-loci:BCL10						Ig-loci	BCL10				GATA1	GATA1	GATA binding protein 1 (globin transcription factor 1)	Xp11.23
PTCH1				Ig-loci:BCL11A.LHX4						Ig-loci	BCL11A.LHX4				AXIN1	AXIN1	axin 1	16p13.3
PTEN				Ig-loci:BCL2						Ig-loci	BCL2				MED12	MED12	mediator complex subunit 12	Xq13
PTPN11				Ig-loci:BCL3						Ig-loci	BCL3				RNF43	RNF43	ring finger protein 43	17q23.2
RB1				Ig-loci:BCL6						Ig-loci	BCL6				DAXX	DAXX	death-domain associated protein	6p21.3
RET				Ig-loci:BCL8						Ig-loci	BCL8				SOCS1	SOCS1	suppressor of cytokine signaling 1	16p13.13
RNF43				Ig-loci:BCL9						Ig-loci	BCL9				SRSF2	SRSF2	serine/arginine-rich splicing factor 2	17q25.2
RUNX1				Ig-loci:BCL9						Ig-loci	BCL9				NF1	NF1	neurofibromin 1	17q11.2
SETD2				Ig-loci:CCND1						Ig-loci	CCND1				JAK1	JAK1	Janus kinase 1	1p32.3-p31.3
SETBP1				Ig-loci:CCND2						Ig-loci	CCND2				GNA11	GNA11	guanine nucleotide binding protein (G protein), alpha 11 (Gq class)	19p13.3
SF3B1				Ig-loci:DDX6						Ig-loci	DDX6				BCOR	BCOR	BCL6 corepressor	Xp11.4
SMAD2				Ig-loci:FVT!						Ig-loci	FVT!				SMAD2	SMAD2	SMAD family member 2	18q21
SMAD4				Ig-loci:IRF4						Ig-loci	IRF4				CDKN2C	CDKN2C	cyclin-dependent kinase inhibitor 2C (p18, inhibits CDK4)	1p32.3
				Ig-loci:IRTA1						Ig-loci	IRTA1				SMARCA4	SMARCA4	SWI/SNF related, matrix associated, actin dependent regulator of chromatin, subfamily a, member 4	19p13.3
SMARCA4				Ig-loci:NFKB2						Ig-loci	NFKB2				HIST1H3B	HIST1H3B	histone cluster 1, H3b	6p22.2
SMARCB1				Ig-loci:PAFAH1B2						Ig-loci	PAFAH1B2				GNAS	GNAS	GNAS complex locus	20q13.2-q13.3
SMO				Ig-loci:PCSK						Ig-loci	PCSK				MDM4	MDM4	MDM4, p53 regulator	1q32
SOCS1				Ig-loci:FGFR3						Ig-loci	FGFR3				APC	APC	adenomatous polyposis coli	5q21-q22
SOX9				Ig-loci:PAX5						Ig-loci	PAX5				NFE2L2	NFE2L2	nuclear factor, erythroid 2-like 2	2q31
SPOP				IL2:TNFRSF17						IL2	TNFRSF17				JAK3	JAK3	Janus kinase 3	19p13-p12
SRSF2				IL21R:BCL6						IL21R	BCL6				PTCH1	PTCH1	patched 1	9q22.1-q31
STAG2				IRF4:Ig-loci						IRF4	Ig-loci				SMO	SMO	smoothened, frizzled class receptor	7q32.1
STK11				IRTA1:Ig-loci						IRTA1	Ig-loci				SF3B1	SF3B1	splicing factor 3b, subunit 1, 155kDa	2q33.1
TET2				ITK:SYK						ITK	SYK				GATA2	GATA2	GATA binding protein 2	3q21
TNFAIP3				KDM5A:NUP98						KDM5A	NUP98				TSHR	TSHR	thyroid stimulating hormone receptor	14q24-q31
TRAF7				LAF4:MLL						LAF4	MLL				TNFAIP3	TNFAIP3	tumor necrosis factor, alpha-induced protein 3	6q23-q25
TP53				LASP1:MLL						LASP1	MLL				HNF1A	HNF1A	HNF1 homeobox A	12q24.31
TSC1				LCK:TCR-loci						LCK	TCR-loci				NOTCH2	NOTCH2	notch 2	1p13-p11
TSHR				LCP1:BCL6						LCP1	BCL6				MLH1	MLH1	mutL homolog 1	3p22.3
U2AF1				LCX:MLL						LCX	MLL				RET	RET	ret proto-oncogene	10q11.2
VHL				LMO2:TCR-loci						LMO2	TCR-loci				PHF6	PHF6	PHD finger protein 6	Xq26
WT1				LYL1:TCR-loci						LYL1	TCR-loci				PRDM1	PRDM1	PR domain containing 1, with ZNF domain	6q21
				MAF:Ig-loci						MAF	Ig-loci				PDGFRA	PDGFRA	platelet-derived growth factor receptor, alpha polypeptide	4q12
				MAFB:Ig-loci						MAFB	Ig-loci				SETBP1	SETBP1	SET binding protein 1	18q21.1
				MALT1:BIRC3						MALT1	BIRC3				ARID1B	ARID1B	AT rich interactive domain 1B (SWI1-like)	6q25.3
				MDS2:ETV6						MDS2	ETV6				ACVR1B	ACVR1B	activin A receptor, type IB	12q13
				MKL1:RBM15						MKL1	RBM15				CRLF2	CRLF2	cytokine receptor-like factor 2	Xp22.3 and Yp11.3
				MLL:AF1Q						MLL	AF1Q				PTPN11	PTPN11	protein tyrosine phosphatase, non-receptor type 11	12q24.1
				MLL:ARHGEF12						MLL	ARHGEF12				IDH2	IDH2	isocitrate dehydrogenase 2 (NADP+), mitochondrial	15q26.1
				MLL:CBFA2T1						MLL	CBFA2T1				CDC73	CDC73	cell division cycle 73	1q25
				MLL:CREBBP						MLL	CREBBP				FBXW7	FBXW7	F-box and WD repeat domain containing 7, E3 ubiquitin protein ligase	4q31.23
				MLL:ELL						MLL	ELL				ARID2	ARID2	AT rich interactive domain 2 (ARID, RFX-like)	12q13.11
				MLL:EP300						MLL	EP300				BRCA1	BRCA1	breast cancer 1, early onset	17q21.31
				MLL:EPS15						MLL	EPS15				FUBP1	FUBP1	far upstream element (FUSE) binding protein 1	1p31.1
				MLL:FNBP1						MLL	FNBP1
				MLL:FOXO3A						MLL	FOXO3A
				MLL:GAS7						MLL	GAS7
				MLL:GMPS						MLL	GMPS
				MLL:GPHN						MLL	GPHN
				MLL:GRAF						MLL	GRAF
				MLL:HEAB						MLL	HEAB
				MLL:LAF4						MLL	LAF4
				MLL:LCX						MLL	LCX
				MLL:LPP						MLL	LPP
				MLL:MLLT1						MLL	MLLT1
				MLL:MLLT10						MLL	MLLT10
				MLL:MLLT2						MLL	MLLT2
				MLL:MLLT3						MLL	MLLT3
				MLL:MLLT4						MLL	MLLT4
				MLL:MLLT6						MLL	MLLT6
				MLL:MLLT7						MLL	MLLT7
				MLL:MSF						MLL	MSF
				MLL:PICALM						MLL	PICALM
				MLL:PNUTL1						MLL	PNUTL1
				MLL:SEPT6						MLL	38961
				MLL:SH3GL1						MLL	SH3GL1
				MLL:SSH3BP1						MLL	SSH3BP1
				MLL:MLL						MLL	MLL
				MLLT1:MLL						MLLT1	MLL
				MLLT10:CDK6						MLLT10	CDK6
				MLLT10:PICALM						MLLT10	PICALM
				MLLT10:MLL						MLLT10	MLL
				MLLT2:MLL						MLLT2	MLL
				MLLT3:MLL						MLLT3	MLL
				MLLT4:MLL						MLLT4	MLL
				MLLT6:MLL						MLLT6	MLL
				MLLT7:MLL						MLLT7	MLL
				MSF:MLL						MSF	MLL
				MSI2:HOXA9						MSI2	HOXA9
				MTCP1:TCR-loci						MTCP1	TCR-loci
				MUC1:Ig-loci						MUC1	Ig-loci
				MYH11:CBFB						MYH11	CBFB
				MYST4:CREBBP						MYST4	CREBBP
				NACA:BCL6						NACA	BCL6
				NCOA2:HEY1						NCOA2	HEY1
				NCOA2:RUNXBP2						NCOA2	RUNXBP2
				NFKB2:Ig-loci						NFKB2	Ig-loci
				NIN:PDGFRB						NIN	PDGFRB
				NSD1:NUP98						NSD1	NUP98
				NUMA1:RARA						NUMA1	RARA
				NUP214:SET						NUP214	SET
				NUP214:DEK						NUP214	DEK
				NUP98:DDX10						NUP98	DDX10
				NUP98:HOXA11						NUP98	HOXA11
				NUP98:HOXA13						NUP98	HOXA13
				NUP98:HOXC11						NUP98	HOXC11
				NUP98:HOXD11						NUP98	HOXD11
				NUP98:HOXD13						NUP98	HOXD13
				NUP98:NSD1						NUP98	NSD1
				NUP98:PMX1						NUP98	PMX1
				NUP98:RAP1GDS1						NUP98	RAP1GDS1
				NUP98:TOP1						NUP98	TOP1
				NUP98:WHSC1L1						NUP98	WHSC1L1
				NUP98:HOXA9						NUP98	HOXA9
				OLIG2:TCR-loci						OLIG2	TCR-loci
				P2RY8:CRLF2						P2RY8	CRLF2
				PAFAH1B2:Ig-loci						PAFAH1B2	Ig-loci
				PCSK7:Ig-loci						PCSK7	Ig-loci
				PDE4DIP:PDGFRB						PDE4DIP	PDGFRB
				PDGFRB:H4						PDGFRB	H4
				PDGFRB:HCMOGT-1						PDGFRB	HCMOGT-1
				PDGFRB:HIP1						PDGFRB	HIP1
				PDGFRB:NIN						PDGFRB	NIN
				PDGFRB:PDE4DIP						PDGFRB	PDE4DIP
				PDGFRB:RAB5EP						PDGFRB	RAB5EP
				PDGFRB:TRIP11						PDGFRB	TRIP11
				PDGFRB:ETV6						PDGFRB	ETV6
				PER1:ETV6						PER1	ETV6
				PICALM:MLL						PICALM	MLL
				PICALM:MLLT10						PICALM	MLLT10
				PIM1:BCL6						PIM1	BCL6
				PML:PAX5						PML	PAX5
				PML:RARA						PML	RARA
				PMX1:NUP98						PMX1	NUP98
				PNUTL1:MLL						PNUTL1	MLL
				POU2AF1:BCL6						POU2AF1	BCL6
				PRDM16:EVI1						PRDM16	EVI1
				PSIP2:NUP98						PSIP2	NUP98
				RAB5EP:PDGFRB						RAB5EP	PDGFRB
				RALGDS:CIITA						RALGDS	CIITA
				RANBP17:TCR-loci						RANBP17	TCR-loci
				RAP1GDS1:NUP98						RAP1GDS1	NUP98
				RARA:NUMA1						RARA	NUMA1
				RARA:TIF1						RARA	TIF1
				RARA:ZNF145						RARA	ZNF145
				RARA:PML						RARA	PML
				RBM15:MKL1						RBM15	MKL1
				RPN1:EVI1						RPN1	EVI1
				RUNDC2A:CIITA						RUNDC2A	CIITA
				RUNXBP2:EP300						RUNXBP2	EP300
				RUNXBP2:NCOA2						RUNXBP2	NCOA2
				RUNXBP2:CREBBP						RUNXBP2	CREBBP
				SEPT6:MLL						38961	MLL
				SET:NUP214						SET	NUP214
				SFRS3:BCL6						SFRS3	BCL6
				SH3GL1:MLL						SH3GL1	MLL
				SIL:TAL1						SIL	TAL1
				SSH3BP1:MLL						SSH3BP1	MLL
				STL:ETV6						STL	ETV6
				SYK:ITK						SYK	ITK
				SYK:ETV6						SYK	ETV6
				TAL1:SIL						TAL1	SIL
				TAL1:TR-loci						TAL1	TR-loci
				TAL2:TCR-loci						TAL2	TCR-loci
				TCF3:HLF						TCF3	HLF
				TCF3:TFPT						TCF3	TFPT
				TCF3:PBX1						TCF3	PBX1
				TCL1A:TCR-loci						TCL1A	TCR-loci
				TCL6:TCR-loci						TCL6	TCR-loci
				TCR-loci:HOX11						TCR-loci	HOX11
				TCR-loci:LCK						TCR-loci	LCK
				TCR-loci:LMO1						TCR-loci	LMO1
				TCR-loci:LMO2						TCR-loci	LMO2
				TCR-loci:LYL1						TCR-loci	LYL1
				TCR-loci:MTCP1						TCR-loci	MTCP1
				TCR-loci:OLIG2						TCR-loci	OLIG2
				TCR-loci:RANBP17						TCR-loci	RANBP17
				TCR-loci:TAL1						TCR-loci	TAL1
				TCR-loci:TAL2						TCR-loci	TAL2
				TCR-loci:TCL1A						TCR-loci	TCL1A
				TCR-loci:TCL6						TCR-loci	TCL6
				TCR-loci:TCL6						TCR-loci	TCL6
				TCR-loci:TLX2						TCR-loci	TLX2
				TCR-loci:ATL						TCR-loci	ATL
				TFPT:TCF3						TFPT	TCF3
				TFRC:BCL6						TFRC	BCL6
				TIF1:RARA						TIF1	RARA
				TLX1:TRD-genes						TLX1	TRD-genes
				TLX1:TRB-genes						TLX1	TRB-genes
				TLX3:BCL11B						TLX3	BCL11B
				TNFRSF17:IL2						TNFRSF17	IL2
				TOP1:NUP98						TOP1	NUP98
				TRIP11:PDGFRB						TRIP11	PDGFRB
				TTL:ETV6						TTL	ETV6
				WHSC1:IGH-genes						WHSC1	IGH-genes
				WHSC1L1:NUP98						WHSC1L1	NUP98
				ZNF145:RARA						ZNF145	RARA
				ZNF198:FGFR1						ZNF198	FGFR1
				ZNF384:TAF15						ZNF384	TAF15
				ZNF384:EWSR1						ZNF384	EWSR1
				ZNF521:PAX5						ZNF521	PAX5

## Sheet: Davoli TSGs & OGs
Davoli.SupplTable.S7A Tumor Suppressor Genes (TSG), Manual Top1000	Davoli.SupplTable.S7B Oncogenes (OG), Manual Top1000		TSG?	OG?	All Davoli Cancer Genes (Manual Top1000s)	23Jun2015 HGNC Symbol	23Jun2015 HGNC Name	23Jun2015 HGNC Location
TP53	BRAF		TSG		TP53	TP53	tumor protein p53	17p13.1
PTEN	KRAS		TSG		PTEN	PTEN	phosphatase and tensin homolog	10q23
CDKN2A	PIK3CA		TSG		CDKN2A	CDKN2A	cyclin-dependent kinase inhibitor 2A	9p21
ARID1A	IDH1		TSG		ARID1A	ARID1A	AT rich interactive domain 1A (SWI-like)	1p36.1-p35
APC	CTNNB1		TSG		APC	APC	adenomatous polyposis coli	5q21-q22
PBRM1	AKT1		TSG		PBRM1	PBRM1	polybromo 1	3p21
RB1	NRAS		TSG		RB1	RB1	retinoblastoma 1	13q14.2
VHL	RAC1		TSG		VHL	VHL	von Hippel-Lindau tumor suppressor, E3 ubiquitin protein ligase	3p25.3
NF1	EGFR		TSG		NF1	NF1	neurofibromin 1	17q11.2
MAP3K1	NFE2L2		TSG		MAP3K1	MAP3K1	mitogen-activated protein kinase kinase kinase 1, E3 ubiquitin protein ligase	5q11.2
SMAD4	EZH2		TSG		SMAD4	SMAD4	SMAD family member 4	18q21.1
KDM6A	U2AF1		TSG		KDM6A	KDM6A	lysine (K)-specific demethylase 6A	Xp11.2
GATA3	SF3B1		TSG		GATA3	GATA3	GATA binding protein 3	10p15
ARID2	MAPK1		TSG		ARID2	ARID2	AT rich interactive domain 2 (ARID, RFX-like)	12q13.11
SETD2	FGFR2		TSG		SETD2	SETD2	SET domain containing 2	3p21.31
KMT2D	ERBB2		TSG		KMT2D	KMT2D	lysine (K)-specific methyltransferase 2D	12q13.12
NPM1	MYD88		TSG		NPM1	NPM1	nucleophosmin (nucleolar phosphoprotein B23, numatrin)	5q35.1
ATRX	MB21D2		TSG		ATRX	ATRX	alpha thalassemia/mental retardation syndrome X-linked	Xq21.1
FBXW7	HRAS		TSG		FBXW7	FBXW7	F-box and WD repeat domain containing 7, E3 ubiquitin protein ligase	4q31.23
PIK3R1	ERBB3		TSG		PIK3R1	PIK3R1	phosphoinositide-3-kinase, regulatory subunit 1 (alpha)	5q13.1
CASP8	GNAS		TSG		CASP8	CASP8	caspase 8, apoptosis-related cysteine peptidase	2q33-q34
CDH1	MYC		TSG		CDH1	CDH1	cadherin 1, type 1, E-cadherin (epithelial)	16q22.1
CTCF	PRKCI		TSG		CTCF	CTCF	CCCTC-binding factor (zinc finger protein)	16q21-q22.3
ATM	RIT1		TSG		ATM	ATM	ATM serine/threonine kinase	11q22-q23
RPL22	SEPT14		TSG		RPL22	RPL22	ribosomal protein L22	1p36.31
STAG2	PSPH		TSG		STAG2	STAG2	stromal antigen 2	Xq25
FAT1	WNT11		TSG		FAT1	FAT1	FAT atypical cadherin 1	4q35.2
MAP2K4	SRC		TSG		MAP2K4	MAP2K4	mitogen-activated protein kinase kinase 4	17p12
BAP1	KCNMB2		TSG		BAP1	BAP1	BRCA1 associated protein-1 (ubiquitin carboxy-terminal hydrolase)	3p21.1
RNF43	RSPO2		TSG		RNF43	RNF43	ring finger protein 43	17q23.2
ZC3H13	AR		TSG		ZC3H13	ZC3H13	zinc finger CCCH-type containing 13	13q14.11
RASA1	TRA2B		TSG		RASA1	RASA1	RAS p21 protein activator (GTPase activating protein) 1	5q13
STK11	LELP1		TSG		STK11	STK11	serine/threonine kinase 11	19p13.3
EP300	KCNS2		TSG		EP300	EP300	E1A binding protein p300	22q13.2
CDKN1B	PSMC4		TSG		CDKN1B	CDKN1B	cyclin-dependent kinase inhibitor 1B (p27, Kip1)	12p13.1-p12
ARID1B	DENND3		TSG		ARID1B	ARID1B	AT rich interactive domain 1B (SWI1-like)	6q25.3
B2M	THRA		TSG		B2M	B2M	beta-2-microglobulin	15q21.1
KDM5C	COL14A1		TSG		KDM5C	KDM5C	lysine (K)-specific demethylase 5C	Xp11.22-p11.21
FUBP1	OSTN		TSG		FUBP1	FUBP1	far upstream element (FUSE) binding protein 1	1p31.1
TGFBR2	FZD6		TSG		TGFBR2	TGFBR2	transforming growth factor, beta receptor II (70/80kDa)	3p22
BCOR	HPS3		TSG		BCOR	BCOR	BCL6 corepressor	Xp11.4
SMARCA4	ZNF302		TSG		SMARCA4	SMARCA4	SWI/SNF related, matrix associated, actin dependent regulator of chromatin, subfamily a, member 4	19p13.3
CREBBP	BAI1		TSG		CREBBP	CREBBP	CREB binding protein	16p13.3
ACVR1B	WIPI1		TSG		ACVR1B	ACVR1B	activin A receptor, type IB	12q13
ACVR2A	NAALADL2		TSG		ACVR2A	ACVR2A	activin A receptor, type IIA	2q22.2-q23.3
RERE	KPNA4		TSG		RERE	RERE	arginine-glutamic acid dipeptide (RE) repeats	1p36.23
ASXL1	RTP1		TSG		ASXL1	ASXL1	additional sex combs like transcriptional regulator 1	20q11
USP28	CPA6		TSG		USP28	USP28	ubiquitin specific peptidase 28	11q23
MEN1	KCNV1		TSG		MEN1	MEN1	multiple endocrine neoplasia I	11q13
ID3	DHCR7		TSG		ID3	ID3	inhibitor of DNA binding 3, dominant negative helix-loop-helix protein	1p36.13-p36.12
SMAD2	ASAP1		TSG		SMAD2	SMAD2	SMAD family member 2	18q21
NOTCH2	NMD3		TSG		NOTCH2	NOTCH2	notch 2	1p13-p11
ZFP36L1	OXR1		TSG		ZFP36L1	ZFP36L1	ZFP36 ring finger protein-like 1	14q22-q24
SMARCB1	CAPN5		TSG		SMARCB1	SMARCB1	SWI/SNF related, matrix associated, actin dependent regulator of chromatin, subfamily b, member 1	22q11.23
TET2	ANO1		TSG		TET2	TET2	tet methylcytosine dioxygenase 2	4q24
NF2	IDH2		TSG		NF2	NF2	neurofibromin 2 (merlin)	22q12.2
CHD8	PGM5		TSG		CHD8	CHD8	chromodomain helicase DNA binding protein 8	14q11.2
TRIP12	PPP6C		TSG		TRIP12	TRIP12	thyroid hormone receptor interactor 12	2q36.3
MLLT4	PPP2R1A		TSG		MLLT4	MLLT4	myeloid/lymphoid or mixed-lineage leukemia (trithorax homolog, Drosophila); translocated to, 4	6q27
DNER	AQP2		TSG		DNER	DNER	delta/notch-like EGF repeat containing	2q36.3
MGA	MTOR		TSG		MGA	MGA	MGA, MAX dimerization protein	15q15
CYLD	KRT15		TSG		CYLD	CYLD	cylindromatosis (turban tumor syndrome)	16q12.1
ZNRF3	MEF2BNB-MEF2B		TSG		ZNRF3	ZNRF3	zinc and ring finger 3	22q12.1
BRCA1	CHD4		TSG		BRCA1	BRCA1	breast cancer 1, early onset	17q21.31
TRAF3	MAP2K1		TSG		TRAF3	TRAF3	TNF receptor-associated factor 3	14q32.32
FAS	TRIM48		TSG		FAS	FAS	Fas cell surface death receptor	10q24.1
EPHA2	SPOP		TSG		EPHA2	EPHA2	EPH receptor A2	1p36
PTCH1	KRTAP4-11		TSG		PTCH1	PTCH1	patched 1	9q22.1-q31
SPRED1	FLT3		TSG		SPRED1	SPRED1	sprouty-related, EVH1 domain containing 1	15q14
HNF1A	MAX		TSG		HNF1A	HNF1A	HNF1 homeobox A	12q24.31
THUMPD3	MYCN		TSG		THUMPD3	THUMPD3	THUMP domain containing 3	3p25.3
PHACTR4	MEF2B		TSG		PHACTR4	PHACTR4	phosphatase and actin regulator 4	1p35.2
INO80	CARM1		TSG		INO80	INO80	INO80 complex subunit	15q15.1
HLA-DRB1	RHOA		TSG		HLA-DRB1	HLA-DRB1	major histocompatibility complex, class II, DR beta 1	6p21.3
PTPRK	PTPN11		TSG		PTPRK	PTPRK	protein tyrosine phosphatase, receptor type, K	6q22.2-q22.3
BCL10	ZNF799		TSG		BCL10	BCL10	B-cell CLL/lymphoma 10	1p22
WWC2	TOR1A		TSG		WWC2	WWC2	WW and C2 domain containing 2	4q35.1
ING1	HIST1H2BF		TSG		ING1	ING1	inhibitor of growth family, member 1	13q34
MLH1	INTS7		TSG		MLH1	MLH1	mutL homolog 1	3p22.3
PRDM5	METTL14		TSG		PRDM5	PRDM5	PR domain containing 5	4q25-q26
DNAJC11	JAKMIP2		TSG		DNAJC11	DNAJC11	DnaJ (Hsp40) homolog, subfamily C, member 11	1p36.23
PRKCD	SOX17		TSG		PRKCD	PRKCD	protein kinase C, delta	3p21.31
MCPH1	LSM11		TSG		MCPH1	MCPH1	microcephalin 1	8p23.1
KMT2C	CSMD3		TSG		KMT2C	KMT2C	lysine (K)-specific methyltransferase 2C	7q36
CIC	ZNF844		TSG		CIC	CIC	capicua transcriptional repressor	19q13.2
RUNX1	MYOT		TSG		RUNX1	RUNX1	runt-related transcription factor 1	21q22.3
NOTCH1	PRRX1		TSG		NOTCH1	NOTCH1	notch 1	9q34.3
ARHGAP35	CPB1		TSG		ARHGAP35	ARHGAP35	Rho GTPase activating protein 35	19q13.32
IL32	ZNF181		TSG		IL32	IL32	interleukin 32	16p13.3
KANSL1	RBM39		TSG		KANSL1	KANSL1	KAT8 regulatory NSL complex subunit 1	17q21.31
GPS2	GNG4		TSG		GPS2	GPS2	G protein pathway suppressor 2	17p13.1
LARP4B	NSFL1C		TSG		LARP4B	LARP4B	La ribonucleoprotein domain family, member 4B	10p15.3
NSD1	CRISPLD1		TSG		NSD1	NSD1	nuclear receptor binding SET domain protein 1	5q35
HLA-A	SIAH2		TSG		HLA-A	HLA-A	major histocompatibility complex, class I, A	6p21.3
CRIPAK	LIN9		TSG		CRIPAK	CRIPAK	cysteine-rich PAK1 inhibitor	4p16.3
AOAH	HARS2		TSG		AOAH	AOAH	acyloxyacyl hydrolase (neutrophil)	7p14.2
TNRC6B	NBPF10		TSG		TNRC6B	TNRC6B	trinucleotide repeat containing 6B	22q13
DNMT3A	MECOM		TSG		DNMT3A	DNMT3A	DNA (cytosine-5-)-methyltransferase 3 alpha	2p23
NCOR1	PIK3CB		TSG		NCOR1	NCOR1	nuclear receptor corepressor 1	17p11.2
TBX3	STRIP2		TSG		TBX3	TBX3	T-box 3	12q24.21
ZFP36L2	HIST1H3B		TSG		ZFP36L2	ZFP36L2	ZFP36 ring finger protein-like 2	2p22.3-p21
RBMX	FGFR3		TSG		RBMX	RBMX	RNA binding motif protein, X-linked	Xq26
AJUBA	IL5RA		TSG		AJUBA	AJUBA	ajuba LIM protein	14q11.2
CDK12	ZFP2		TSG		CDK12	CDK12	cyclin-dependent kinase 12	17q12
ELF3	RIMS2		TSG		ELF3	ELF3	E74-like factor 3 (ets domain transcription factor, epithelial-specific )	1q32.2
KEAP1	TOX		TSG		KEAP1	KEAP1	kelch-like ECH-associated protein 1	19p13.2
HLA-B	PIK3R5		TSG		HLA-B	HLA-B	major histocompatibility complex, class I, B	6p21.3
RBM10	PCMTD1		TSG		RBM10	RBM10	RNA binding motif protein 10	Xp11.3
ZC3H18	GABRA1		TSG		ZC3H18	ZC3H18	zinc finger CCCH-type containing 18	16q24.2
DDX3X	PANK3		TSG		DDX3X	DDX3X	DEAD (Asp-Glu-Ala-Asp) box helicase 3, X-linked	Xp11.3-p11.23
MYO6	TENM4		TSG		MYO6	MYO6	myosin VI	6q14.1
ZNF318	UVRAG		TSG		ZNF318	ZNF318	zinc finger protein 318	6p21.1
MBD6	CHRD		TSG		MBD6	MBD6	methyl-CpG binding domain protein 6	12q13.2
KMT2B	POSTN		TSG		KMT2B	KMT2B	lysine (K)-specific methyltransferase 2B	19q13.12
CCAR1	LRP12		TSG		CCAR1	CCAR1	cell division cycle and apoptosis regulator 1	10q22.1
NAA25	TCF7		TSG		NAA25	NAA25	N(alpha)-acetyltransferase 25, NatB auxiliary subunit	12q24.13
PHF6	RNF148		TSG		PHF6	PHF6	PHD finger protein 6	Xq26
TCF12	KIF5A		TSG		TCF12	TCF12	transcription factor 12	15q21
KMT2A	FAM173B		TSG		KMT2A	KMT2A	lysine (K)-specific methyltransferase 2A	11q23
TMCO2	UBR5		TSG		TMCO2	TMCO2	transmembrane and coiled-coil domains 2	1p34.2
GIGYF2	EIF2S2		TSG		GIGYF2	GIGYF2	GRB10 interacting GYF protein 2	2q37.1
TP53BP1	SDHA		TSG		TP53BP1	TP53BP1	tumor protein p53 binding protein 1	15q15-q21
CCDC88A	KIRREL		TSG		CCDC88A	CCDC88A	coiled-coil domain containing 88A	2p16.3
USP9X	SETDB1		TSG		USP9X	USP9X	ubiquitin specific peptidase 9, X-linked	Xp11.4
GSE1	COL22A1		TSG		GSE1	GSE1	Gse1 coiled-coil protein	16q24.1
CBFB	CD5L		TSG		CBFB	CBFB	core-binding factor, beta subunit	16q22.1
IWS1	VANGL2		TSG		IWS1	IWS1	IWS1 homolog (S. cerevisiae)	2q14.3
TCF7L2	DPYS		TSG		TCF7L2	TCF7L2	transcription factor 7-like 2 (T-cell specific, HMG-box)	10q25.3
CHD2	HIST2H2BF		TSG		CHD2	CHD2	chromodomain helicase DNA binding protein 2	15q26
SOX9	RSRC1		TSG		SOX9	SOX9	SRY (sex determining region Y)-box 9	17q24.3
WDR33	LCE2D		TSG		WDR33	WDR33	WD repeat domain 33	2q21.1
CCDC144NL	RAP1B		TSG		CCDC144NL	CCDC144NL	coiled-coil domain containing 144 family, N-terminal like	17p11.2
LUC7L3	SYNPO2L		TSG		LUC7L3	LUC7L3	LUC7-like 3 (S. cerevisiae)	17q21.33
RPL5	IKZF5		TSG		RPL5	RPL5	ribosomal protein L5	1p22.1
AMBRA1	SLC9A9		TSG		AMBRA1	AMBRA1	autophagy/beclin-1 regulator 1	11p11.2
ZMYM4	ATP1A4		TSG		ZMYM4	ZMYM4	zinc finger, MYM-type 4	1p34-p32
CTDNEP1	HDAC3		TSG		CTDNEP1	CTDNEP1	CTD nuclear envelope phosphatase 1	17p13
AMOT	DOK5		TSG		AMOT	AMOT	angiomotin	Xq23
RUFY2	RAB3IP		TSG		RUFY2	RUFY2	RUN and FYVE domain containing 2	10q22.2
MED23	CD1A		TSG		MED23	MED23	mediator complex subunit 23	6q22.33-q24.1
LIMCH1	ITK		TSG		LIMCH1	LIMCH1	LIM and calponin homology domains 1	4p13
CTNND1	GABRG2		TSG		CTNND1	CTNND1	catenin (cadherin-associated protein), delta 1	11q12.1
MBD1	PLXNA4		TSG		MBD1	MBD1	methyl-CpG binding domain protein 1	18q21
EPB41L4A	POU4F3		TSG		EPB41L4A	EPB41L4A	erythrocyte membrane protein band 4.1 like 4A	5q21.3
RBBP6	ADRA1B		TSG		RBBP6	RBBP6	retinoblastoma binding protein 6	16p12.2
PNISR	ATP1A2		TSG		PNISR	PNISR	PNN-interacting serine/arginine-rich protein	6q16.3
WAC	CXXC5		TSG		WAC	WAC	WW domain containing adaptor with coiled-coil	10p12.1
CUL3	GABRA6		TSG	OG	CUL3	CUL3	cullin 3	2q36.2
DUSP16	PCDH19		TSG		DUSP16	DUSP16	dual specificity phosphatase 16	12p13
UPF3B	PSMC5		TSG		UPF3B	UPF3B	UPF3 regulator of nonsense transcripts homolog B (yeast)	Xq24
ZNF319	ZNF454		TSG		ZNF319	ZNF319	zinc finger protein 319	16q21
RPL18	ANXA6		TSG		RPL18	RPL18	ribosomal protein L18	19q13
PPM1D	KIT		TSG		PPM1D	PPM1D	protein phosphatase, Mg2+/Mn2+ dependent, 1D	17q23.3
TMPO	RALYL		TSG		TMPO	TMPO	thymopoietin	12q22
TMEM30A	PCDH18		TSG		TMEM30A	TMEM30A	transmembrane protein 30A	6q14.1
GNPTAB	USP32		TSG		GNPTAB	GNPTAB	N-acetylglucosamine-1-phosphate transferase, alpha and beta subunits	12q23.3
PLEKHM3	RGS22		TSG		PLEKHM3	PLEKHM3	pleckstrin homology domain containing, family M, member 3	2q33.3
TTC18	SUV420H1		TSG		TTC18	CFAP70	cilia and flagella associated protein 70	10q22.3
CERK	B3GALNT1		TSG		CERK	CERK	ceramide kinase	22q13.31
PRKRA	SFRP4		TSG		PRKRA	PRKRA	protein kinase, interferon-inducible double stranded RNA dependent activator	2q31.2
PRPF40A	LGALS3BP		TSG		PRPF40A	PRPF40A	PRP40 pre-mRNA processing factor 40 homolog A (S. cerevisiae)	2q23.3
RNF111	SLAMF1		TSG		RNF111	RNF111	ring finger protein 111	15q21
TCEB3	CD84		TSG		TCEB3	TCEB3	transcription elongation factor B (SIII), polypeptide 3 (110kDa, elongin A)	1p36.1
ZNF234	TRPS1		TSG		ZNF234	ZNF234	zinc finger protein 234	19q13
GLTSCR1	IL17B		TSG		GLTSCR1	GLTSCR1	glioma tumor suppressor candidate region gene 1	19q13.3
KBTBD7	PDGFRA		TSG		KBTBD7	KBTBD7	kelch repeat and BTB (POZ) domain containing 7	13q13.3
CLGN	KCTD16		TSG		CLGN	CLGN	calmegin	4q28.3-q31.1
HAUS8	GBAS		TSG		HAUS8	HAUS8	HAUS augmin-like complex, subunit 8	19p13.11
SIK3	MUC20		TSG		SIK3	SIK3	SIK family kinase 3	11q23.3
TEX11	PPP1R12B		TSG		TEX11	TEX11	testis expressed 11	Xp11
ERRFI1	KCNMB4		TSG		ERRFI1	ERRFI1	ERBB receptor feedback inhibitor 1	1p36.23
MORC4	SMC4		TSG		MORC4	MORC4	MORC family CW-type zinc finger 4	Xq22.3
SPEN	PHF20L1		TSG		SPEN	SPEN	spen family transcriptional repressor	1p36
MGAT2	NFASC		TSG		MGAT2	MGAT2	mannosyl (alpha-1,6-)-glycoprotein beta-1,2-N-acetylglucosaminyltransferase	14q21
MLF1	ASH1L		TSG		MLF1	MLF1	myeloid leukemia factor 1	3q25
SENP6	PLXNA2		TSG		SENP6	SENP6	SUMO1/sentrin specific peptidase 6	6q14.1
ARPP21	SPARC		TSG		ARPP21	ARPP21	cAMP-regulated phosphoprotein, 21kDa	3p24.3
FTSJD1	GRIK3		TSG		FTSJD1	CMTR2	cap methyltransferase 2	16q22.2
RC3H2	MME		TSG		RC3H2	RC3H2	ring finger and CCCH-type domains 2	9q34
NAA15	CPSF6		TSG		NAA15	NAA15	N(alpha)-acetyltransferase 15, NatA auxiliary subunit	4q31.1
TTK	CBLN4		TSG		TTK	TTK	TTK protein kinase	6q14.1
ELF1	HRASLS		TSG		ELF1	ELF1	E74-like factor 1 (ets domain transcription factor)	13q13
LARP7	FBXW11		TSG		LARP7	LARP7	La ribonucleoprotein domain family, member 7	4q25
RBM46	TSC22D2		TSG		RBM46	RBM46	RNA binding motif protein 46	4q32.1
HERC4	GRXCR2		TSG		HERC4	HERC4	HECT and RLD domain containing E3 ubiquitin protein ligase 4	10q21.3
MFRP	ADAMTS19		TSG		MFRP	MFRP	membrane frizzled-related protein	11q23.3
PRPF38B	GH2		TSG		PRPF38B	PRPF38B	pre-mRNA processing factor 38B	1p13.3
TNPO1	ZNF780A		TSG		TNPO1	TNPO1	transportin 1	5q13.1
CEL	PIK3R3		TSG		CEL	CEL	carboxyl ester lipase	9q34.3
ADAM23	POGZ		TSG		ADAM23	ADAM23	ADAM metallopeptidase domain 23	2q33
MANEA	HMP19		TSG		MANEA	MANEA	mannosidase, endo-alpha	6q16.2
AADACL3	CCT2		TSG		AADACL3	AADACL3	arylacetamide deacetylase-like 3	1p36.21
DNAJC1	ZNF333		TSG		DNAJC1	DNAJC1	DnaJ (Hsp40) homolog, subfamily C, member 1	10p11.23
PPP1R21	MARCH11		TSG		PPP1R21	PPP1R21	protein phosphatase 1, regulatory subunit 21	2p16.3
TGIF1	SMG8		TSG		TGIF1	TGIF1	TGFB-induced factor homeobox 1	18p11.31
RECK	CHRNB2		TSG		RECK	RECK	reversion-inducing-cysteine-rich protein with kazal motifs	9p13.3
CASZ1	DHX36		TSG		CASZ1	CASZ1	castor zinc finger 1	1p36.22
EBF2	CHRNA4		TSG		EBF2	EBF2	early B-cell factor 2	8p21.1
PAPD4	E2F1		TSG		PAPD4	PAPD4	PAP associated domain containing 4	5q14.1
MYB	CLDN10		TSG		MYB	MYB	v-myb avian myeloblastosis viral oncogene homolog	6q22-q23
ZNF142	SPTA1		TSG		ZNF142	ZNF142	zinc finger protein 142	2q35
CCDC15	NUF2		TSG		CCDC15	CCDC15	coiled-coil domain containing 15	11q24.2
C15orf52	DKK2		TSG		C15orf52	C15orf52	chromosome 15 open reading frame 52	15q15.1
IFNGR1	EEF1B2		TSG		IFNGR1	IFNGR1	interferon gamma receptor 1	6q23-q24
CCDC30	NUTM2F		TSG		CCDC30	CCDC30	coiled-coil domain containing 30	1p34.2
RBM27	TAF1		TSG		RBM27	RBM27	RNA binding motif protein 27	5q32
SLC9A1	PTN		TSG		SLC9A1	SLC9A1	solute carrier family 9, subfamily A (NHE1, cation proton antiporter 1), member 1	1p36.1-p35
ERBB2IP	ALK		TSG		ERBB2IP	ERBB2IP	erbb2 interacting protein	5p14.3-q12.3
CDKN1A	ACADS		TSG		CDKN1A	CDKN1A	cyclin-dependent kinase inhibitor 1A (p21, Cip1)	6p21.1
THRAP3	MED12		TSG		THRAP3	THRAP3	thyroid hormone receptor associated protein 3	1p34.3
TBL1XR1	SULT1C4		TSG		TBL1XR1	TBL1XR1	transducin (beta)-like 1 X-linked receptor 1	3q26.33
WT1	LHFPL1		TSG		WT1	WT1	Wilms tumor 1	11p13
PLEKHA6	KCND3		TSG		PLEKHA6	PLEKHA6	pleckstrin homology domain containing, family A member 6	1q32
COL4A2	CAPRIN2		TSG		COL4A2	COL4A2	collagen, type IV, alpha 2	13q34
EIF2AK3	LUM		TSG		EIF2AK3	EIF2AK3	eukaryotic translation initiation factor 2-alpha kinase 3	2p12
JMJD1C	TBX18		TSG		JMJD1C	JMJD1C	jumonji domain containing 1C	10q22.1
FANCM	TRIM23		TSG		FANCM	FANCM	Fanconi anemia, complementation group M	14q21.2
FOXA1	MS4A8		TSG		FOXA1	FOXA1	forkhead box A1	14q21.1
ZNF292	GOT2		TSG		ZNF292	ZNF292	zinc finger protein 292	6q15
AMER1	LZTR1		TSG		AMER1	AMER1	APC membrane recruitment protein 1	Xq11.1
SIN3A	HGF		TSG		SIN3A	SIN3A	SIN3 transcription regulator family member A	15q22.33
AXIN1	PDE7B		TSG		AXIN1	AXIN1	axin 1	16p13.3
INPPL1	ZNF117		TSG		INPPL1	INPPL1	inositol polyphosphate phosphatase-like 1	11q23
HERC1	MAGI2		TSG		HERC1	HERC1	HECT and RLD domain containing E3 ubiquitin protein ligase family member 1	15q22
DACH1	BTBD11		TSG		DACH1	DACH1	dachshund family transcription factor 1	13q21.33
CNOT3	UBQLN2		TSG		CNOT3	CNOT3	CCR4-NOT transcription complex, subunit 3	19q13.4
ATAD2	DCLK1		TSG		ATAD2	ATAD2	ATPase family, AAA domain containing 2	8q24.13
RGS12	MFAP5		TSG		RGS12	RGS12	regulator of G-protein signaling 12	4p16.3
ARHGAP5	COL5A2		TSG		ARHGAP5	ARHGAP5	Rho GTPase activating protein 5	14q12
ZMYM3	ABCB1		TSG		ZMYM3	ZMYM3	zinc finger, MYM-type 3	Xq13.1
ASXL2	TUSC3		TSG		ASXL2	ASXL2	additional sex combs like transcriptional regulator 2	2p24.1
RAD21	KCNQ5		TSG		RAD21	RAD21	RAD21 homolog (S. pombe)	8q24.11
RBM26	SKAP2		TSG		RBM26	RBM26	RNA binding motif protein 26	13q31.1
MYO1B	XYLT1		TSG		MYO1B	MYO1B	myosin IB	2q12-q34
TBC1D10C	FAM8A1		TSG		TBC1D10C	TBC1D10C	TBC1 domain family, member 10C	11q13.1
BRCA2	GRXCR1		TSG		BRCA2	BRCA2	breast cancer 2, early onset	13q13.1
NUP98	GRID1		TSG		NUP98	NUP98	nucleoporin 98kDa	11p15
AFF4	OR5I1		TSG		AFF4	AFF4	AF4/FMR2 family, member 4	5q31
ANO3	GRM5		TSG		ANO3	ANO3	anoctamin 3	11p14.2
NEK9	MYF5		TSG		NEK9	NEK9	NIMA-related kinase 9	14q24.2
SMARCA1	MYH2		TSG		SMARCA1	SMARCA1	SWI/SNF related, matrix associated, actin dependent regulator of chromatin, subfamily a, member 1	Xq25
C2CD5	PLK2		TSG		C2CD5	C2CD5	C2 calcium-dependent domain containing 5	12p12.1
PSIP1	EBPL		TSG		PSIP1	PSIP1	PC4 and SFRS1 interacting protein 1	9p22.2
CSDE1	IFITM1		TSG		CSDE1	CSDE1	cold shock domain containing E1, RNA-binding	1p13.2
PRRC2C	MFF		TSG		PRRC2C	PRRC2C	proline-rich coiled-coil 2C	1q24.3
SESTD1	GABRG1		TSG		SESTD1	SESTD1	SEC14 and spectrin domains 1	2q31.3
CHD3	CUL1		TSG		CHD3	CHD3	chromodomain helicase DNA binding protein 3	17p13
ZNF750	EPHA6		TSG		ZNF750	ZNF750	zinc finger protein 750	17q25.3
SPRED2	KLHL5		TSG		SPRED2	SPRED2	sprouty-related, EVH1 domain containing 2	2p14
PCDH7	NRAP		TSG		PCDH7	PCDH7	protocadherin 7	4p15
ZBTB18	RGPD3		TSG		ZBTB18	ZBTB18	zinc finger and BTB domain containing 18	1q44
DEPDC5	HMCN1		TSG		DEPDC5	DEPDC5	DEP domain containing 5	22q12.3
BTBD7	GRIA3		TSG		BTBD7	BTBD7	BTB (POZ) domain containing 7	14q32.13
TAOK1	SEMG2		TSG		TAOK1	TAOK1	TAO kinase 1	17q11.2
DIP2C	HLF		TSG		DIP2C	DIP2C	DIP2 disco-interacting protein 2 homolog C (Drosophila)	10p15.3
NFATC4	CMAS		TSG		NFATC4	NFATC4	nuclear factor of activated T-cells, cytoplasmic, calcineurin-dependent 4	14q11.2
ADAMTS19	CCDC36		TSG	OG	ADAMTS19	ADAMTS19	ADAM metallopeptidase with thrombospondin type 1 motif, 19	5q23.3
IFNGR2	SMO		TSG		IFNGR2	IFNGR2	interferon gamma receptor 2 (interferon gamma transducer 1)	21q22.1
MKRN1	EIF1AX		TSG		MKRN1	MKRN1	makorin ring finger protein 1	7q34
TYRP1	AK8		TSG		TYRP1	TYRP1	tyrosinase-related protein 1	9p23
VPS13A	MRPL32		TSG		VPS13A	VPS13A	vacuolar protein sorting 13 homolog A (S. cerevisiae)	9q21
NCOR2	WBSCR17		TSG		NCOR2	NCOR2	nuclear receptor corepressor 2	12q24
PUS7	NRG3		TSG		PUS7	PUS7	pseudouridylate synthase 7 (putative)	7q22.3
NIPBL	FMNL3		TSG		NIPBL	NIPBL	Nipped-B homolog (Drosophila)	5p13.2
SLC23A2	MDGA2		TSG		SLC23A2	SLC23A2	solute carrier family 23 (ascorbic acid transporter), member 2	20p13
CDC27	CACNG3		TSG		CDC27	CDC27	cell division cycle 27	17q21.32
KCNT2	IRF2		TSG		KCNT2	KCNT2	potassium channel, sodium activated subfamily T, member 2	1q31.3
GAPVD1	SMARCA2		TSG		GAPVD1	GAPVD1	GTPase activating protein and VPS9 domains 1	9q34.11
RBM15	BCLAF1		TSG		RBM15	RBM15	RNA binding motif protein 15	1p13
SMC4	PRPF8		TSG	OG	SMC4	SMC4	structural maintenance of chromosomes 4	3q26.1
WDR47	BRWD3		TSG		WDR47	WDR47	WD repeat domain 47	1p13.3
DOPEY1	GPR141		TSG		DOPEY1	DOPEY1	dopey family member 1	6q15
MAGED1	PTPRF		TSG		MAGED1	MAGED1	melanoma antigen family D1	Xp11.23
KIAA0907	XPOT		TSG		KIAA0907	KIAA0907	KIAA0907	1q22
BRD7	ALDH1L2		TSG		BRD7	BRD7	bromodomain containing 7	16q12.1
FOSL2	LPA		TSG		FOSL2	FOSL2	FOS-like antigen 2	2p23.3
MAP3K4	STAT3		TSG		MAP3K4	MAP3K4	mitogen-activated protein kinase kinase kinase 4	6q26
SNRPN	PLCL1		TSG		SNRPN	SNRPN	small nuclear ribonucleoprotein polypeptide N	15q11.2
BMPR2	OR4M2		TSG		BMPR2	BMPR2	bone morphogenetic protein receptor, type II (serine/threonine kinase)	2q33-q34
YLPM1	MAPK8		TSG		YLPM1	YLPM1	YLP motif containing 1	14q24.3
ATR	POTEG		TSG		ATR	ATR	ATR serine/threonine kinase	3q23
BIRC6	MARCO		TSG	OG	BIRC6	BIRC6	baculoviral IAP repeat containing 6	2p22.3
KDM3B	SPPL3		TSG		KDM3B	KDM3B	lysine (K)-specific demethylase 3B	5q31
DYRK1A	DTX1		TSG	OG	DYRK1A	DYRK1A	dual-specificity tyrosine-(Y)-phosphorylation regulated kinase 1A	21q22.13
PABPC3	SLC35G3		TSG		PABPC3	PABPC3	poly(A) binding protein, cytoplasmic 3	13q12-q13
GPR174	TLL1		TSG		GPR174	GPR174	G protein-coupled receptor 174	Xq13.3
CCDC38	PDYN		TSG		CCDC38	CCDC38	coiled-coil domain containing 38	12q23.1
RAPGEF6	ABI1		TSG		RAPGEF6	RAPGEF6	Rap guanine nucleotide exchange factor (GEF) 6	5q31.1
SUZ12	DICER1		TSG		SUZ12	SUZ12	SUZ12 polycomb repressive complex 2 subunit	17q21
GGNBP2	ZFR		TSG		GGNBP2	GGNBP2	gametogenetin binding protein 2	17q12
TNIK	TLL2		TSG		TNIK	TNIK	TRAF2 and NCK interacting kinase	3q26.31
ABCA10	STXBP1		TSG		ABCA10	ABCA10	ATP-binding cassette, sub-family A (ABC1), member 10	17q24
BCL9	PSMC3IP		TSG		BCL9	BCL9	B-cell CLL/lymphoma 9	1q21
WWP1	GTF2I		TSG		WWP1	WWP1	WW domain containing E3 ubiquitin protein ligase 1	8q21.3
UNC13C	MICU3		TSG		UNC13C	UNC13C	unc-13 homolog C (C. elegans)	15q21.3
NEUROD6	ASCC3		TSG		NEUROD6	NEUROD6	neuronal differentiation 6	7p15.1
BCORL1	GNA15		TSG		BCORL1	BCORL1	BCL6 corepressor-like 1	Xq25-q26.1
PHF20L1	JUN		TSG	OG	PHF20L1	PHF20L1	PHD finger protein 20-like 1	8q24.22
CLSPN	POLE		TSG		CLSPN	CLSPN	claspin	1p34.3
USP26	TM2D3		TSG		USP26	USP26	ubiquitin specific peptidase 26	Xq26.2
ATF7IP	ZNF479		TSG		ATF7IP	ATF7IP	activating transcription factor 7 interacting protein	12p13.1
CEP290	CDH7		TSG		CEP290	CEP290	centrosomal protein 290kDa	12q21.33
NOTCH3	GK2		TSG		NOTCH3	NOTCH3	notch 3	19p13.2-p13.1
MBNL1	CSNK1E		TSG		MBNL1	MBNL1	muscleblind-like splicing regulator 1	3q25
JAK1	KAT8		TSG		JAK1	JAK1	Janus kinase 1	1p32.3-p31.3
DHX15	CD163		TSG		DHX15	DHX15	DEAH (Asp-Glu-Ala-His) box helicase 15	4p15.3
ARID5B	GRID2		TSG		ARID5B	ARID5B	AT rich interactive domain 5B (MRF1-like)	10q11.22
TCF4	IL21		TSG		TCF4	TCF4	transcription factor 4	18q21.1
IRF6	BRSK1		TSG		IRF6	IRF6	interferon regulatory factor 6	1q32.2-q32.3
TMEM131	SOCS5		TSG		TMEM131	TMEM131	transmembrane protein 131	2q11.2
RLTPR	UGT8		TSG		RLTPR	RLTPR	RGD motif, leucine rich repeats, tropomodulin domain and proline-rich containing	16q22.1
ITSN1	CDC73		TSG		ITSN1	ITSN1	intersectin 1 (SH3 domain protein)	21q22.1-q22.2
ZFHX3	TXNRD1		TSG		ZFHX3	ZFHX3	zinc finger homeobox 3	16q22.3
TACR1	CCND3		TSG		TACR1	TACR1	tachykinin receptor 1	2p13.1-p12
HECTD1	KLK8		TSG	OG	HECTD1	HECTD1	HECT domain containing E3 ubiquitin protein ligase 1	14q12
PPFIA4	GRIA2		TSG		PPFIA4	PPFIA4	protein tyrosine phosphatase, receptor type, f polypeptide (PTPRF), interacting protein (liprin), alpha 4	1q32.1
CHD9	SMOC2		TSG	OG	CHD9	CHD9	chromodomain helicase DNA binding protein 9	16q12.2
MSH2	BZW2		TSG		MSH2	MSH2	mutS homolog 2	2p21
SHANK1	IREB2		TSG	OG	SHANK1	SHANK1	SH3 and multiple ankyrin repeat domains 1	19q13.3
MAP4K4	ENAH		TSG	OG	MAP4K4	MAP4K4	mitogen-activated protein kinase kinase kinase kinase 4	2q11.2-q12
TMEM63A	NBPF1		TSG		TMEM63A	TMEM63A	transmembrane protein 63A	1q42.12
SCAF8	MAPK8IP2		TSG	OG	SCAF8	SCAF8	SR-related CTD-associated factor 8	6q25.1-q25.3
ZNF225	SEC63		TSG		ZNF225	ZNF225	zinc finger protein 225	19q13.31
MAP4K3	CCDC132		TSG		MAP4K3	MAP4K3	mitogen-activated protein kinase kinase kinase kinase 3	2p22.3
CCPG1	RHBDL3		TSG		CCPG1	CCPG1	cell cycle progression 1	15q21.1
LARP1	SOS1		TSG		LARP1	LARP1	La ribonucleoprotein domain family, member 1	5q33.2
TOP2B	TKTL2		TSG		TOP2B	TOP2B	topoisomerase (DNA) II beta 180kDa	3p24.2
FSIP2	NNMT		TSG		FSIP2	FSIP2	fibrous sheath interacting protein 2	2q32.1
FXR1	LPHN3		TSG		FXR1	FXR1	fragile X mental retardation, autosomal homolog 1	3q28
ZMYM2	MYO3A		TSG		ZMYM2	ZMYM2	zinc finger, MYM-type 2	13q11-q12
CUX1	OPRM1		TSG		CUX1	CUX1	cut-like homeobox 1	7q22.1
IVNS1ABP	PPP1R9A		TSG		IVNS1ABP	IVNS1ABP	influenza virus NS1A binding protein	1q25.1-q31.1
KIAA0430	WDR17		TSG		KIAA0430	KIAA0430	KIAA0430	16p13.11
SLC4A4	PTPRU		TSG	OG	SLC4A4	SLC4A4	solute carrier family 4 (sodium bicarbonate cotransporter), member 4	4q13.3
BIN2	CADPS		TSG		BIN2	BIN2	bridging integrator 2	12q13.13
INPP4B	KRTAP4-5		TSG	OG	INPP4B	INPP4B	inositol polyphosphate-4-phosphatase, type II, 105kDa	4q31.1
CNTLN	ZBTB7A		TSG		CNTLN	CNTLN	centlein, centrosomal protein	9p22.2-p22.1
MAP4K5	ZNF559		TSG		MAP4K5	MAP4K5	mitogen-activated protein kinase kinase kinase kinase 5	14q11.2-q21
PCNX	GJB3		TSG	OG	PCNX	PCNX	pecanex homolog (Drosophila)	14q24.2
RASAL2	ACBD3		TSG		RASAL2	RASAL2	RAS protein activator like 2	1q25
LRIG3	SBNO1		TSG		LRIG3	LRIG3	leucine-rich repeats and immunoglobulin-like domains 3	12q14.1
GCC2	GABRA5		TSG		GCC2	GCC2	GRIP and coiled-coil domain containing 2	2q12.3
MKI67	ZNF878		TSG		MKI67	MKI67	marker of proliferation Ki-67	10q26.2
TSPYL2	SCN3A		TSG		TSPYL2	TSPYL2	TSPY-like 2	Xp11
ZNF608	GABRA2		TSG		ZNF608	ZNF608	zinc finger protein 608	5q23.2
ADAM33	CIZ1		TSG		ADAM33	ADAM33	ADAM metallopeptidase domain 33	20p13
CFHR4	SHB		TSG		CFHR4	CFHR4	complement factor H-related 4	1q32
OBSL1	COL9A1		TSG		OBSL1	OBSL1	obscurin-like 1	2q35
ASUN	TES		TSG		ASUN	ASUN	asunder spermatogenesis regulator	12p12.3
ST8SIA6	TBX15		TSG		ST8SIA6	ST8SIA6	ST8 alpha-N-acetyl-neuraminide alpha-2,8-sialyltransferase 6	10p13
NRXN2	TRPC6		TSG		NRXN2	NRXN2	neurexin 2	11q13
ARID4B	ZNF263		TSG		ARID4B	ARID4B	AT rich interactive domain 4B (RBP1-like)	1q42.3
ARHGEF25	CEP128		TSG		ARHGEF25	ARHGEF25	Rho guanine nucleotide exchange factor (GEF) 25	12q13.3
CLCN5	ADRBK2		TSG		CLCN5	CLCN5	chloride channel, voltage-sensitive 5	Xp11.23-p11.22
ACIN1	GTPBP1		TSG		ACIN1	ACIN1	apoptotic chromatin condensation inducer 1	14q11.2
CR1	FHL3		TSG		CR1	CR1	complement component (3b/4b) receptor 1 (Knops blood group)	1q32
TNRC18	OSBPL6		TSG		TNRC18	TNRC18	trinucleotide repeat containing 18	7p22.1
EML5	NALCN		TSG		EML5	EML5	echinoderm microtubule associated protein like 5	14q31.3
NFE2L3	KRTAP5-5		TSG		NFE2L3	NFE2L3	nuclear factor, erythroid 2-like 3	7p15.2
KMT2E	VIM		TSG		KMT2E	KMT2E	lysine (K)-specific methyltransferase 2E	7q22.1
MYBL1	STIL		TSG		MYBL1	MYBL1	v-myb avian myeloblastosis viral oncogene homolog-like 1	8q22
CCDC18	CACNA1H		TSG		CCDC18	CCDC18	coiled-coil domain containing 18	1p22.1
YTHDC1	GLRA3		TSG		YTHDC1	YTHDC1	YTH domain containing 1	4q13.3
HEPACAM2	NDUFA9		TSG		HEPACAM2	HEPACAM2	HEPACAM family member 2	7q21.3
ADNP	AHCYL2		TSG		ADNP	ADNP	activity-dependent neuroprotector homeobox	20q13.13
ZMAT1	ZNF442		TSG		ZMAT1	ZMAT1	zinc finger, matrin-type 1	Xq21
PRB3	GPC6		TSG		PRB3	PRB3	proline-rich protein BstNI subfamily 3	12p13.2
LAMA2	FAM154B		TSG		LAMA2	LAMA2	laminin, alpha 2	6q22-q23
TAF3	SPACA3		TSG		TAF3	TAF3	TAF3 RNA polymerase II, TATA box binding protein (TBP)-associated factor, 140kDa	10p15.1
RNF103	PGS1		TSG		RNF103	RNF103	ring finger protein 103	2p11.2
ASH1L	RGS7		TSG	OG	ASH1L	ASH1L	ash1 (absent, small, or homeotic)-like (Drosophila)	1q22
ANKRD12	TRIO		TSG		ANKRD12	ANKRD12	ankyrin repeat domain 12	18p11.22
SLC35F1	PAN3		TSG		SLC35F1	SLC35F1	solute carrier family 35, member F1	6q22.31
SCAF11	PPT2		TSG		SCAF11	SCAF11	SR-related CTD-associated factor 11	12q13.11
ATP11C	RBPJL		TSG		ATP11C	ATP11C	ATPase, class VI, type 11C	Xq27.1
MED1	SORCS1		TSG		MED1	MED1	mediator complex subunit 1	17q12
DOCK6	DCT		TSG		DOCK6	DOCK6	dedicator of cytokinesis 6	19p13.2
DENND4A	GABRB1		TSG		DENND4A	DENND4A	DENN/MADD domain containing 4A	15q22.31
ZNF492	FGD6		TSG		ZNF492	ZNF492	zinc finger protein 492	19p13.11
GPRASP1	COL11A1		TSG		GPRASP1	GPRASP1	G protein-coupled receptor associated sorting protein 1	Xq22.1
C8orf34	SH3GLB2		TSG		C8orf34	C8orf34	chromosome 8 open reading frame 34	8q13
INTS4	SEL1L		TSG		INTS4	INTS4	integrator complex subunit 4	11q14.1
CHDC2	DYNC1LI2		TSG		CHDC2	CFAP47	cilia and flagella associated protein 47	Xp21.1
RFX7	SAMSN1		TSG		RFX7	RFX7	regulatory factor X, 7	15q21.3
GPATCH8	ODF4		TSG		GPATCH8	GPATCH8	G patch domain containing 8	17q21.31
TSC2	HTRA3		TSG		TSC2	TSC2	tuberous sclerosis 2	16p13.3
AMOTL1	CEP135		TSG		AMOTL1	AMOTL1	angiomotin like 1	11q21
ZSWIM8	FBXO22		TSG		ZSWIM8	ZSWIM8	zinc finger, SWIM-type containing 8	10q22.3
ZFYVE9	HS3ST2		TSG		ZFYVE9	ZFYVE9	zinc finger, FYVE domain containing 9	1p32.3
LRPPRC	ETV1		TSG		LRPPRC	LRPPRC	leucine-rich pentatricopeptide repeat containing	2p21
ZNF395	BCL2		TSG		ZNF395	ZNF395	zinc finger protein 395	8p21
CERS3	TJP2		TSG	OG	CERS3	CERS3	ceramide synthase 3	15q26.3
TCERG1	PCBP1		TSG		TCERG1	TCERG1	transcription elongation regulator 1	5q31
CNOT1	TECTB		TSG	OG	CNOT1	CNOT1	CCR4-NOT transcription complex, subunit 1	16q21
NELL2	ERAS		TSG	OG	NELL2	NELL2	NEL-like 2 (chicken)	12q12
SP3	PCCA		TSG		SP3	SP3	Sp3 transcription factor	2q31
PKN2	TINAG		TSG		PKN2	PKN2	protein kinase N2	1p22
ABCB6	FBN2		TSG		ABCB6	ABCB6	ATP-binding cassette, sub-family B (MDR/TAP), member 6 (Langereis blood group)	2q36
DMXL2	ENOX2		TSG	OG	DMXL2	DMXL2	Dmx-like 2	15q21.2
MTL5	BNC2		TSG		MTL5	MTL5	metallothionein-like 5, testis-specific (tesmin)	11q13.2-q13.3
MAP7D2	SNTG1		TSG		MAP7D2	MAP7D2	MAP7 domain containing 2	Xp22.12
MLLT10	RBL2		TSG		MLLT10	MLLT10	myeloid/lymphoid or mixed-lineage leukemia (trithorax homolog, Drosophila); translocated to, 10	10p12
RGPD4	LPAR1		TSG		RGPD4	RGPD4	RANBP2-like and GRIP domain containing 4	2q12.3
RPTN	TRIP13		TSG		RPTN	RPTN	repetin	1q21.3
LRBA	PDE10A		TSG	OG	LRBA	LRBA	LPS-responsive vesicle trafficking, beach and anchor containing	4q13
RXRG	PDHA2		TSG		RXRG	RXRG	retinoid X receptor, gamma	1q22-q23
SCAF1	KIF1B		TSG		SCAF1	SCAF1	SR-related CTD-associated factor 1	19q13.3-q13.4
KANSL1L	DCX		TSG		KANSL1L	KANSL1L	KAT8 regulatory NSL complex subunit 1-like	2q34
ARHGAP33	ZKSCAN7		TSG		ARHGAP33	ARHGAP33	Rho GTPase activating protein 33	19q13.13
SLC4A7	MAP2K7		TSG		SLC4A7	SLC4A7	solute carrier family 4, sodium bicarbonate cotransporter, member 7	3p24.1
BTAF1	CCDC105		TSG	OG	BTAF1	BTAF1	BTAF1 RNA polymerase II, B-TFIID transcription factor-associated, 170kDa	10q22-q23
RALGAPA1	MGAT4C		TSG		RALGAPA1	RALGAPA1	Ral GTPase activating protein, alpha subunit 1 (catalytic)	14q13.2
PEX1	RIMS1		TSG		PEX1	PEX1	peroxisomal biogenesis factor 1	7q21.2
UHRF1BP1L	GEN1		TSG		UHRF1BP1L	UHRF1BP1L	UHRF1 binding protein 1-like	12q23.1
NCOA2	RRAD		TSG		NCOA2	NCOA2	nuclear receptor coactivator 2	8q13.3
MAP3K13	USP25		TSG		MAP3K13	MAP3K13	mitogen-activated protein kinase kinase kinase 13	3q27
HPSE2	DHTKD1		TSG	OG	HPSE2	HPSE2	heparanase 2 (inactive)	10q23-q24
TKTL1	EXOC1		TSG		TKTL1	TKTL1	transketolase-like 1	Xq28
BAG6	ATP9B		TSG		BAG6	BAG6	BCL2-associated athanogene 6	6p21.3
ALDOB	PALM2		TSG		ALDOB	ALDOB	aldolase B, fructose-bisphosphate	9q21.3-q22.2
SLK	ZNF91		TSG		SLK	SLK	STE20-like kinase	10q25.1
ZBTB20	STK32B		TSG		ZBTB20	ZBTB20	zinc finger and BTB domain containing 20	3q13.2
KAT6B	NELL1		TSG		KAT6B	KAT6B	K(lysine) acetyltransferase 6B	10q22.2
ALB	CNTN6		TSG		ALB	ALB	albumin	4q13.3
CD1D	LHCGR		TSG		CD1D	CD1D	CD1d molecule	1q23.1
ZFX	COMMD4		TSG		ZFX	ZFX	zinc finger protein, X-linked	Xp22.1-p21.3
NEXN	ZNF528		TSG		NEXN	NEXN	nexilin (F actin binding protein)	1p31.1
PDS5B	PRAMEF11		TSG		PDS5B	PDS5B	PDS5 cohesin associated factor B	13q12.3
CTCFL	DAAM1		TSG		CTCFL	CTCFL	CCCTC-binding factor (zinc finger protein)-like	20q13.31
SCAF4	MIB1		TSG		SCAF4	SCAF4	SR-related CTD-associated factor 4	21q22.1
SLC26A7	LRP2		TSG		SLC26A7	SLC26A7	solute carrier family 26 (anion exchanger), member 7	8q23
USP29	MRS2		TSG		USP29	USP29	ubiquitin specific peptidase 29	19q13.4
SPTY2D1	MYO1D		TSG		SPTY2D1	SPTY2D1	SPT2, Suppressor of Ty, domain containing 1 (S. cerevisiae)	11p15.1
ABL2	KLF4		TSG		ABL2	ABL2	ABL proto-oncogene 2, non-receptor tyrosine kinase	1q25.2
ZNF658	EYA4		TSG		ZNF658	ZNF658	zinc finger protein 658	9p13.1
CASK	KLK2		TSG		CASK	CASK	calcium/calmodulin-dependent serine protein kinase (MAGUK family)	Xp11.4
PHF14	DLG2		TSG		PHF14	PHF14	PHD finger protein 14	7p21.3
NRK	SHPRH		TSG		NRK	NRK	Nik related kinase	Xq22.3
PRKCE	CDH12		TSG		PRKCE	PRKCE	protein kinase C, epsilon	2p21
INTS8	ATRNL1		TSG		INTS8	INTS8	integrator complex subunit 8	8q22.1
MICAL1	AICDA		TSG		MICAL1	MICAL1	microtubule associated monooxygenase, calponin and LIM domain containing 1	6q21
SUPT6H	DCN		TSG		SUPT6H	SUPT6H	suppressor of Ty 6 homolog (S. cerevisiae)	17q11.2
GOLIM4	COL3A1		TSG		GOLIM4	GOLIM4	golgi integral membrane protein 4	3q26
TRDN	CEACAM3		TSG		TRDN	TRDN	triadin	6q22.31
PPP4R1	ZFHX4		TSG		PPP4R1	PPP4R1	protein phosphatase 4, regulatory subunit 1	18p11.22
EPG5	ZNF471		TSG		EPG5	EPG5	ectopic P-granules autophagy protein 5 homolog (C. elegans)	18q12.3
EPHA5	RNF2		TSG	OG	EPHA5	EPHA5	EPH receptor A5	4q13.1
ABCA5	KIF20B		TSG		ABCA5	ABCA5	ATP-binding cassette, sub-family A (ABC1), member 5	17q24.3
RBM47	DOK6		TSG		RBM47	RBM47	RNA binding motif protein 47	4p14
KDM3A	PTPRM		TSG		KDM3A	KDM3A	lysine (K)-specific demethylase 3A	2p11.2
SLTM	NUBP2		TSG		SLTM	SLTM	SAFB-like, transcription modulator	15q21.3
USP15	TPST2		TSG		USP15	USP15	ubiquitin specific peptidase 15	12q14
CPEB4	RAF1		TSG		CPEB4	CPEB4	cytoplasmic polyadenylation element binding protein 4	5q21
NLRC5	ERC2		TSG		NLRC5	NLRC5	NLR family, CARD domain containing 5	16q13
ADAMTS20	PSMD6		TSG		ADAMTS20	ADAMTS20	ADAM metallopeptidase with thrombospondin type 1 motif, 20	12q12
FN1	P2RY8		TSG	OG	FN1	FN1	fibronectin 1	2q34
DCHS1	LINGO2		TSG	OG	DCHS1	DCHS1	dachsous cadherin-related 1	11p15.4
DOCK11	ZNF136		TSG		DOCK11	DOCK11	dedicator of cytokinesis 11	Xq24
POGZ	PTPRA		TSG	OG	POGZ	POGZ	pogo transposable element with ZNF domain	1q21.1
MAP7D1	PDHA1		TSG		MAP7D1	MAP7D1	MAP7 domain containing 1	1p34.3
PLCB3	LAT2		TSG		PLCB3	PLCB3	phospholipase C, beta 3 (phosphatidylinositol-specific)	11q13
CTNNA1	CDC7		TSG		CTNNA1	CTNNA1	catenin (cadherin-associated protein), alpha 1, 102kDa	5q31.2
ACSM3	XPR1		TSG		ACSM3	ACSM3	acyl-CoA synthetase medium-chain family member 3	16p13.11
BRWD1	POLR2A		TSG		BRWD1	BRWD1	bromodomain and WD repeat domain containing 1	21q22.2
ATP8B4	ITFG2		TSG		ATP8B4	ATP8B4	ATPase, class I, type 8B, member 4	15q21.2
TRAPPC8	MMP10		TSG		TRAPPC8	TRAPPC8	trafficking protein particle complex 8	18q12.1
QSER1	CDH10		TSG		QSER1	QSER1	glutamine and serine rich 1	11p13
PCBP2	MGAT5		TSG		PCBP2	PCBP2	poly(rC) binding protein 2	12q13.13
ITPR2	GGTLC1		TSG		ITPR2	ITPR2	inositol 1,4,5-trisphosphate receptor, type 2	12p11.23
RGS22	SRP19		TSG	OG	RGS22	RGS22	regulator of G-protein signaling 22	8q22.2
NTRK2	TMEM38A		TSG		NTRK2	NTRK2	neurotrophic tyrosine kinase, receptor, type 2	9q22.1
DST	RPIA		TSG		DST	DST	dystonin	6p12.1
ZMYM6	HCRTR2		TSG		ZMYM6	ZMYM6	zinc finger, MYM-type 6	1p34.2
PHEX	SOX6		TSG		PHEX	PHEX	phosphate regulating endopeptidase homolog, X-linked	Xp22.2-p22.1
TAB3	TUBA1B		TSG		TAB3	TAB3	TGF-beta activated kinase 1/MAP3K7 binding protein 3	Xp21.2
NUP205	NCF1		TSG		NUP205	NUP205	nucleoporin 205kDa	7q31.32
ARAP3	NTN4		TSG		ARAP3	ARAP3	ArfGAP with RhoGAP domain, ankyrin repeat and PH domain 3	5q31.3
SMG1	IQCF2		TSG		SMG1	SMG1	SMG1 phosphatidylinositol 3-kinase-related kinase	16p12.3
ANKRD44	TAF1L		TSG		ANKRD44	ANKRD44	ankyrin repeat domain 44	2q33.1
ZNF451	ATG16L1		TSG		ZNF451	ZNF451	zinc finger protein 451	6p12.1
AP4E1	TLR9		TSG		AP4E1	AP4E1	adaptor-related protein complex 4, epsilon 1 subunit	15q21.2
ACSS3	IGSF1		TSG		ACSS3	ACSS3	acyl-CoA synthetase short-chain family member 3	12q21.31
KAT6A	AVL9		TSG		KAT6A	KAT6A	K(lysine) acetyltransferase 6A	8p11
ARHGEF6	SGCG		TSG		ARHGEF6	ARHGEF6	Rac/Cdc42 guanine nucleotide exchange factor (GEF) 6	Xq26
DDX5	LACTB		TSG		DDX5	DDX5	DEAD (Asp-Glu-Ala-Asp) box helicase 5	17q21
MARK2	PPFIA2		TSG		MARK2	MARK2	MAP/microtubule affinity-regulating kinase 2	11q13.1
TIGD4	MCM7		TSG		TIGD4	TIGD4	tigger transposable element derived 4	4q31.23
ARAP2	HK2		TSG		ARAP2	ARAP2	ArfGAP with RhoGAP domain, ankyrin repeat and PH domain 2	4p15.1
SLC7A13	AMPD1		TSG		SLC7A13	SLC7A13	solute carrier family 7 (anionic amino acid transporter), member 13	8q21.3
USP6	SIPA1L1		TSG		USP6	USP6	ubiquitin specific peptidase 6	17p13
UBN2	CUL3		TSG		UBN2	UBN2	ubinuclein 2	7q34
ADNP2	FAM184A		TSG		ADNP2	ADNP2	ADNP homeobox 2	18q23
E2F8	CAST		TSG		E2F8	E2F8	E2F transcription factor 8	11p15
SYCP2	TUBB8		TSG		SYCP2	SYCP2	synaptonemal complex protein 2	20q13.33
HAS2	CLEC4M		TSG		HAS2	HAS2	hyaluronan synthase 2	8q24.12
STK19	KCNJ5		TSG		STK19	STK19	serine/threonine kinase 19	6p21.33
PTPN12	GLRA2		TSG		PTPN12	PTPN12	protein tyrosine phosphatase, non-receptor type 12	7q11.23
PPP1R13B	IGF2BP1		TSG		PPP1R13B	PPP1R13B	protein phosphatase 1, regulatory subunit 13B	14q32.33
SELP	ENOX1		TSG	OG	SELP	SELP	selectin P (granule membrane protein 140kDa, antigen CD62)	1q24.2
ANKIB1	KIF23		TSG		ANKIB1	ANKIB1	ankyrin repeat and IBR domain containing 1	7q21.3
ZNF568	EIF4ENIF1		TSG		ZNF568	ZNF568	zinc finger protein 568	19q13.12
LONRF2	KIF25		TSG		LONRF2	LONRF2	LON peptidase N-terminal domain and ring finger 2	2q11.2
FAM160A2	SAMD14		TSG		FAM160A2	FAM160A2	family with sequence similarity 160, member A2	11p15.4
ZNF687	ZNF488		TSG		ZNF687	ZNF687	zinc finger protein 687	1q21.2
CCDC39	GNA13		TSG		CCDC39	CCDC39	coiled-coil domain containing 39	3q26.33
TMTC3	RASGRF2		TSG	OG	TMTC3	TMTC3	transmembrane and tetratricopeptide repeat containing 3	12q21.32
FAM135A	GPR107		TSG		FAM135A	FAM135A	family with sequence similarity 135, member A	6q13
WWC1	HHIP		TSG		WWC1	WWC1	WW and C2 domain containing 1	5q34
STAU2	ANAPC1		TSG		STAU2	STAU2	staufen double-stranded RNA binding protein 2	8q21.11
SULT1C3	CPXM2		TSG		SULT1C3	SULT1C3	sulfotransferase family, cytosolic, 1C, member 3	2q12.3
HSP90AB1	PTER		TSG		HSP90AB1	HSP90AB1	heat shock protein 90kDa alpha (cytosolic), class B member 1	6p12
NRIP1	GPM6A		TSG		NRIP1	NRIP1	nuclear receptor interacting protein 1	21q11.2
CD300A	DPYD		TSG		CD300A	CD300A	CD300a molecule	17q25.2
PKP4	SPATS2		TSG		PKP4	PKP4	plakophilin 4	2q24.1
PARD3B	ANO4		TSG		PARD3B	PARD3B	par-3 family cell polarity regulator beta	2q33.3
KIAA1009	RASGRP3		TSG		KIAA1009	CEP162	centrosomal protein 162kDa	6q14.3
RPS6KA3	CPS1		TSG		RPS6KA3	RPS6KA3	ribosomal protein S6 kinase, 90kDa, polypeptide 3	Xp22.2-p22.1
CDH24	GABRR2		TSG		CDH24	CDH24	cadherin 24, type 2	14q11.2
NRP2	EPHA7		TSG	OG	NRP2	NRP2	neuropilin 2	2q33.3
SENP7	FAT4		TSG		SENP7	SENP7	SUMO1/sentrin specific peptidase 7	3q12
SPTAN1	LPHN2		TSG		SPTAN1	SPTAN1	spectrin, alpha, non-erythrocytic 1	9q34.11
RAVER1	FNBP1L		TSG		RAVER1	RAVER1	ribonucleoprotein, PTB-binding 1	19p13.2
TPX2	SMAP1		TSG		TPX2	TPX2	TPX2, microtubule-associated	20q11.2
PPP6R1	LNX2		TSG		PPP6R1	PPP6R1	protein phosphatase 6, regulatory subunit 1	19q13.42
MAGEE2	POLR2C		TSG		MAGEE2	MAGEE2	melanoma antigen family E2	Xq13
BMP5	ZNF146		TSG	OG	BMP5	BMP5	bone morphogenetic protein 5	6p12.1
CNGA2	SCCPDH		TSG		CNGA2	CNGA2	cyclic nucleotide gated channel alpha 2	Xq27
RNF219	SPATA17		TSG		RNF219	RNF219	ring finger protein 219	13q31.1
TSGA10	HLA-DRA		TSG		TSGA10	TSGA10	testis specific, 10	2q11.2
NECAB1	TNRC6A		TSG		NECAB1	NECAB1	N-terminal EF-hand calcium binding protein 1	8q21.3
CEBPA	CSMD1		TSG		CEBPA	CEBPA	CCAAT/enhancer binding protein (C/EBP), alpha	19q13.1
HS6ST1	GABRA3		TSG		HS6ST1	HS6ST1	heparan sulfate 6-O-sulfotransferase 1	2q21
EMG1	NUFIP1		TSG		EMG1	EMG1	EMG1 N1-specific pseudouridine methyltransferase	12p13
MTFR1L	SF1		TSG		MTFR1L	MTFR1L	mitochondrial fission regulator 1-like	1p36.11
SOX21	ZNF845		TSG		SOX21	SOX21	SRY (sex determining region Y)-box 21	13q32.1
CSNK2A1	KRTAP1-3		TSG		CSNK2A1	CSNK2A1	casein kinase 2, alpha 1 polypeptide	20p13
EXO5	SNAP25		TSG		EXO5	EXO5	exonuclease 5	1p34.2
PLAC4	CDH11		TSG		PLAC4	PLAC4	placenta-specific 4	21q22.2
DENND6A	BAZ2B		TSG		DENND6A	DENND6A	DENN/MADD domain containing 6A	3p14.3
GGCT	TWF2		TSG		GGCT	GGCT	gamma-glutamylcyclotransferase	7p15-p14
HDAC2	SYPL2		TSG		HDAC2	HDAC2	histone deacetylase 2	6q21
STX7	ALDH8A1		TSG		STX7	STX7	syntaxin 7	6q23.1
CPEB2	CLEC4C		TSG		CPEB2	CPEB2	cytoplasmic polyadenylation element binding protein 2	4p15.33
HMCN1	ZNF208		TSG	OG	HMCN1	HMCN1	hemicentin 1	1q25.3-q31.1
SPATA6	PTPN3		TSG		SPATA6	SPATA6	spermatogenesis associated 6	1p32.3
IDH2	ERO1LB		TSG	OG	IDH2	IDH2	isocitrate dehydrogenase 2 (NADP+), mitochondrial	15q26.1
ANKRD46	HECW2		TSG		ANKRD46	ANKRD46	ankyrin repeat domain 46	8q22.3
BAX	ZNF836		TSG		BAX	BAX	BCL2-associated X protein	19q13.3-q13.4
RIMS2	BTAF1		TSG	OG	RIMS2	RIMS2	regulating synaptic membrane exocytosis 2	8q22.3
ATG5	ROBO2		TSG		ATG5	ATG5	autophagy related 5	6q21
SFPQ	STXBP5L		TSG		SFPQ	SFPQ	splicing factor proline/glutamine-rich	1p34.3
SEC22A	ETV6		TSG		SEC22A	SEC22A	SEC22 vesicle trafficking protein homolog A (S. cerevisiae)	3q21.1
CD58	TRIM41		TSG		CD58	CD58	CD58 molecule	1p13
BRE	CACNA1E		TSG		BRE	BRE	brain and reproductive organ-expressed (TNFRSF1A modulator)	2p23
SPCS1	EPHA5		TSG		SPCS1	SPCS1	signal peptidase complex subunit 1 homolog (S. cerevisiae)	3p21.31
SPSB2	ZNF485		TSG		SPSB2	SPSB2	splA/ryanodine receptor domain and SOCS box containing 2	12p13.31
RXRB	DGKI		TSG		RXRB	RXRB	retinoid X receptor, beta	6p21.3
BRWD3	PPP2R5C		TSG	OG	BRWD3	BRWD3	bromodomain and WD repeat domain containing 3	Xq21.1
SRSF11	NOL4		TSG		SRSF11	SRSF11	serine/arginine-rich splicing factor 11	1p31.1
DAAM1	BAMBI		TSG	OG	DAAM1	DAAM1	dishevelled associated activator of morphogenesis 1	14q22.3
BTG3	CSNK1G1		TSG		BTG3	BTG3	BTG family, member 3	21q21.1
MOAP1	SELP		TSG		MOAP1	MOAP1	modulator of apoptosis 1	14q32.12
SCRN3	KIAA1967		TSG		SCRN3	SCRN3	secernin 3	2q31
UBR5	MDGA1		TSG	OG	UBR5	UBR5	ubiquitin protein ligase E3 component n-recognin 5	8q22
WBP1	DAO		TSG		WBP1	WBP1	WW domain binding protein 1	2p12
FAM58A	AP1G2		TSG		FAM58A	FAM58A	family with sequence similarity 58, member A	Xq28
PPP3CC	SCAF8		TSG		PPP3CC	PPP3CC	protein phosphatase 3, catalytic subunit, gamma isozyme	8p21.3
HNRNPD	REG1A		TSG		HNRNPD	HNRNPD	heterogeneous nuclear ribonucleoprotein D (AU-rich element RNA binding protein 1, 37kDa)	4q21
PEX2	EPHB1		TSG		PEX2	PEX2	peroxisomal biogenesis factor 2	8q21.11
LDB1	HLCS		TSG		LDB1	LDB1	LIM domain binding 1	10q24-q25
HGF	NBPF9		TSG	OG	HGF	HGF	hepatocyte growth factor (hepapoietin A; scatter factor)	7q21.1
COQ9	RYR2		TSG		COQ9	COQ9	coenzyme Q9	16q13
LEMD2	CIRH1A		TSG		LEMD2	LEMD2	LEM domain containing 2	6p21.31
CCDC120	ZNF563		TSG		CCDC120	CCDC120	coiled-coil domain containing 120	Xp11.23
B3GNT5	MYH10		TSG		B3GNT5	B3GNT5	UDP-GlcNAc:betaGal beta-1,3-N-acetylglucosaminyltransferase 5	3q28
COL8A2	SOX5		TSG		COL8A2	COL8A2	collagen, type VIII, alpha 2	1p34.2-p32.3
UGT2A2	PER1		TSG		UGT2A2	UGT2A2	UDP glucuronosyltransferase 2 family, polypeptide A2	4q13.3
DPY19L4	BMP5		TSG		DPY19L4	DPY19L4	dpy-19-like 4 (C. elegans)	8q22.1
CACUL1	LRP6		TSG		CACUL1	CACUL1	CDK2-associated, cullin domain 1	10q26.13
APPBP2	COL12A1		TSG		APPBP2	APPBP2	amyloid beta precursor protein (cytoplasmic tail) binding protein 2	17q23.2
IL25	CAMK1		TSG		IL25	IL25	interleukin 25	14q11.2
CCND3	RAB3GAP1		TSG	OG	CCND3	CCND3	cyclin D3	6p21
LEPREL2	FGB		TSG		LEPREL2	P3H3	prolyl 3-hydroxylase 3	12p13.31
MARCKSL1	INHBA		TSG		MARCKSL1	MARCKSL1	MARCKS-like 1	1p35.1
PAWR	KCNQ2		TSG		PAWR	PAWR	PRKC, apoptosis, WT1, regulator	12q21.2
TAF15	ZFP14		TSG		TAF15	TAF15	TAF15 RNA polymerase II, TATA box binding protein (TBP)-associated factor, 68kDa	17q11.1-q11.2
BTBD11	KALRN		TSG	OG	BTBD11	BTBD11	BTB (POZ) domain containing 11	12q24.11
RNF217	ZNF160		TSG		RNF217	RNF217	ring finger protein 217	6q22.33
BAZ2B	TRPM7		TSG	OG	BAZ2B	BAZ2B	bromodomain adjacent to zinc finger domain, 2B	2q24.2
KBTBD4	HPSE2		TSG		KBTBD4	KBTBD4	kelch repeat and BTB (POZ) domain containing 4	11p11.2
ZFY	NAV3		TSG		ZFY	ZFY	zinc finger protein, Y-linked	Yp11.3
NFE2	ZNF823		TSG		NFE2	NFE2	nuclear factor, erythroid 2	12q13
OR2T35	DCC		TSG		OR2T35	OR2T35	olfactory receptor, family 2, subfamily T, member 35	1q44
API5	FAM46D		TSG		API5	API5	apoptosis inhibitor 5	11p12
CSMD3	ZBTB24		TSG	OG	CSMD3	CSMD3	CUB and Sushi multiple domains 3	8q23.3
ZNF222	HS3ST5		TSG		ZNF222	ZNF222	zinc finger protein 222	19q13.2
SEC63	CDCA7L		TSG	OG	SEC63	SEC63	SEC63 homolog (S. cerevisiae)	6q21
BRSK1	PTPDC1		TSG	OG	BRSK1	BRSK1	BR serine/threonine kinase 1	19q13.4
UTY	CRIM1		TSG		UTY	UTY	ubiquitously transcribed tetratricopeptide repeat containing, Y-linked	Yq11.221
SBNO1	XKR6		TSG	OG	SBNO1	SBNO1	strawberry notch homolog 1 (Drosophila)	12q24.31
ACOT4	DYRK1A		TSG		ACOT4	ACOT4	acyl-CoA thioesterase 4	14q24.1
ZNF146	PRKAG3		TSG	OG	ZNF146	ZNF146	zinc finger protein 146	19q13.1
MAZ	LRBA		TSG		MAZ	MAZ	MYC-associated zinc finger protein (purine-binding transcription factor)	16p11.2
C10orf88	WIPF1		TSG		C10orf88	C10orf88	chromosome 10 open reading frame 88	10q26.13
SENP8	FAM179B		TSG		SENP8	SENP8	SUMO/sentrin specific peptidase family member 8	15q22.33
LMBRD2	MMAA		TSG	OG	LMBRD2	LMBRD2	LMBR1 domain containing 2	5p13.2
RIMS1	OTUD7A		TSG	OG	RIMS1	RIMS1	regulating synaptic membrane exocytosis 1	6q12-q13
IRF2BP2	KPNA1		TSG		IRF2BP2	IRF2BP2	interferon regulatory factor 2 binding protein 2	1q42.3
GUSB	BCL7A		TSG		GUSB	GUSB	glucuronidase, beta	7q11.21
MGAT5	RCOR2		TSG	OG	MGAT5	MGAT5	mannosyl (alpha-1,6-)-glycoprotein beta-1,6-N-acetyl-glucosaminyltransferase	2q21
TFAM	ATXN2		TSG		TFAM	TFAM	transcription factor A, mitochondrial	10q21
VAMP1	PDE1B		TSG		VAMP1	VAMP1	vesicle-associated membrane protein 1 (synaptobrevin 1)	12p
PADI2	CACHD1		TSG		PADI2	PADI2	peptidyl arginine deiminase, type II	1p35.2-p35.1
CTH	ZNF521		TSG		CTH	CTH	cystathionine gamma-lyase	1p31.1
IRF2	NETO1		TSG	OG	IRF2	IRF2	interferon regulatory factor 2	4q34.1-q35.1
TNRC6A	INPP4A		TSG	OG	TNRC6A	TNRC6A	trinucleotide repeat containing 6A	16p11.2
STIP1	TMPRSS4		TSG		STIP1	STIP1	stress-induced phosphoprotein 1	11q13
MMP10	ZNF676		TSG	OG	MMP10	MMP10	matrix metallopeptidase 10	11q22.3
UBE2T	SEZ6L		TSG		UBE2T	UBE2T	ubiquitin-conjugating enzyme E2T	1q32.1
SF1	DNAH8		TSG	OG	SF1	SF1	splicing factor 1	11q13
FIP1L1	BIRC6		TSG		FIP1L1	FIP1L1	factor interacting with PAPOLA and CPSF1	4q12
BRMS1	CHST11		TSG		BRMS1	BRMS1	breast cancer metastasis suppressor 1	11q13.2
DNM1L	BTN3A2		TSG		DNM1L	DNM1L	dynamin 1-like	12p11.21
KRTAP19-2	ZIM3		TSG		KRTAP19-2	KRTAP19-2	keratin associated protein 19-2	21q22.1
C15orf39	PAPSS1		TSG		C15orf39	C15orf39	chromosome 15 open reading frame 39	15q23
TCEB3CL	RNF5		TSG		TCEB3CL	TCEB3CL	transcription elongation factor B polypeptide 3C-like	18q21.1
KRTAP9-8	DSPP		TSG		KRTAP9-8	KRTAP9-8	keratin associated protein 9-8	17q21.2
YBX2	SLC8A1		TSG		YBX2	YBX2	Y box binding protein 2	17p13.1
KLRG1	NAPSA		TSG		KLRG1	KLRG1	killer cell lectin-like receptor subfamily G, member 1	12p13.31
SLC35B2	ATP5B		TSG		SLC35B2	SLC35B2	solute carrier family 35 (adenosine 3'-phospho 5'-phosphosulfate transporter), member B2	6p21.1
TFDP2	IL36G		TSG		TFDP2	TFDP2	transcription factor Dp-2 (E2F dimerization partner 2)	3q23
BRCC3	KRT13		TSG		BRCC3	BRCC3	BRCA1/BRCA2-containing complex, subunit 3	Xq28
NDUFC2	COL4A1		TSG		NDUFC2	NDUFC2	NADH dehydrogenase (ubiquinone) 1, subcomplex unknown, 2, 14.5kDa	11q14.1
COL11A1	ANGPTL5		TSG	OG	COL11A1	COL11A1	collagen, type XI, alpha 1	1p21
CXorf58	KLHL4		TSG		CXorf58	CXorf58	chromosome X open reading frame 58	Xp22.11
TRIM59	ZNF367		TSG		TRIM59	TRIM59	tripartite motif containing 59	3q26
ATRNL1	SLC4A4		TSG	OG	ATRNL1	ATRNL1	attractin-like 1	10q26
SRSF1	ASB11		TSG		SRSF1	SRSF1	serine/arginine-rich splicing factor 1	17q22
FBXL17	ACTR6		TSG		FBXL17	FBXL17	F-box and leucine-rich repeat protein 17	5q21.3
PAFAH1B2	INPP4B		TSG		PAFAH1B2	PAFAH1B2	platelet-activating factor acetylhydrolase 1b, catalytic subunit 2 (30kDa)	11q23
PKD2	GATA2		TSG		PKD2	PKD2	polycystic kidney disease 2 (autosomal dominant)	4q22.1
SNAPC1	SECISBP2L		TSG		SNAPC1	SNAPC1	small nuclear RNA activating complex, polypeptide 1, 43kDa	14q22
RSRC1	DIAPH2		TSG	OG	RSRC1	RSRC1	arginine/serine-rich coiled-coil 1	3q25.32
MEDAG	HOOK3		TSG		MEDAG	MEDAG	mesenteric estrogen-dependent adipogenesis	13q12.3
PSCA	G3BP2		TSG		PSCA	PSCA	prostate stem cell antigen	8q24.2
CDKN2C	MEF2C		TSG		CDKN2C	CDKN2C	cyclin-dependent kinase inhibitor 2C (p18, inhibits CDK4)	1p32.3
OCIAD2	FLRT2		TSG		OCIAD2	OCIAD2	OCIA domain containing 2	4p12
FEZ2	NRP2		TSG		FEZ2	FEZ2	fasciculation and elongation protein zeta 2 (zygin II)	2p21
FAM175A	SLC12A2		TSG		FAM175A	FAM175A	family with sequence similarity 175, member A	4q21.23
CEP128	ATP12A		TSG	OG	CEP128	CEP128	centrosomal protein 128kDa	14q31.1
AAMP	KLHL14		TSG		AAMP	AAMP	angio-associated, migratory cell protein	2q
SPAG11A	LRCH2		TSG		SPAG11A	SPAG11A	sperm associated antigen 11A	8p23.1
MCRS1	EML3		TSG		MCRS1	MCRS1	microspherule protein 1	12q13.12
MXRA8	OR2K2		TSG		MXRA8	MXRA8	matrix-remodelling associated 8	1p36.33
ETV3	DCHS1		TSG		ETV3	ETV3	ets variant 3	1q21-q23
WNT16	SMC1A		TSG		WNT16	WNT16	wingless-type MMTV integration site family, member 16	7q31
SENP3	ITIH5		TSG		SENP3	SENP3	SUMO1/sentrin/SMT3 specific peptidase 3	17p13
LUC7L2	DMXL2		TSG		LUC7L2	LUC7L2	LUC7-like 2 (S. cerevisiae)	7q34
COPG2	RIMS3		TSG		COPG2	COPG2	coatomer protein complex, subunit gamma 2	7q32
KRT222	TAF4		TSG		KRT222	KRT222	keratin 222, type II	17q21.2
MPZ	GDF11		TSG		MPZ	MPZ	myelin protein zero	1q22
ZNF768	SLC25A13		TSG		ZNF768	ZNF768	zinc finger protein 768	16p11.2
PAN3	LCTL		TSG	OG	PAN3	PAN3	PAN3 poly(A) specific ribonuclease subunit	13q12.2
TEX26	GJA1		TSG		TEX26	TEX26	testis expressed 26	13q12.3
SMAD7	STAG1		TSG		SMAD7	SMAD7	SMAD family member 7	18q21.1
GNB4	CCDC60		TSG		GNB4	GNB4	guanine nucleotide binding protein (G protein), beta polypeptide 4	3q27.1
NIT1	PHIP		TSG		NIT1	NIT1	nitrilase 1	1q21-q22
PRKAR1A	KIF16B		TSG		PRKAR1A	PRKAR1A	protein kinase, cAMP-dependent, regulatory, type I, alpha	17q24.2
CYBRD1	TNFRSF10C		TSG		CYBRD1	CYBRD1	cytochrome b reductase 1	2q31
KIRREL	RNF220		TSG	OG	KIRREL	KIRREL	kin of IRRE like (Drosophila)	1q23.1
SMURF2	DRP2		TSG		SMURF2	SMURF2	SMAD specific E3 ubiquitin protein ligase 2	17q22-q23
PLCL1	JAM2		TSG	OG	PLCL1	PLCL1	phospholipase C-like 1	2q33
EIF3J	PCBP4		TSG		EIF3J	EIF3J	eukaryotic translation initiation factor 3, subunit J	15q21.1
C11orf94	FBLN2		TSG		C11orf94	C11orf94	chromosome 11 open reading frame 94	11p11.2
CCBE1	STAC		TSG		CCBE1	CCBE1	collagen and calcium binding EGF domains 1	18q21.32
TBC1D19	LCP1		TSG		TBC1D19	TBC1D19	TBC1 domain family, member 19	4p15.2
GNA13	COL5A1		TSG	OG	GNA13	GNA13	guanine nucleotide binding protein (G protein), alpha 13	17q24.1
MCM7	SCUBE3		TSG	OG	MCM7	MCM7	minichromosome maintenance complex component 7	7q21.3-q22.1
INPP4A	EPHA4		TSG	OG	INPP4A	INPP4A	inositol polyphosphate-4-phosphatase, type I, 107kDa	2q11.2
ERO1LB	SDK1		TSG	OG	ERO1LB	ERO1LB	ERO1-like beta (S. cerevisiae)	1q42.2-q43
PXK	SCN5A		TSG		PXK	PXK	PX domain containing serine/threonine kinase	3p21.2
LETM2	TMTC2		TSG		LETM2	LETM2	leucine zipper-EF-hand containing transmembrane protein 2	8p11.23
SUFU	ZMYM5		TSG		SUFU	SUFU	suppressor of fused homolog (Drosophila)	10q24.32
GRPEL2	KRT84		TSG		GRPEL2	GRPEL2	GrpE-like 2, mitochondrial (E. coli)	5q33.1
MIB1	ZNF561		TSG	OG	MIB1	MIB1	mindbomb E3 ubiquitin protein ligase 1	18q11.2
NCAPH2	ZNF266		TSG	OG	NCAPH2	NCAPH2	non-SMC condensin II complex, subunit H2	22q13.33
PIGB	ZNF180		TSG		PIGB	PIGB	phosphatidylinositol glycan anchor biosynthesis, class B	15q21.3
IGSF1	PAX1		TSG	OG	IGSF1	IGSF1	immunoglobulin superfamily, member 1	Xq25
AKIP1	FAM180A		TSG		AKIP1	AKIP1	A kinase (PRKA) interacting protein 1	11p15.3
MALT1	TCHP		TSG		MALT1	MALT1	MALT1 paracaspase	18q21
SMARCD2	APPL2		TSG		SMARCD2	SMARCD2	SWI/SNF related, matrix associated, actin dependent regulator of chromatin, subfamily d, member 2	17q23.3
SAMD4A	NFIA		TSG		SAMD4A	SAMD4A	sterile alpha motif domain containing 4A	14q22.2
RABL6	EXOC3L2		TSG		RABL6	RABL6	RAB, member RAS oncogene family-like 6	9q34.3
FAM222B	SNAP91		TSG		FAM222B	FAM222B	family with sequence similarity 222, member B	17q11.2
C1orf53	COL21A1		TSG		C1orf53	C1orf53	chromosome 1 open reading frame 53	1q31.3
EOMES	POLDIP3		TSG		EOMES	EOMES	eomesodermin	3p24.1
IAH1	CACNB2		TSG		IAH1	IAH1	isoamyl acetate-hydrolyzing esterase 1 homolog (S. cerevisiae)	2p25.1
MEF2B	POLR2B		TSG	OG	MEF2B	MEF2B	myocyte enhancer factor 2B	19p13.11
AMY2A	DIRC2		TSG		AMY2A	AMY2A	amylase, alpha 2A (pancreatic)	1p21.1
MSX1	TBR1		TSG		MSX1	MSX1	msh homeobox 1	4p16.2
RIC3	EYA2		TSG		RIC3	RIC3	RIC3 acetylcholine receptor chaperone	11p15.4
ARFGAP3	ELMO1		TSG		ARFGAP3	ARFGAP3	ADP-ribosylation factor GTPase activating protein 3	22q13.2
ANAPC4	AHR		TSG		ANAPC4	ANAPC4	anaphase promoting complex subunit 4	4p15.31
BMF	IFNA10		TSG		BMF	BMF	Bcl2 modifying factor	15q14
RTF1	PPM1E		TSG		RTF1	RTF1	Rtf1, Paf1/RNA polymerase II complex component, homolog (S. cerevisiae)	15q14
CUL1	UPF2		TSG	OG	CUL1	CUL1	cullin 1	7q36.1
POGLUT1	GTF2E1		TSG		POGLUT1	POGLUT1	protein O-glucosyltransferase 1	3q13.33
TM9SF3	PCNX		TSG		TM9SF3	TM9SF3	transmembrane 9 superfamily member 3	10q24.2
ATG14	ATP6V0A4		TSG		ATG14	ATG14	autophagy related 14	14q22.2
C7orf50	KCNN2		TSG		C7orf50	C7orf50	chromosome 7 open reading frame 50	7p22.3
FGFBP1	EPX		TSG		FGFBP1	FGFBP1	fibroblast growth factor binding protein 1	4p15.32
NUCKS1	METTL3		TSG		NUCKS1	NUCKS1	nuclear casein kinase and cyclin-dependent kinase substrate 1	1q32.1
C8orf37	ZNF326		TSG		C8orf37	C8orf37	chromosome 8 open reading frame 37	8q22.1
SGMS2	DIRAS2		TSG		SGMS2	SGMS2	sphingomyelin synthase 2	4q25
PRDX3	RECQL		TSG		PRDX3	PRDX3	peroxiredoxin 3	10q25-q26
NKAIN4	BLZF1		TSG		NKAIN4	NKAIN4	Na+/K+ transporting ATPase interacting 4	20q13.33
IK	PAX3		TSG		IK	IK	IK cytokine, down-regulator of HLA II	5q31.3
COPS4	CAPN3		TSG		COPS4	COPS4	COP9 signalosome subunit 4	4q21.22
PPP1R3D	NIPA2		TSG		PPP1R3D	PPP1R3D	protein phosphatase 1, regulatory subunit 3D	20q13.3
MSL3	OR5AC2		TSG		MSL3	MSL3	male-specific lethal 3 homolog (Drosophila)	Xp22.3
R3HCC1L	OR5M3		TSG		R3HCC1L	R3HCC1L	R3H domain and coiled-coil containing 1-like	10q24.2
HOXD9	PDE3B		TSG		HOXD9	HOXD9	homeobox D9	2q31.1
MTO1	PRPH2		TSG		MTO1	MTO1	mitochondrial tRNA translation optimization 1	6q14.1
PLK2	PLCG1		TSG	OG	PLK2	PLK2	polo-like kinase 2	5q12.1-q13.2
DALRD3	TRPC5		TSG		DALRD3	DALRD3	DALR anticodon binding domain containing 3	3p21.31
KHSRP	MYO1E		TSG		KHSRP	KHSRP	KH-type splicing regulatory protein	19p13.3
MAST2	ONECUT1		TSG		MAST2	MAST2	microtubule associated serine/threonine kinase 2	1p34.1
COL9A2	FOXK1		TSG		COL9A2	COL9A2	collagen, type IX, alpha 2	1p33-p32
C6orf203	KAT2B		TSG		C6orf203	C6orf203	chromosome 6 open reading frame 203	6q21
ZNF12	LMBRD2		TSG		ZNF12	ZNF12	zinc finger protein 12	7p21.1
AQP2	AFF2		TSG	OG	AQP2	AQP2	aquaporin 2 (collecting duct)	12q12-q13
YWHAE	FUBP3		TSG		YWHAE	YWHAE	tyrosine 3-monooxygenase/tryptophan 5-monooxygenase activation protein, epsilon	17p13.3
LIN28B	BAI3		TSG		LIN28B	LIN28B	lin-28 homolog B (C. elegans)	6q21
GRXCR1	KCNIP2		TSG	OG	GRXCR1	GRXCR1	glutaredoxin, cysteine rich 1	4p14
CASC3	ABCC9		TSG		CASC3	CASC3	cancer susceptibility candidate 3	17q21.1
ZNF717	TRPC4		TSG		ZNF717	ZNF717	zinc finger protein 717	3p12.3
TIGD7	SETD4		TSG		TIGD7	TIGD7	tigger transposable element derived 7	16p13.11
KRTAP4-6	AVPR1B		TSG		KRTAP4-6	KRTAP4-6	keratin associated protein 4-6	17q21.2
SLC25A51	B3GALT2		TSG		SLC25A51	SLC25A51	solute carrier family 25, member 51	9p13.3-p12
SEL1L	CEACAM5		TSG	OG	SEL1L	SEL1L	sel-1 suppressor of lin-12-like (C. elegans)	14q31
ZNF654	KLK6		TSG		ZNF654	ZNF654	zinc finger protein 654	3p11.1
ARHGAP27	SATB2		TSG		ARHGAP27	ARHGAP27	Rho GTPase activating protein 27	17q21.31
PYGO2	UGP2		TSG		PYGO2	PYGO2	pygopus family PHD finger 2	1q22
CHRDL1	DENND4C		TSG		CHRDL1	CHRDL1	chordin-like 1	Xq23
PSTPIP1	ZNF665		TSG		PSTPIP1	PSTPIP1	proline-serine-threonine phosphatase interacting protein 1	15q24.3
MED6	CNBD1		TSG		MED6	MED6	mediator complex subunit 6	14q24.1
FAM53C	CNTN5		TSG		FAM53C	FAM53C	family with sequence similarity 53, member C	5q31
CBLN3	ATP9A		TSG		CBLN3	CBLN3	cerebellin 3 precursor	14q12
YPEL2	HIST1H2AA		TSG		YPEL2	YPEL2	yippee-like 2 (Drosophila)	17q23
OR7C1	SPO11		TSG		OR7C1	OR7C1	olfactory receptor, family 7, subfamily C, member 1	19p13.1
TOP1	CD226		TSG		TOP1	TOP1	topoisomerase (DNA) I	20q12-q13.1
MARCH8	MYEF2		TSG		MARCH8	MARCH8	membrane-associated ring finger (C3HC4) 8, E3 ubiquitin protein ligase	10q11.22
CACNA1H	CDH2		TSG	OG	CACNA1H	CACNA1H	calcium channel, voltage-dependent, T type, alpha 1H subunit	16p13.3
ENO2	ACSM2B		TSG		ENO2	ENO2	enolase 2 (gamma, neuronal)	12p13
C16orf70	PDE4C		TSG		C16orf70	C16orf70	chromosome 16 open reading frame 70	16q22.1
GLT8D1	ASB2		TSG		GLT8D1	GLT8D1	glycosyltransferase 8 domain containing 1	3p21.1
PIK3R3	CDCA4		TSG	OG	PIK3R3	PIK3R3	phosphoinositide-3-kinase, regulatory subunit 3 (gamma)	1p34.1
RHOXF2	SLC5A8		TSG		RHOXF2	RHOXF2	Rhox homeobox family, member 2	Xq24
PRIM1	PUM2		TSG		PRIM1	PRIM1	primase, DNA, polypeptide 1 (49kDa)	12q13.3
IRF2BP1	STX3		TSG		IRF2BP1	IRF2BP1	interferon regulatory factor 2 binding protein 1	19q13.32
TMEM165	MANSC1		TSG		TMEM165	TMEM165	transmembrane protein 165	4q12
FAM153A	RELN		TSG		FAM153A	FAM153A	family with sequence similarity 153, member A	5q35.3
SDC4	NELL2		TSG		SDC4	SDC4	syndecan 4	20q12
HNRPDL	POLE2		TSG		HNRPDL	HNRNPDL	heterogeneous nuclear ribonucleoprotein D-like	4q21.22
CDH7	ACSBG2		TSG	OG	CDH7	CDH7	cadherin 7, type 2	18q22.1
LRFN4	GALNT7		TSG		LRFN4	LRFN4	leucine rich repeat and fibronectin type III domain containing 4	11q13.1
SLC6A14	ERBB4		TSG		SLC6A14	SLC6A14	solute carrier family 6 (amino acid transporter), member 14	Xq23
KLRC2	SRL		TSG		KLRC2	KLRC2	killer cell lectin-like receptor subfamily C, member 2	12p13
TRIM72	ZNF678		TSG		TRIM72	TRIM72	tripartite motif containing 72, E3 ubiquitin protein ligase	16p11.2
ODF1	NR4A2		TSG		ODF1	ODF1	outer dense fiber of sperm tails 1	8q22
ZDHHC13	RCC1		TSG		ZDHHC13	ZDHHC13	zinc finger, DHHC-type containing 13	11p15.1
CTSK	ZNF101		TSG		CTSK	CTSK	cathepsin K	1q21
TTYH1	GABRA4		TSG		TTYH1	TTYH1	tweety family member 1	19q13.4
RASSF7	BEND5		TSG		RASSF7	RASSF7	Ras association (RalGDS/AF-6) domain family (N-terminal) member 7	11p15.5
MYCN	TMTC3		TSG	OG	MYCN	MYCN	v-myc avian myelocytomatosis viral oncogene neuroblastoma derived homolog	2p24.3
E2F5	EID3		TSG		E2F5	E2F5	E2F transcription factor 5, p130-binding	8q21.2
SPATA17	WDR7		TSG	OG	SPATA17	SPATA17	spermatogenesis associated 17	1q41
GSK3B	TPK1		TSG		GSK3B	GSK3B	glycogen synthase kinase 3 beta	3q13.3
OR4F5	DYRK2		TSG		OR4F5	OR4F5	olfactory receptor, family 4, subfamily F, member 5	1p36.33
SUCNR1	HECTD1		TSG		SUCNR1	SUCNR1	succinate receptor 1	3q25.1
TNFRSF18	SGSM1		TSG		TNFRSF18	TNFRSF18	tumor necrosis factor receptor superfamily, member 18	1p36.3
TMEM55A	POU4F2		TSG		TMEM55A	TMEM55A	transmembrane protein 55A	8q21.3
RTN4IP1	SEMA3A		TSG		RTN4IP1	RTN4IP1	reticulon 4 interacting protein 1	6q21
JUN	CLCN1		TSG	OG	JUN	JUN	jun proto-oncogene	1p32-p31
NR3C1	PREX2		TSG		NR3C1	NR3C1	nuclear receptor subfamily 3, group C, member 1 (glucocorticoid receptor)	5q31-q32
FN3KRP	CATSPERB		TSG		FN3KRP	FN3KRP	fructosamine 3 kinase related protein	17q25.3
MICU3	ARHGAP29		TSG	OG	MICU3	MICU3	mitochondrial calcium uptake family, member 3	8p22
HECA	MR1		TSG		HECA	HECA	headcase homolog (Drosophila)	6q23-q24
CCDC171	TRIM67		TSG	OG	CCDC171	CCDC171	coiled-coil domain containing 171	9p22.2
NDUFA8	CHERP		TSG	OG	NDUFA8	NDUFA8	NADH dehydrogenase (ubiquinone) 1 alpha subcomplex, 8, 19kDa	9q33.2
RMDN3	PLCH2		TSG		RMDN3	RMDN3	regulator of microtubule dynamics 3	15q15.1
TBKBP1	ASTN1		TSG		TBKBP1	TBKBP1	TBK1 binding protein 1	17q21.32
FBXL19	HTR1E		TSG		FBXL19	FBXL19	F-box and leucine-rich repeat protein 19	16p11.2
AKR1C2	PRSS35		TSG		AKR1C2	AKR1C2	aldo-keto reductase family 1, member C2	10p15-p14
ISY1	HAUS6		TSG		ISY1	ISY1	ISY1 splicing factor homolog (S. cerevisiae)	3q21.3
TFG	ZEB1		TSG		TFG	TFG	TRK-fused gene	3q12.2
FUT11	MIPEP		TSG		FUT11	FUT11	fucosyltransferase 11 (alpha (1,3) fucosyltransferase)	10q22.3
GPM6A	DYNC1I1		TSG	OG	GPM6A	GPM6A	glycoprotein M6A	4q34
GPR137B	ADAMTS16		TSG		GPR137B	GPR137B	G protein-coupled receptor 137B	1q42-q43
DDX4	ZNF583		TSG		DDX4	DDX4	DEAD (Asp-Glu-Ala-Asp) box polypeptide 4	5p15.2-p13.1
PAX2	GBP5		TSG		PAX2	PAX2	paired box 2	10q24.31
DYNC1LI2	GSTO2		TSG	OG	DYNC1LI2	DYNC1LI2	dynein, cytoplasmic 1, light intermediate chain 2	16q22.1
GPR88	PGAP2		TSG		GPR88	GPR88	G protein-coupled receptor 88	1p21.3
EIF4ENIF1	FUT3		TSG	OG	EIF4ENIF1	EIF4ENIF1	eukaryotic translation initiation factor 4E nuclear import factor 1	22q11.2
STIL	CACNA1D		TSG	OG	STIL	STIL	SCL/TAL1 interrupting locus	1p32
MRPS31	HMBOX1		TSG		MRPS31	MRPS31	mitochondrial ribosomal protein S31	13q14.11
SCHIP1	ZNF774		TSG		SCHIP1	SCHIP1	schwannomin interacting protein 1	3q25.32-q25.33
ACY1	CPLX4		TSG		ACY1	ACY1	aminoacylase 1	3p21.2
FIBP	STOML2		TSG		FIBP	FIBP	fibroblast growth factor (acidic) intracellular binding protein	11q13.1
DMWD	SH3GL3		TSG		DMWD	DMWD	dystrophia myotonica, WD repeat containing	19q13.32
MDFIC	NT5C3A		TSG		MDFIC	MDFIC	MyoD family inhibitor domain containing	7q31.1-q31.2
NR6A1	ZBTB37		TSG		NR6A1	NR6A1	nuclear receptor subfamily 6, group A, member 1	9q33.3
FOXQ1	OR9A2		TSG		FOXQ1	FOXQ1	forkhead box Q1	6p25
CLASP2	GRM1		TSG		CLASP2	CLASP2	cytoplasmic linker associated protein 2	3p24.3
FGB	ST6GAL2		TSG	OG	FGB	FGB	fibrinogen beta chain	4q28
SLC30A1	MYH6		TSG		SLC30A1	SLC30A1	solute carrier family 30 (zinc transporter), member 1	1q32.3
CACNB4	MSH3		TSG		CACNB4	CACNB4	calcium channel, voltage-dependent, beta 4 subunit	2q22-q23
KLHDC8B	CCDC104		TSG		KLHDC8B	KLHDC8B	kelch domain containing 8B	3p21.31
GJB1	ZNF732		TSG		GJB1	GJB1	gap junction protein, beta 1, 32kDa	Xq13.1
RNASEH2B	COPB1		TSG		RNASEH2B	RNASEH2B	ribonuclease H2, subunit B	13q14.3
SRPX2	SHANK1		TSG		SRPX2	SRPX2	sushi-repeat containing protein, X-linked 2	Xq22.1
FAM57B	CBLL1		TSG		FAM57B	FAM57B	family with sequence similarity 57, member B	16p11.2
DDO	HBS1L		TSG		DDO	DDO	D-aspartate oxidase	6q22.1
MGAT4C	TRPV5		TSG	OG	MGAT4C	MGAT4C	MGAT4 family, member C	12q21
CMAS	SIX6		TSG	OG	CMAS	CMAS	cytidine monophosphate N-acetylneuraminic acid synthetase	12p12.1
FBXL3	ERCC3		TSG		FBXL3	FBXL3	F-box and leucine-rich repeat protein 3	13q22
TINAG	ATP4A		TSG	OG	TINAG	TINAG	tubulointerstitial nephritis antigen	6p12.1
CDC25A	SCN10A		TSG		CDC25A	CDC25A	cell division cycle 25A	3p21
NKX6-1	NCAPH2		TSG		NKX6-1	NKX6-1	NK6 homeobox 1	4q21.33
LPAR3	LPAR4		TSG		LPAR3	LPAR3	lysophosphatidic acid receptor 3	1p22.3
ADPGK	TMEM117		TSG		ADPGK	ADPGK	ADP-dependent glucokinase	15q24.1
DEFB113	CORO2B		TSG		DEFB113	DEFB113	defensin, beta 113	6p12.3
TOB1	RBM15B		TSG		TOB1	TOB1	transducer of ERBB2, 1	17q21.33
GDPD3	BCL2L11		TSG		GDPD3	GDPD3	glycerophosphodiester phosphodiesterase domain containing 3	16p11.2
RBM5	CCNJ		TSG		RBM5	RBM5	RNA binding motif protein 5	3p21.3
STK38	COL1A2		TSG		STK38	STK38	serine/threonine kinase 38	6p21
PPP1R1B	FRMD7		TSG		PPP1R1B	PPP1R1B	protein phosphatase 1, regulatory (inhibitor) subunit 1B	17q12
ACADVL	CDH4		TSG		ACADVL	ACADVL	acyl-CoA dehydrogenase, very long chain	17p13.1
RTN3	IFT172		TSG		RTN3	RTN3	reticulon 3	11q13
ARL6IP4	POLM		TSG		ARL6IP4	ARL6IP4	ADP-ribosylation factor-like 6 interacting protein 4	12q24.31
LAMTOR4	SRP72		TSG		LAMTOR4	LAMTOR4	late endosomal/lysosomal adaptor, MAPK and MTOR activator 4	7q22
TTPAL	KCMF1		TSG		TTPAL	TTPAL	tocopherol (alpha) transfer protein-like	20q13.12
CABYR	GAS8		TSG		CABYR	CABYR	calcium binding tyrosine-(Y)-phosphorylation regulated	18q11.2
ITFG1	MARK3		TSG		ITFG1	ITFG1	integrin alpha FG-GAP repeat containing 1	16q12.1
CRISPLD1	MLEC		TSG	OG	CRISPLD1	CRISPLD1	cysteine-rich secretory protein LCCL domain containing 1	8q21.13
ZNF763	HPCAL4		TSG	OG	ZNF763	ZNF763	zinc finger protein 763	19p13.2
RUNDC1	RBM42		TSG		RUNDC1	RUNDC1	RUN domain containing 1	17q21.31
LNX2	CERS3		TSG	OG	LNX2	LNX2	ligand of numb-protein X 2	13q12.2
MYEF2	TEK		TSG	OG	MYEF2	MYEF2	myelin expression factor 2	15q15.1
TMEM70	TNNI3K		TSG		TMEM70	TMEM70	transmembrane protein 70	8q21.11
CECR6	KLHL17		TSG		CECR6	CECR6	cat eye syndrome chromosome region, candidate 6	22q11.2
PSKH1	GFI1B		TSG		PSKH1	PSKH1	protein serine kinase H1	16q22.1
HIGD2A	CHD9		TSG		HIGD2A	HIGD2A	HIG1 hypoxia inducible domain family, member 2A	5q35.2
HEPACAM	HTR3B		TSG		HEPACAM	HEPACAM	hepatic and glial cell adhesion molecule	11q24.2
STEAP1B	ANKDD1A		TSG		STEAP1B	STEAP1B	STEAP family member 1B	7p15.3
RASA2	PPP2R3B		TSG		RASA2	RASA2	RAS p21 protein activator 2	3q22-q23
NFKB2	ZNF697		TSG		NFKB2	NFKB2	nuclear factor of kappa light polypeptide gene enhancer in B-cells 2 (p49/p100)	10q24
TAF1B	FN1		TSG		TAF1B	TAF1B	TATA box binding protein (TBP)-associated factor, RNA polymerase I, B, 63kDa	2p25
EEF1A1	CDKL3		TSG		EEF1A1	EEF1A1	eukaryotic translation elongation factor 1 alpha 1	6q14.1
TSG101	ASB5		TSG		TSG101	TSG101	tumor susceptibility 101	11p15
EML4	RIC8B		TSG		EML4	EML4	echinoderm microtubule associated protein like 4	2p21
CTSF	SLC30A9		TSG		CTSF	CTSF	cathepsin F	11q13.2
NEUROD2	STXBP5		TSG		NEUROD2	NEUROD2	neuronal differentiation 2	17q12
NME5	RBBP7		TSG		NME5	NME5	NME/NM23 family member 5	5q31.2
PXMP2	ZNF32		TSG		PXMP2	PXMP2	peroxisomal membrane protein 2, 22kDa	12q24
RHBDL3	ZNF600		TSG	OG	RHBDL3	RHBDL3	rhomboid, veinlet-like 3 (Drosophila)	17q11.2
ABHD16A	FAM46C		TSG		ABHD16A	ABHD16A	abhydrolase domain containing 16A	6p21.3
DEFB115	MAP4K4		TSG		DEFB115	DEFB115	defensin, beta 115	20q11.21
MFAP1	NEDD9		TSG		MFAP1	MFAP1	microfibrillar-associated protein 1	15q15.3
CDC73	VAV1		TSG	OG	CDC73	CDC73	cell division cycle 73	1q25
PHC3	MYF6		TSG		PHC3	PHC3	polyhomeotic homolog 3 (Drosophila)	3q26.32
HPS1	CCDC171		TSG		HPS1	HPS1	Hermansky-Pudlak syndrome 1	10q23.1-q23.3
ING5	OVOL2		TSG		ING5	ING5	inhibitor of growth family, member 5	2q37.3
TREH	QTRTD1		TSG		TREH	TREH	trehalase (brush-border membrane glycoprotein)	11q23.3
LCE5A	SPDYE5		TSG		LCE5A	LCE5A	late cornified envelope 5A	1q21.3
PRDX1	CNOT1		TSG		PRDX1	PRDX1	peroxiredoxin 1	1p34.1
INO80E	RUNX1T1		TSG		INO80E	INO80E	INO80 complex subunit E	16p11.2
KIAA1967	NTNG1		TSG	OG	KIAA1967	CCAR2	cell cycle and apoptosis regulator 2	8p22
SLC16A10	ARHGAP12		TSG		SLC16A10	SLC16A10	solute carrier family 16 (aromatic amino acid transporter), member 10	6q21-q22
ARHGAP12	NRF1		TSG	OG	ARHGAP12	ARHGAP12	Rho GTPase activating protein 12	10p11.22
POLA2	SLC26A3		TSG		POLA2	POLA2	polymerase (DNA directed), alpha 2, accessory subunit	11q13
WNT1	EPHA3		TSG		WNT1	WNT1	wingless-type MMTV integration site family, member 1	12q13
DLG1	ZPBP		TSG		DLG1	DLG1	discs, large homolog 1 (Drosophila)	3q29
KLHL8	ARVCF		TSG		KLHL8	KLHL8	kelch-like family member 8	4q21.3
PDE6A	DNAJB5		TSG		PDE6A	PDE6A	phosphodiesterase 6A, cGMP-specific, rod, alpha	5q31.2-q34
ARAF	OLFM3		TSG		ARAF	ARAF	A-Raf proto-oncogene, serine/threonine kinase	Xp11.3-p11.23
RBM15B	ZMPSTE24		TSG	OG	RBM15B	RBM15B	RNA binding motif protein 15B	3p21.1
NELL1	TNFRSF19		TSG	OG	NELL1	NELL1	NEL-like 1 (chicken)	11p15.1
PYCARD	SFMBT2		TSG		PYCARD	PYCARD	PYD and CARD domain containing	16p11.2
RTFDC1	PURB		TSG		RTFDC1	RTFDC1	replication termination factor 2 domain containing 1	20q13
EME1	ZBTB7C		TSG		EME1	EME1	essential meiotic structure-specific endonuclease 1	17q21.33
ZBTB11	RSRC2		TSG		ZBTB11	ZBTB11	zinc finger and BTB domain containing 11	3q12.3
RPS6KB1	CAPN2		TSG		RPS6KB1	RPS6KB1	ribosomal protein S6 kinase, 70kDa, polypeptide 1	17q23.1
SNAP29	SUPT16H		TSG		SNAP29	SNAP29	synaptosomal-associated protein, 29kDa	22q11.21
NUDT19	KCNA10		TSG		NUDT19	NUDT19	nudix (nucleoside diphosphate linked moiety X)-type motif 19	19q13.11
ARRDC3	ZNF76		TSG		ARRDC3	ARRDC3	arrestin domain containing 3	5q14.3
HNRNPUL2	GGA2		TSG		HNRNPUL2	HNRNPUL2	heterogeneous nuclear ribonucleoprotein U-like 2	11q12
STX5	CAPSL		TSG		STX5	STX5	syntaxin 5	11q12.3
CNIH	GPATCH2		TSG		CNIH	CNIH1	cornichon family AMPA receptor auxiliary protein 1	14q22.1
C10orf25	LRCH1		TSG		C10orf25	C10orf25	chromosome 10 open reading frame 25	10q11.21
CNOT6	CLYBL		TSG		CNOT6	CNOT6	CCR4-NOT transcription complex, subunit 6	5q35.3
DEFB123	RRAS2		TSG		DEFB123	DEFB123	defensin, beta 123	20q11.1
DCT	MBOAT2		TSG	OG	DCT	DCT	dopachrome tautomerase	13q32
C1orf68	ARF4		TSG		C1orf68	C1orf68	chromosome 1 open reading frame 68	1q21.3
FUNDC1	MFGE8		TSG		FUNDC1	FUNDC1	FUN14 domain containing 1	Xp11.4
UNCX	NSMCE1		TSG		UNCX	UNCX	UNC homeobox	7p22.3
SAMHD1	C16orf45		TSG		SAMHD1	SAMHD1	SAM domain and HD domain 1	20q11.23
SAV1	STXBP6		TSG		SAV1	SAV1	salvador family WW domain containing protein 1	14q13-q23
GNG2	MLLT11		TSG	OG	GNG2	GNG2	guanine nucleotide binding protein (G protein), gamma 2	14q21
PLA2G15	ARHGEF33		TSG		PLA2G15	PLA2G15	phospholipase A2, group XV	16q22.1
SPAG4	TMEM11		TSG		SPAG4	SPAG4	sperm associated antigen 4	20q11.2
YEATS4	NENF		TSG		YEATS4	YEATS4	YEATS domain containing 4	12q13-q15
APEX1	UBE2QL1		TSG		APEX1	APEX1	APEX nuclease (multifunctional DNA repair enzyme) 1	14q11.2
TEAD1	ITM2C		TSG		TEAD1	TEAD1	TEA domain family member 1 (SV40 transcriptional enhancer factor)	11p15.4
CDK17	REXO2		TSG		CDK17	CDK17	cyclin-dependent kinase 17	12q23.1
SWAP70	C16orf80		TSG		SWAP70	SWAP70	SWAP switching B-cell complex 70kDa subunit	11p15
ACBD4	SAP30		TSG		ACBD4	ACBD4	acyl-CoA binding domain containing 4	17q21.31
GPSM2	MRPL49		TSG		GPSM2	GPSM2	G-protein signaling modulator 2	1p13.3
BLMH	C3orf27		TSG		BLMH	BLMH	bleomycin hydrolase	17q11.2
METTL1	C16orf87		TSG		METTL1	METTL1	methyltransferase like 1	12q13
KCNJ9	NDUFS5		TSG		KCNJ9	KCNJ9	potassium channel, inwardly rectifying subfamily J, member 9	1q23.2
DAZAP1	PNOC		TSG		DAZAP1	DAZAP1	DAZ associated protein 1	19p13.3
CMPK1	STK16		TSG		CMPK1	CMPK1	cytidine monophosphate (UMP-CMP) kinase 1, cytosolic	1p34.1-p33
CFI	KRTAP19-1		TSG		CFI	CFI	complement factor I	4q25
ALPL	CNPY1		TSG		ALPL	ALPL	alkaline phosphatase, liver/bone/kidney	1p36.12
ARHGAP26	HBEGF		TSG		ARHGAP26	ARHGAP26	Rho GTPase activating protein 26	5q31
STK4	GNG3		TSG		STK4	STK4	serine/threonine kinase 4	20q11.2-q13.2
RCOR1	NICN1		TSG		RCOR1	RCOR1	REST corepressor 1	14q32.33
LANCL3	TXNL1		TSG		LANCL3	LANCL3	LanC lantibiotic synthetase component C-like 3 (bacterial)	Xp21.1
MTX1	SLBP		TSG		MTX1	MTX1	metaxin 1	1q21
KCNIP4	LY6D		TSG		KCNIP4	KCNIP4	Kv channel interacting protein 4	4p15.32
NIPA2	HS3ST6		TSG	OG	NIPA2	NIPA2	non imprinted in Prader-Willi/Angelman syndrome 2	15q11.2
KDELR3	ZNRF2		TSG		KDELR3	KDELR3	KDEL (Lys-Asp-Glu-Leu) endoplasmic reticulum protein retention receptor 3	22q13
RIC8B	PLN		TSG	OG	RIC8B	RIC8B	RIC8 guanine nucleotide exchange factor B	12q23.3
IGFN1	RAB7L1		TSG		IGFN1	IGFN1	immunoglobulin-like and fibronectin type III domain containing 1	1q32.1
PPP1R3C	RPL39		TSG		PPP1R3C	PPP1R3C	protein phosphatase 1, regulatory subunit 3C	10q23-q24
CCL8	SOCS2		TSG		CCL8	CCL8	chemokine (C-C motif) ligand 8	17q11.2
PAQR3	GJC3		TSG		PAQR3	PAQR3	progestin and adipoQ receptor family member III	4q21
POLD3	KRTAP12-4		TSG		POLD3	POLD3	polymerase (DNA-directed), delta 3, accessory subunit	11q14
CPB1	PSMA3		TSG	OG	CPB1	CPB1	carboxypeptidase B1 (tissue)	3q24
MKL1	BATF3		TSG		MKL1	MKL1	megakaryoblastic leukemia (translocation) 1	22q13
SLC9A9	MCUR1		TSG	OG	SLC9A9	SLC9A9	solute carrier family 9, subfamily A (NHE9, cation proton antiporter 9), member 9	3q24
AP4M1	PPP2CB		TSG		AP4M1	AP4M1	adaptor-related protein complex 4, mu 1 subunit	7q22.1
CHPF2	FOXE3		TSG		CHPF2	CHPF2	chondroitin polymerizing factor 2	7q36.1
PTN	MLANA		TSG	OG	PTN	PTN	pleiotrophin	7q33
PIGH	FAM115C		TSG		PIGH	PIGH	phosphatidylinositol glycan anchor biosynthesis, class H	14q24.1
NOTCH2NL	CPLX3		TSG		NOTCH2NL	NOTCH2NL	notch 2 N-terminal like	1q21.2
GBE1	ATAD1		TSG		GBE1	GBE1	glucan (1,4-alpha-), branching enzyme 1	3p12.2
PARP2	CKMT1A		TSG		PARP2	PARP2	poly (ADP-ribose) polymerase 2	14q11.2
RNMT	WBP4		TSG		RNMT	RNMT	RNA (guanine-7-) methyltransferase	18p11.21
TLR9	PSMA7		TSG	OG	TLR9	TLR9	toll-like receptor 9	3p21.3
EIF5A2	HPRT1		TSG		EIF5A2	EIF5A2	eukaryotic translation initiation factor 5A2	3q26.2
CAMTA2	TCEA2		TSG		CAMTA2	CAMTA2	calmodulin binding transcription activator 2	17p13.3
SH3PXD2A	C15orf53		TSG		SH3PXD2A	SH3PXD2A	SH3 and PX domains 2A	10q25.1
DNAJB13	HESX1		TSG		DNAJB13	DNAJB13	DnaJ (Hsp40) homolog, subfamily B, member 13	11q13.3
SETDB2	C5orf28		TSG		SETDB2	SETDB2	SET domain, bifurcated 2	13q14
JOSD1	CHCHD4		TSG		JOSD1	JOSD1	Josephin domain containing 1	22q13.1
FOXE3	DNAJC24		TSG	OG	FOXE3	FOXE3	forkhead box E3	1p32
CCRL1	S100A8		TSG		CCRL1	ACKR4	atypical chemokine receptor 4	3q22
GTF3C6	TNFSF12		TSG		GTF3C6	GTF3C6	general transcription factor IIIC, polypeptide 6, alpha 35kDa	6q21
UBXN2B	PPT1		TSG		UBXN2B	UBXN2B	UBX domain protein 2B	8q12.1
TOR1AIP1	HRSP12		TSG		TOR1AIP1	TOR1AIP1	torsin A interacting protein 1	1q24.2
RANBP3L	OXCT2		TSG		RANBP3L	RANBP3L	RAN binding protein 3-like	5p13.2
VEGFB	NUDT15		TSG		VEGFB	VEGFB	vascular endothelial growth factor B	11q13
NRBP2	C8orf33		TSG		NRBP2	NRBP2	nuclear receptor binding protein 2	8q24.3
C16orf86	SORD		TSG		C16orf86	C16orf86	chromosome 16 open reading frame 86	16q22.1
BCL7C	GFER		TSG		BCL7C	BCL7C	B-cell CLL/lymphoma 7C	16p11
PHGDH	LCN2		TSG		PHGDH	PHGDH	phosphoglycerate dehydrogenase	1p12
MRPL24	TMEM106A		TSG		MRPL24	MRPL24	mitochondrial ribosomal protein L24	1q23.1
TRIP13	TGFA		TSG	OG	TRIP13	TRIP13	thyroid hormone receptor interactor 13	5p15
LDOC1L	KRTAP20-2		TSG		LDOC1L	LDOC1L	leucine zipper, down-regulated in cancer 1-like	22q13.3
C14orf93	KRTAP4-7		TSG		C14orf93	C14orf93	chromosome 14 open reading frame 93	14q11.1
TMED10	MGST1		TSG		TMED10	TMED10	transmembrane emp24-like trafficking protein 10 (yeast)	14q24.3
HPR	CLEC18C		TSG		HPR	HPR	haptoglobin-related protein	16q22.2
PLK1	RNF141		TSG		PLK1	PLK1	polo-like kinase 1	16p
GPR141	RAB13		TSG	OG	GPR141	GPR141	G protein-coupled receptor 141	7p14.1
MKL2	CXCL5		TSG		MKL2	MKL2	MKL/myocardin-like 2	16p13.12
TBR1	KCTD11		TSG	OG	TBR1	TBR1	T-box, brain, 1	2q24.2
ESRP1	NDUFA8		TSG		ESRP1	ESRP1	epithelial splicing regulatory protein 1	8q22.1
CUL2	GNG2		TSG		CUL2	CUL2	cullin 2	10p11.2
ZBTB44	UBL3		TSG		ZBTB44	ZBTB44	zinc finger and BTB domain containing 44	11q24.3
RAD9B	OARD1		TSG		RAD9B	RAD9B	RAD9 homolog B (S. pombe)	12q24.13
CYP8B1	ZNF763		TSG		CYP8B1	CYP8B1	cytochrome P450, family 8, subfamily B, polypeptide 1	3p22.1
FAM19A1	YIPF4		TSG		FAM19A1	FAM19A1	family with sequence similarity 19 (chemokine (C-C motif)-like), member A1	3p14.1
MFSD8	SH3BGRL2		TSG		MFSD8	MFSD8	major facilitator superfamily domain containing 8	4q28.2
ANXA7	OOEP		TSG		ANXA7	ANXA7	annexin A7	10q22.2
KCNIP2	CCDC92		TSG	OG	KCNIP2	KCNIP2	Kv channel interacting protein 2	10q24.32
SLC10A3	ARL15		TSG		SLC10A3	SLC10A3	solute carrier family 10, member 3	Xq28
FBXO34	DEFB114		TSG		FBXO34	FBXO34	F-box protein 34	14q22.1
C1QA	BHLHE23		TSG		C1QA	C1QA	complement component 1, q subcomponent, A chain	1p36.3-p34.1
C12orf10	OR52W1		TSG		C12orf10	C12orf10	chromosome 12 open reading frame 10	12q13.13
EGFL6	MT1G		TSG		EGFL6	EGFL6	EGF-like-domain, multiple 6	Xp22
RBFOX2	PI3		TSG		RBFOX2	RBFOX2	RNA binding protein, fox-1 homolog (C. elegans) 2	22q12-q13
NAMPT	DUSP14		TSG		NAMPT	NAMPT	nicotinamide phosphoribosyltransferase	7q22.3
GALR3	NUDT1		TSG		GALR3	GALR3	galanin receptor 3	22q113.1
VSTM2A	LY96		TSG		VSTM2A	VSTM2A	V-set and transmembrane domain containing 2A	7p11.2
PTPN3	NDFIP1		TSG	OG	PTPN3	PTPN3	protein tyrosine phosphatase, non-receptor type 3	9q31
STXBP2	EFNA4		TSG		STXBP2	STXBP2	syntaxin binding protein 2	19p13.3-p13.2
PIM2	TBC1D3		TSG		PIM2	PIM2	Pim-2 proto-oncogene, serine/threonine kinase	Xp11.23
POLDIP3	TMEM151B		TSG	OG	POLDIP3	POLDIP3	polymerase (DNA-directed), delta interacting protein 3	22q13.31
				OG	BRAF	BRAF	B-Raf proto-oncogene, serine/threonine kinase	7q34
				OG	KRAS	KRAS	Kirsten rat sarcoma viral oncogene homolog	12p12.1
				OG	PIK3CA	PIK3CA	phosphatidylinositol-4,5-bisphosphate 3-kinase, catalytic subunit alpha	3q26.3
				OG	IDH1	IDH1	isocitrate dehydrogenase 1 (NADP+), soluble	2q34
				OG	CTNNB1	CTNNB1	catenin (cadherin-associated protein), beta 1, 88kDa	3p21
				OG	AKT1	AKT1	v-akt murine thymoma viral oncogene homolog 1	14q32.33
				OG	NRAS	NRAS	neuroblastoma RAS viral (v-ras) oncogene homolog	1p13.2
				OG	RAC1	RAC1	ras-related C3 botulinum toxin substrate 1 (rho family, small GTP binding protein Rac1)	7p22
				OG	EGFR	EGFR	epidermal growth factor receptor	7p12
				OG	NFE2L2	NFE2L2	nuclear factor, erythroid 2-like 2	2q31
				OG	EZH2	EZH2	enhancer of zeste 2 polycomb repressive complex 2 subunit	7q35-q36
				OG	U2AF1	U2AF1	U2 small nuclear RNA auxiliary factor 1	21q22.3
				OG	SF3B1	SF3B1	splicing factor 3b, subunit 1, 155kDa	2q33.1
				OG	MAPK1	MAPK1	mitogen-activated protein kinase 1	22q11.2
				OG	FGFR2	FGFR2	fibroblast growth factor receptor 2	10q25.3-q26
				OG	ERBB2	ERBB2	erb-b2 receptor tyrosine kinase 2	17q11.2-q12
				OG	MYD88	MYD88	myeloid differentiation primary response 88	3p22
				OG	MB21D2	MB21D2	Mab-21 domain containing 2	3q28-q29
				OG	HRAS	HRAS	Harvey rat sarcoma viral oncogene homolog	11p15.5
				OG	ERBB3	ERBB3	erb-b2 receptor tyrosine kinase 3	12q13
				OG	GNAS	GNAS	GNAS complex locus	20q13.2-q13.3
				OG	MYC	MYC	v-myc avian myelocytomatosis viral oncogene homolog	8q24
				OG	PRKCI	PRKCI	protein kinase C, iota	3q26.3
				OG	RIT1	RIT1	Ras-like without CAAX 1	1q21.2
				OG	SEPT14	SEPT14	septin 14	7p11.2
				OG	PSPH	PSPH	phosphoserine phosphatase	7p11.2
				OG	WNT11	WNT11	wingless-type MMTV integration site family, member 11	11q13.5
				OG	SRC	SRC	SRC proto-oncogene, non-receptor tyrosine kinase	20q12-q13
				OG	KCNMB2	KCNMB2	potassium channel subfamily M regulatory beta subunit 2	3q26.32
				OG	RSPO2	RSPO2	R-spondin 2	8q23.1
				OG	AR	AR	androgen receptor	Xq12
				OG	TRA2B	TRA2B	transformer 2 beta homolog (Drosophila)	3q26.2-q27
				OG	LELP1	LELP1	late cornified envelope-like proline-rich 1	1q21.3
				OG	KCNS2	KCNS2	potassium voltage-gated channel, modifier subfamily S, member 2	8q22
				OG	PSMC4	PSMC4	proteasome (prosome, macropain) 26S subunit, ATPase, 4	19q13.11-q13.13
				OG	DENND3	DENND3	DENN/MADD domain containing 3	8q24.3
				OG	THRA	THRA	thyroid hormone receptor, alpha	17q21.1
				OG	COL14A1	COL14A1	collagen, type XIV, alpha 1	8q23
				OG	OSTN	OSTN	osteocrin	3q29
				OG	FZD6	FZD6	frizzled class receptor 6	8q22.3-q23.1
				OG	HPS3	HPS3	Hermansky-Pudlak syndrome 3	3q24
				OG	ZNF302	ZNF302	zinc finger protein 302	19q13.2
				OG	BAI1	ADGRB1	adhesion G protein-coupled receptor B1	8q24.3
				OG	WIPI1	WIPI1	WD repeat domain, phosphoinositide interacting 1	17q24.2
				OG	NAALADL2	NAALADL2	N-acetylated alpha-linked acidic dipeptidase-like 2	3q26.3
				OG	KPNA4	KPNA4	karyopherin alpha 4 (importin alpha 3)	3q25.33
				OG	RTP1	RTP1	receptor (chemosensory) transporter protein 1	3q27.3
				OG	CPA6	CPA6	carboxypeptidase A6	8q12.3
				OG	KCNV1	KCNV1	potassium channel, voltage gated modifier subfamily V, member 1	8q23.2
				OG	DHCR7	DHCR7	7-dehydrocholesterol reductase	11q13.4
				OG	ASAP1	ASAP1	ArfGAP with SH3 domain, ankyrin repeat and PH domain 1	8q24.1-q24.2
				OG	NMD3	NMD3	NMD3 ribosome export adaptor	3q26.1
				OG	OXR1	OXR1	oxidation resistance 1	8q23
				OG	CAPN5	CAPN5	calpain 5	11q14
				OG	ANO1	ANO1	anoctamin 1, calcium activated chloride channel	11q13.2
			TSG	OG	IDH2	IDH2	isocitrate dehydrogenase 2 (NADP+), mitochondrial	15q26.1
				OG	PGM5	PGM5	phosphoglucomutase 5	9q13
				OG	PPP6C	PPP6C	protein phosphatase 6, catalytic subunit	9q33.3
				OG	PPP2R1A	PPP2R1A	protein phosphatase 2, regulatory subunit A, alpha	19q13
			TSG	OG	AQP2	AQP2	aquaporin 2 (collecting duct)	12q12-q13
				OG	MTOR	MTOR	mechanistic target of rapamycin (serine/threonine kinase)	1p36
				OG	KRT15	KRT15	keratin 15, type I	17q21.2
				OG	MEF2BNB-MEF2B	MEF2BNB-MEF2B	MEF2BNB-MEF2B readthrough	19p13.11
				OG	CHD4	CHD4	chromodomain helicase DNA binding protein 4	12p13
				OG	MAP2K1	MAP2K1	mitogen-activated protein kinase kinase 1	15q22.1-q22.33
				OG	TRIM48	TRIM48	tripartite motif containing 48	11q12
				OG	SPOP	SPOP	speckle-type POZ protein	17q21.33
				OG	KRTAP4-11	KRTAP4-11	keratin associated protein 4-11	17q21.2
				OG	FLT3	FLT3	fms-related tyrosine kinase 3	13q12
				OG	MAX	MAX	MYC associated factor X	14q23
			TSG	OG	MYCN	MYCN	v-myc avian myelocytomatosis viral oncogene neuroblastoma derived homolog	2p24.3
			TSG	OG	MEF2B	MEF2B	myocyte enhancer factor 2B	19p13.11
				OG	CARM1	CARM1	coactivator-associated arginine methyltransferase 1	19p13.2
				OG	RHOA	RHOA	ras homolog family member A	3p21.3
				OG	PTPN11	PTPN11	protein tyrosine phosphatase, non-receptor type 11	12q24.1
				OG	ZNF799	ZNF799	zinc finger protein 799	19p13.2
				OG	TOR1A	TOR1A	torsin family 1, member A (torsin A)	9q34.11
				OG	HIST1H2BF	HIST1H2BF	histone cluster 1, H2bf	6p22.2
				OG	INTS7	INTS7	integrator complex subunit 7	1q32.3
				OG	METTL14	METTL14	methyltransferase like 14	4q26
				OG	JAKMIP2	JAKMIP2	janus kinase and microtubule interacting protein 2	5q32
				OG	SOX17	SOX17	SRY (sex determining region Y)-box 17	8q11.23
				OG	LSM11	LSM11	LSM11, U7 small nuclear RNA associated	5q33.3
			TSG	OG	CSMD3	CSMD3	CUB and Sushi multiple domains 3	8q23.3
				OG	ZNF844	ZNF844	zinc finger protein 844	19p13.2
				OG	MYOT	MYOT	myotilin	5q31.2
				OG	PRRX1	PRRX1	paired related homeobox 1	1q24.3
			TSG	OG	CPB1	CPB1	carboxypeptidase B1 (tissue)	3q24
				OG	ZNF181	ZNF181	zinc finger protein 181	19q13.13
				OG	RBM39	RBM39	RNA binding motif protein 39	20q11.22
				OG	GNG4	GNG4	guanine nucleotide binding protein (G protein), gamma 4	1q42.3
				OG	NSFL1C	NSFL1C	NSFL1 (p97) cofactor (p47)	20p13
			TSG	OG	CRISPLD1	CRISPLD1	cysteine-rich secretory protein LCCL domain containing 1	8q21.13
				OG	SIAH2	SIAH2	siah E3 ubiquitin protein ligase 2	3q25
				OG	LIN9	LIN9	lin-9 DREAM MuvB core complex component	1q42
				OG	HARS2	HARS2	histidyl-tRNA synthetase 2, mitochondrial	5q31.3
				OG	NBPF10	NBPF10	neuroblastoma breakpoint family, member 10	1q21.1
				OG	MECOM	MECOM	MDS1 and EVI1 complex locus	3q26.2
				OG	PIK3CB	PIK3CB	phosphatidylinositol-4,5-bisphosphate 3-kinase, catalytic subunit beta	3q22.3
				OG	STRIP2	STRIP2	striatin interacting protein 2	7q32.3
				OG	HIST1H3B	HIST1H3B	histone cluster 1, H3b	6p22.2
				OG	FGFR3	FGFR3	fibroblast growth factor receptor 3	4p16.3
				OG	IL5RA	IL5RA	interleukin 5 receptor, alpha	3p26-p24
				OG	ZFP2	ZFP2	ZFP2 zinc finger protein	5q35.3
			TSG	OG	RIMS2	RIMS2	regulating synaptic membrane exocytosis 2	8q22.3
				OG	TOX	TOX	thymocyte selection-associated high mobility group box	8q12.2-q12.3
				OG	PIK3R5	PIK3R5	phosphoinositide-3-kinase, regulatory subunit 5	17p13.1
				OG	PCMTD1	PCMTD1	protein-L-isoaspartate (D-aspartate) O-methyltransferase domain containing 1	8q11.23
				OG	GABRA1	GABRA1	gamma-aminobutyric acid (GABA) A receptor, alpha 1	5q34
				OG	PANK3	PANK3	pantothenate kinase 3	5q35.1
				OG	TENM4	TENM4	teneurin transmembrane protein 4	11q13
				OG	UVRAG	UVRAG	UV radiation resistance associated	11q13
				OG	CHRD	CHRD	chordin	3q27
				OG	POSTN	POSTN	periostin, osteoblast specific factor	13q13.3
				OG	LRP12	LRP12	low density lipoprotein receptor-related protein 12	8q22.2
				OG	TCF7	TCF7	transcription factor 7 (T-cell specific, HMG-box)	5q31
				OG	RNF148	RNF148	ring finger protein 148	7q31.33
				OG	KIF5A	KIF5A	kinesin family member 5A	12q13.13
				OG	FAM173B	FAM173B	family with sequence similarity 173, member B	5p15.2
			TSG	OG	UBR5	UBR5	ubiquitin protein ligase E3 component n-recognin 5	8q22
				OG	EIF2S2	EIF2S2	eukaryotic translation initiation factor 2, subunit 2 beta, 38kDa	20q11.2
				OG	SDHA	SDHA	succinate dehydrogenase complex, subunit A, flavoprotein (Fp)	5p15
			TSG	OG	KIRREL	KIRREL	kin of IRRE like (Drosophila)	1q23.1
				OG	SETDB1	SETDB1	SET domain, bifurcated 1	1q21
				OG	COL22A1	COL22A1	collagen, type XXII, alpha 1	8q24.3
				OG	CD5L	CD5L	CD5 molecule-like	1q23.1
				OG	VANGL2	VANGL2	VANGL planar cell polarity protein 2	1q22-q23
				OG	DPYS	DPYS	dihydropyrimidinase	8q22
				OG	HIST2H2BF	HIST2H2BF	histone cluster 2, H2bf	1q21.2
			TSG	OG	RSRC1	RSRC1	arginine/serine-rich coiled-coil 1	3q25.32
				OG	LCE2D	LCE2D	late cornified envelope 2D	1q21.3
				OG	RAP1B	RAP1B	RAP1B, member of RAS oncogene family	12q14
				OG	SYNPO2L	SYNPO2L	synaptopodin 2-like	10q22.3
				OG	IKZF5	IKZF5	IKAROS family zinc finger 5 (Pegasus)	10q26
			TSG	OG	SLC9A9	SLC9A9	solute carrier family 9, subfamily A (NHE9, cation proton antiporter 9), member 9	3q24
				OG	ATP1A4	ATP1A4	ATPase, Na+/K+ transporting, alpha 4 polypeptide	1q23.2
				OG	HDAC3	HDAC3	histone deacetylase 3	5q31.1-q31.2
				OG	DOK5	DOK5	docking protein 5	20q13.2
				OG	RAB3IP	RAB3IP	RAB3A interacting protein	12q15
				OG	CD1A	CD1A	CD1a molecule	1q23.1
				OG	ITK	ITK	IL2-inducible T-cell kinase	5q31-q32
				OG	GABRG2	GABRG2	gamma-aminobutyric acid (GABA) A receptor, gamma 2	5q34
				OG	PLXNA4	PLXNA4	plexin A4	7q32.3
				OG	POU4F3	POU4F3	POU class 4 homeobox 3	5q32
				OG	ADRA1B	ADRA1B	adrenoceptor alpha 1B	5q33.3
				OG	ATP1A2	ATP1A2	ATPase, Na+/K+ transporting, alpha 2 polypeptide	1q23.2
				OG	CXXC5	CXXC5	CXXC finger protein 5	5q31.3
				OG	GABRA6	GABRA6	gamma-aminobutyric acid (GABA) A receptor, alpha 6	5q34
				OG	PCDH19	PCDH19	protocadherin 19	Xq22.1
				OG	PSMC5	PSMC5	proteasome (prosome, macropain) 26S subunit, ATPase, 5	17q23.3
				OG	ZNF454	ZNF454	zinc finger protein 454	5q35.3
				OG	ANXA6	ANXA6	annexin A6	5q33.1
				OG	KIT	KIT	v-kit Hardy-Zuckerman 4 feline sarcoma viral oncogene homolog	4q12
				OG	RALYL	RALYL	RALY RNA binding protein-like	8q21.2
				OG	PCDH18	PCDH18	protocadherin 18	4q28.3
				OG	USP32	USP32	ubiquitin specific peptidase 32	17q23.3
			TSG	OG	RGS22	RGS22	regulator of G-protein signaling 22	8q22.2
				OG	SUV420H1	SUV420H1	suppressor of variegation 4-20 homolog 1 (Drosophila)	11q13.2
				OG	B3GALNT1	B3GALNT1	beta-1,3-N-acetylgalactosaminyltransferase 1 (globoside blood group)	3q25
				OG	SFRP4	SFRP4	secreted frizzled-related protein 4	7p14.1
				OG	LGALS3BP	LGALS3BP	lectin, galactoside-binding, soluble, 3 binding protein	17q25
				OG	SLAMF1	SLAMF1	signaling lymphocytic activation molecule family member 1	1q23.3
				OG	CD84	CD84	CD84 molecule	1q24
				OG	TRPS1	TRPS1	trichorhinophalangeal syndrome I	8q23.3
				OG	IL17B	IL17B	interleukin 17B	5q33.1
				OG	PDGFRA	PDGFRA	platelet-derived growth factor receptor, alpha polypeptide	4q12
				OG	KCTD16	KCTD16	potassium channel tetramerization domain containing 16	5q32
				OG	GBAS	GBAS	glioblastoma amplified sequence	7p12
				OG	MUC20	MUC20	mucin 20, cell surface associated	3q29
				OG	PPP1R12B	PPP1R12B	protein phosphatase 1, regulatory subunit 12B	1q32.1
				OG	KCNMB4	KCNMB4	potassium channel subfamily M regulatory beta subunit 4	12q15
			TSG	OG	SMC4	SMC4	structural maintenance of chromosomes 4	3q26.1
			TSG	OG	PHF20L1	PHF20L1	PHD finger protein 20-like 1	8q24.22
				OG	NFASC	NFASC	neurofascin	1q32.1
			TSG	OG	ASH1L	ASH1L	ash1 (absent, small, or homeotic)-like (Drosophila)	1q22
				OG	PLXNA2	PLXNA2	plexin A2	1q32.2
				OG	SPARC	SPARC	secreted protein, acidic, cysteine-rich (osteonectin)	5q31-q33
				OG	GRIK3	GRIK3	glutamate receptor, ionotropic, kainate 3	1p34.3
				OG	MME	MME	membrane metallo-endopeptidase	3q25.2
				OG	CPSF6	CPSF6	cleavage and polyadenylation specific factor 6, 68kDa	12q15
				OG	CBLN4	CBLN4	cerebellin 4 precursor	20q13
				OG	HRASLS	HRASLS	HRAS-like suppressor	3q29
				OG	FBXW11	FBXW11	F-box and WD repeat domain containing 11	5q35.1
				OG	TSC22D2	TSC22D2	TSC22 domain family, member 2	3q25.1
				OG	GRXCR2	GRXCR2	glutaredoxin, cysteine rich 2	5q32
			TSG	OG	ADAMTS19	ADAMTS19	ADAM metallopeptidase with thrombospondin type 1 motif, 19	5q23.3
				OG	GH2	GH2	growth hormone 2	17q22-q24
				OG	ZNF780A	ZNF780A	zinc finger protein 780A	19q13.2
			TSG	OG	PIK3R3	PIK3R3	phosphoinositide-3-kinase, regulatory subunit 3 (gamma)	1p34.1
			TSG	OG	POGZ	POGZ	pogo transposable element with ZNF domain	1q21.1
				OG	HMP19	HMP19	HMP19 protein	5q35.2
				OG	CCT2	CCT2	chaperonin containing TCP1, subunit 2 (beta)	12q15
				OG	ZNF333	ZNF333	zinc finger protein 333	19p13.12
				OG	MARCH11	MARCH11	membrane-associated ring finger (C3HC4) 11	5p15.1
				OG	SMG8	SMG8	SMG8 nonsense mediated mRNA decay factor	17q23.2
				OG	CHRNB2	CHRNB2	cholinergic receptor, nicotinic, beta 2 (neuronal)	1q21.3
				OG	DHX36	DHX36	DEAH (Asp-Glu-Ala-His) box polypeptide 36	3q25.2
				OG	CHRNA4	CHRNA4	cholinergic receptor, nicotinic, alpha 4 (neuronal)	20q13.33
				OG	E2F1	E2F1	E2F transcription factor 1	20q11
				OG	CLDN10	CLDN10	claudin 10	13q31-q34
				OG	SPTA1	SPTA1	spectrin, alpha, erythrocytic 1	1q21
				OG	NUF2	NUF2	NUF2, NDC80 kinetochore complex component	1q23.3
				OG	DKK2	DKK2	dickkopf WNT signaling pathway inhibitor 2	4q25
				OG	EEF1B2	EEF1B2	eukaryotic translation elongation factor 1 beta 2	2q33.3
				OG	NUTM2F	NUTM2F	NUT family member 2F	9q22.32
				OG	TAF1	TAF1	TAF1 RNA polymerase II, TATA box binding protein (TBP)-associated factor, 250kDa	Xq13.1
			TSG	OG	PTN	PTN	pleiotrophin	7q33
				OG	ALK	ALK	anaplastic lymphoma receptor tyrosine kinase	2p23
				OG	ACADS	ACADS	acyl-CoA dehydrogenase, C-2 to C-3 short chain	12q24.31
				OG	MED12	MED12	mediator complex subunit 12	Xq13
				OG	SULT1C4	SULT1C4	sulfotransferase family, cytosolic, 1C, member 4	2q12.3
				OG	LHFPL1	LHFPL1	lipoma HMGIC fusion partner-like 1	Xq23
				OG	KCND3	KCND3	potassium channel, voltage gated Shal related subfamily D, member 3	1p13.2
				OG	CAPRIN2	CAPRIN2	caprin family member 2	12p11
				OG	LUM	LUM	lumican	12q21.33
				OG	TBX18	TBX18	T-box 18	6q14.1-q15
				OG	TRIM23	TRIM23	tripartite motif containing 23	5q12.3
				OG	MS4A8	MS4A8	membrane-spanning 4-domains, subfamily A, member 8	11q12
				OG	GOT2	GOT2	glutamic-oxaloacetic transaminase 2, mitochondrial	16q21
				OG	LZTR1	LZTR1	leucine-zipper-like transcription regulator 1	22q11.21
			TSG	OG	HGF	HGF	hepatocyte growth factor (hepapoietin A; scatter factor)	7q21.1
				OG	PDE7B	PDE7B	phosphodiesterase 7B	6q23-q24
				OG	ZNF117	ZNF117	zinc finger protein 117	7q11.2
				OG	MAGI2	MAGI2	membrane associated guanylate kinase, WW and PDZ domain containing 2	7q21
			TSG	OG	BTBD11	BTBD11	BTB (POZ) domain containing 11	12q24.11
				OG	UBQLN2	UBQLN2	ubiquilin 2	Xp11.21
				OG	DCLK1	DCLK1	doublecortin-like kinase 1	13q13.3
				OG	MFAP5	MFAP5	microfibrillar associated protein 5	12p13.1-p12.3
				OG	COL5A2	COL5A2	collagen, type V, alpha 2	2q14-q32
				OG	ABCB1	ABCB1	ATP-binding cassette, sub-family B (MDR/TAP), member 1	7q21.12
				OG	TUSC3	TUSC3	tumor suppressor candidate 3	8p22
				OG	KCNQ5	KCNQ5	potassium channel, voltage gated KQT-like subfamily Q, member 5	6q14
				OG	SKAP2	SKAP2	src kinase associated phosphoprotein 2	7p15.2
				OG	XYLT1	XYLT1	xylosyltransferase I	16p12
				OG	FAM8A1	FAM8A1	family with sequence similarity 8, member A1	6p23
			TSG	OG	GRXCR1	GRXCR1	glutaredoxin, cysteine rich 1	4p14
				OG	GRID1	GRID1	glutamate receptor, ionotropic, delta 1	10q22
				OG	OR5I1	OR5I1	olfactory receptor, family 5, subfamily I, member 1	11q11
				OG	GRM5	GRM5	glutamate receptor, metabotropic 5	11q14.3
				OG	MYF5	MYF5	myogenic factor 5	12q21
				OG	MYH2	MYH2	myosin, heavy chain 2, skeletal muscle, adult	17p13.1
			TSG	OG	PLK2	PLK2	polo-like kinase 2	5q12.1-q13.2
				OG	EBPL	EBPL	emopamil binding protein-like	13q12-q13
				OG	IFITM1	IFITM1	interferon induced transmembrane protein 1	11p15.5
				OG	MFF	MFF	mitochondrial fission factor	2q36
				OG	GABRG1	GABRG1	gamma-aminobutyric acid (GABA) A receptor, gamma 1	4p12
			TSG	OG	CUL1	CUL1	cullin 1	7q36.1
				OG	EPHA6	EPHA6	EPH receptor A6	3q12.1
				OG	KLHL5	KLHL5	kelch-like family member 5	4p15.1
				OG	NRAP	NRAP	nebulin-related anchoring protein	10q24-q26
				OG	RGPD3	RGPD3	RANBP2-like and GRIP domain containing 3	2q12.2
			TSG	OG	HMCN1	HMCN1	hemicentin 1	1q25.3-q31.1
				OG	GRIA3	GRIA3	glutamate receptor, ionotropic, AMPA 3	Xq25
				OG	SEMG2	SEMG2	semenogelin II	20q12-q13.1
				OG	HLF	HLF	hepatic leukemia factor	17q22
			TSG	OG	CMAS	CMAS	cytidine monophosphate N-acetylneuraminic acid synthetase	12p12.1
				OG	CCDC36	CCDC36	coiled-coil domain containing 36	3p21.31
				OG	SMO	SMO	smoothened, frizzled class receptor	7q32.1
				OG	EIF1AX	EIF1AX	eukaryotic translation initiation factor 1A, X-linked	Xp22.13
				OG	AK8	AK8	adenylate kinase 8	9q34.13
				OG	MRPL32	MRPL32	mitochondrial ribosomal protein L32	7p14
				OG	WBSCR17	WBSCR17	Williams-Beuren syndrome chromosome region 17	7q11.23
				OG	NRG3	NRG3	neuregulin 3	10q23.1
				OG	FMNL3	FMNL3	formin-like 3	12q13.12
				OG	MDGA2	MDGA2	MAM domain containing glycosylphosphatidylinositol anchor 2	14q21.2
				OG	CACNG3	CACNG3	calcium channel, voltage-dependent, gamma subunit 3	16p12.1
			TSG	OG	IRF2	IRF2	interferon regulatory factor 2	4q34.1-q35.1
				OG	SMARCA2	SMARCA2	SWI/SNF related, matrix associated, actin dependent regulator of chromatin, subfamily a, member 2	9p24.3
				OG	BCLAF1	BCLAF1	BCL2-associated transcription factor 1	6q23.3
				OG	PRPF8	PRPF8	pre-mRNA processing factor 8	17p13.3
			TSG	OG	BRWD3	BRWD3	bromodomain and WD repeat domain containing 3	Xq21.1
			TSG	OG	GPR141	GPR141	G protein-coupled receptor 141	7p14.1
				OG	PTPRF	PTPRF	protein tyrosine phosphatase, receptor type, F	1p34
				OG	XPOT	XPOT	exportin, tRNA	12q14.1
				OG	ALDH1L2	ALDH1L2	aldehyde dehydrogenase 1 family, member L2	12q23.3
				OG	LPA	LPA	lipoprotein, Lp(a)	6q25-q26
				OG	STAT3	STAT3	signal transducer and activator of transcription 3 (acute-phase response factor)	17q21
			TSG	OG	PLCL1	PLCL1	phospholipase C-like 1	2q33
				OG	OR4M2	OR4M2	olfactory receptor, family 4, subfamily M, member 2	15q11.2
				OG	MAPK8	MAPK8	mitogen-activated protein kinase 8	10q11
				OG	POTEG	POTEG	POTE ankyrin domain family, member G	14q11.2
				OG	MARCO	MARCO	macrophage receptor with collagenous structure	2q14.2
				OG	SPPL3	SPPL3	signal peptide peptidase like 3	12q24.31
				OG	DTX1	DTX1	deltex 1, E3 ubiquitin ligase	12q24
				OG	SLC35G3	SLC35G3	solute carrier family 35, member G3	17q21.1
				OG	TLL1	TLL1	tolloid-like 1	4q32-q33
				OG	PDYN	PDYN	prodynorphin	20p13
				OG	ABI1	ABI1	abl-interactor 1	10p12.1
				OG	DICER1	DICER1	dicer 1, ribonuclease type III	14q32.13
				OG	ZFR	ZFR	zinc finger RNA binding protein	5p15.2
				OG	TLL2	TLL2	tolloid-like 2	10q23-q24
				OG	STXBP1	STXBP1	syntaxin binding protein 1	9q34.1
				OG	PSMC3IP	PSMC3IP	PSMC3 interacting protein	17q21.2
				OG	GTF2I	GTF2I	general transcription factor IIi	7q11.23
			TSG	OG	MICU3	MICU3	mitochondrial calcium uptake family, member 3	8p22
				OG	ASCC3	ASCC3	activating signal cointegrator 1 complex subunit 3	6q16
				OG	GNA15	GNA15	guanine nucleotide binding protein (G protein), alpha 15 (Gq class)	19p13.3
			TSG	OG	JUN	JUN	jun proto-oncogene	1p32-p31
				OG	POLE	POLE	polymerase (DNA directed), epsilon, catalytic subunit	12q24.3
				OG	TM2D3	TM2D3	TM2 domain containing 3	15q26.3
				OG	ZNF479	ZNF479	zinc finger protein 479	7p11.2
			TSG	OG	CDH7	CDH7	cadherin 7, type 2	18q22.1
				OG	GK2	GK2	glycerol kinase 2	4q13
				OG	CSNK1E	CSNK1E	casein kinase 1, epsilon	22q13.1
				OG	KAT8	KAT8	K(lysine) acetyltransferase 8	16p11.1
				OG	CD163	CD163	CD163 molecule	12p13
				OG	GRID2	GRID2	glutamate receptor, ionotropic, delta 2	4q22
				OG	IL21	IL21	interleukin 21	4q26-q27
			TSG	OG	BRSK1	BRSK1	BR serine/threonine kinase 1	19q13.4
				OG	SOCS5	SOCS5	suppressor of cytokine signaling 5	2p21
				OG	UGT8	UGT8	UDP glycosyltransferase 8	4q26
			TSG	OG	CDC73	CDC73	cell division cycle 73	1q25
				OG	TXNRD1	TXNRD1	thioredoxin reductase 1	12q23-q24.1
			TSG	OG	CCND3	CCND3	cyclin D3	6p21
				OG	KLK8	KLK8	kallikrein-related peptidase 8	19q13
				OG	GRIA2	GRIA2	glutamate receptor, ionotropic, AMPA 2	4q32.1
				OG	SMOC2	SMOC2	SPARC related modular calcium binding 2	6q27
				OG	BZW2	BZW2	basic leucine zipper and W2 domains 2	7p21.3
				OG	IREB2	IREB2	iron-responsive element binding protein 2	15q25.1
				OG	ENAH	ENAH	enabled homolog (Drosophila)	1q32.2
				OG	NBPF1	NBPF1	neuroblastoma breakpoint family, member 1	1p36.13
				OG	MAPK8IP2	MAPK8IP2	mitogen-activated protein kinase 8 interacting protein 2	22q13.33
			TSG	OG	SEC63	SEC63	SEC63 homolog (S. cerevisiae)	6q21
				OG	CCDC132	CCDC132	coiled-coil domain containing 132	7q21.3
			TSG	OG	RHBDL3	RHBDL3	rhomboid, veinlet-like 3 (Drosophila)	17q11.2
				OG	SOS1	SOS1	son of sevenless homolog 1 (Drosophila)	2p21
				OG	TKTL2	TKTL2	transketolase-like 2	4q32.2
				OG	NNMT	NNMT	nicotinamide N-methyltransferase	11q23.1
				OG	LPHN3	ADGRL3	adhesion G protein-coupled receptor L3	4q13.1
				OG	MYO3A	MYO3A	myosin IIIA	10p11.1
				OG	OPRM1	OPRM1	opioid receptor, mu 1	6q24-q25
				OG	PPP1R9A	PPP1R9A	protein phosphatase 1, regulatory subunit 9A	7q21.3
				OG	WDR17	WDR17	WD repeat domain 17	4q34
				OG	PTPRU	PTPRU	protein tyrosine phosphatase, receptor type, U	1p35.3
				OG	CADPS	CADPS	Ca++-dependent secretion activator	3p21.1
				OG	KRTAP4-5	KRTAP4-5	keratin associated protein 4-5	17q21.2
				OG	ZBTB7A	ZBTB7A	zinc finger and BTB domain containing 7A	19p13.3
				OG	ZNF559	ZNF559	zinc finger protein 559	19p13.2
				OG	GJB3	GJB3	gap junction protein, beta 3, 31kDa	1p34
				OG	ACBD3	ACBD3	acyl-CoA binding domain containing 3	1q41
			TSG	OG	SBNO1	SBNO1	strawberry notch homolog 1 (Drosophila)	12q24.31
				OG	GABRA5	GABRA5	gamma-aminobutyric acid (GABA) A receptor, alpha 5	15q12
				OG	ZNF878	ZNF878	zinc finger protein 878	19p13.2
				OG	SCN3A	SCN3A	sodium channel, voltage gated, type III alpha subunit	2q24
				OG	GABRA2	GABRA2	gamma-aminobutyric acid (GABA) A receptor, alpha 2	4p12
				OG	CIZ1	CIZ1	CDKN1A interacting zinc finger protein 1	9q34.1
				OG	SHB	SHB	Src homology 2 domain containing adaptor protein B	9p13.2
				OG	COL9A1	COL9A1	collagen, type IX, alpha 1	6q13
				OG	TES	TES	testin LIM domain protein	7q31.2
				OG	TBX15	TBX15	T-box 15	1p11.1
				OG	TRPC6	TRPC6	transient receptor potential cation channel, subfamily C, member 6	11q22.1
				OG	ZNF263	ZNF263	zinc finger protein 263	16p13.3
			TSG	OG	CEP128	CEP128	centrosomal protein 128kDa	14q31.1
				OG	ADRBK2	ADRBK2	adrenergic, beta, receptor kinase 2	22q11
				OG	GTPBP1	GTPBP1	GTP binding protein 1	22q13.1
				OG	FHL3	FHL3	four and a half LIM domains 3	1p34.3
				OG	OSBPL6	OSBPL6	oxysterol binding protein-like 6	2q32.1
				OG	NALCN	NALCN	sodium leak channel, non selective	13q32.3
				OG	KRTAP5-5	KRTAP5-5	keratin associated protein 5-5	11p15.5
				OG	VIM	VIM	vimentin	10p13
			TSG	OG	STIL	STIL	SCL/TAL1 interrupting locus	1p32
			TSG	OG	CACNA1H	CACNA1H	calcium channel, voltage-dependent, T type, alpha 1H subunit	16p13.3
				OG	GLRA3	GLRA3	glycine receptor, alpha 3	4q34.1
				OG	NDUFA9	NDUFA9	NADH dehydrogenase (ubiquinone) 1 alpha subcomplex, 9, 39kDa	12p13.3
				OG	AHCYL2	AHCYL2	adenosylhomocysteinase-like 2	7q32.1
				OG	ZNF442	ZNF442	zinc finger protein 442	19p13.13
				OG	GPC6	GPC6	glypican 6	13q32
				OG	FAM154B	SAXO2	stabilizer of axonemal microtubules 2	15q25.2
				OG	SPACA3	SPACA3	sperm acrosome associated 3	17q12
				OG	PGS1	PGS1	phosphatidylglycerophosphate synthase 1	17q25.3
				OG	RGS7	RGS7	regulator of G-protein signaling 7	1q43
				OG	TRIO	TRIO	trio Rho guanine nucleotide exchange factor	5p14-p15.1
			TSG	OG	PAN3	PAN3	PAN3 poly(A) specific ribonuclease subunit	13q12.2
				OG	PPT2	PPT2	palmitoyl-protein thioesterase 2	6p21.3
				OG	RBPJL	RBPJL	recombination signal binding protein for immunoglobulin kappa J region-like	20q13.12
				OG	SORCS1	SORCS1	sortilin-related VPS10 domain containing receptor 1	10q23-q25
			TSG	OG	DCT	DCT	dopachrome tautomerase	13q32
				OG	GABRB1	GABRB1	gamma-aminobutyric acid (GABA) A receptor, beta 1	4p12
				OG	FGD6	FGD6	FYVE, RhoGEF and PH domain containing 6	12q23.1
			TSG	OG	COL11A1	COL11A1	collagen, type XI, alpha 1	1p21
				OG	SH3GLB2	SH3GLB2	SH3-domain GRB2-like endophilin B2	9q34
			TSG	OG	SEL1L	SEL1L	sel-1 suppressor of lin-12-like (C. elegans)	14q31
			TSG	OG	DYNC1LI2	DYNC1LI2	dynein, cytoplasmic 1, light intermediate chain 2	16q22.1
				OG	SAMSN1	SAMSN1	SAM domain, SH3 domain and nuclear localization signals 1	21q11
				OG	ODF4	ODF4	outer dense fiber of sperm tails 4	17p13
				OG	HTRA3	HTRA3	HtrA serine peptidase 3	4p16.1
				OG	CEP135	CEP135	centrosomal protein 135kDa	4q12
				OG	FBXO22	FBXO22	F-box protein 22	15q23
				OG	HS3ST2	HS3ST2	heparan sulfate (glucosamine) 3-O-sulfotransferase 2	16p12
				OG	ETV1	ETV1	ets variant 1	7p22
				OG	BCL2	BCL2	B-cell CLL/lymphoma 2	18q21.3
				OG	TJP2	TJP2	tight junction protein 2	9q13-q21
				OG	PCBP1	PCBP1	poly(rC) binding protein 1	2p13-p12
				OG	TECTB	TECTB	tectorin beta	10q25-q26
				OG	ERAS	ERAS	ES cell expressed Ras	Xp11.23
				OG	PCCA	PCCA	propionyl CoA carboxylase, alpha polypeptide	13q32
			TSG	OG	TINAG	TINAG	tubulointerstitial nephritis antigen	6p12.1
				OG	FBN2	FBN2	fibrillin 2	5q23-q31
				OG	ENOX2	ENOX2	ecto-NOX disulfide-thiol exchanger 2	Xq25
				OG	BNC2	BNC2	basonuclin 2	9p22.2
				OG	SNTG1	SNTG1	syntrophin, gamma 1	8q11.21
				OG	RBL2	RBL2	retinoblastoma-like 2	16q12.2
				OG	LPAR1	LPAR1	lysophosphatidic acid receptor 1	9q
			TSG	OG	TRIP13	TRIP13	thyroid hormone receptor interactor 13	5p15
				OG	PDE10A	PDE10A	phosphodiesterase 10A	6q26
				OG	PDHA2	PDHA2	pyruvate dehydrogenase (lipoamide) alpha 2	4q22-q23
				OG	KIF1B	KIF1B	kinesin family member 1B	1p36.22
				OG	DCX	DCX	doublecortin	Xq22.3-q23
				OG	ZKSCAN7	ZKSCAN7	zinc finger with KRAB and SCAN domains 7	3p21.32
				OG	MAP2K7	MAP2K7	mitogen-activated protein kinase kinase 7	19p13.3-p13.2
				OG	CCDC105	CCDC105	coiled-coil domain containing 105	19p13.12
			TSG	OG	MGAT4C	MGAT4C	MGAT4 family, member C	12q21
			TSG	OG	RIMS1	RIMS1	regulating synaptic membrane exocytosis 1	6q12-q13
				OG	GEN1	GEN1	GEN1 Holliday junction 5' flap endonuclease	2p24.2
				OG	RRAD	RRAD	Ras-related associated with diabetes	16q22
				OG	USP25	USP25	ubiquitin specific peptidase 25	21q11.2
				OG	DHTKD1	DHTKD1	dehydrogenase E1 and transketolase domain containing 1	10p14
				OG	EXOC1	EXOC1	exocyst complex component 1	4q12
				OG	ATP9B	ATP9B	ATPase, class II, type 9B	18q23
				OG	PALM2	PALM2	paralemmin 2	9q31.3
				OG	ZNF91	ZNF91	zinc finger protein 91	19p12
				OG	STK32B	STK32B	serine/threonine kinase 32B	4p16
			TSG	OG	NELL1	NELL1	NEL-like 1 (chicken)	11p15.1
				OG	CNTN6	CNTN6	contactin 6	3p26.3
				OG	LHCGR	LHCGR	luteinizing hormone/choriogonadotropin receptor	2p21
				OG	COMMD4	COMMD4	COMM domain containing 4	15q24.2
				OG	ZNF528	ZNF528	zinc finger protein 528	19q13
				OG	PRAMEF11	PRAMEF11	PRAME family member 11	1p36.21
			TSG	OG	DAAM1	DAAM1	dishevelled associated activator of morphogenesis 1	14q22.3
			TSG	OG	MIB1	MIB1	mindbomb E3 ubiquitin protein ligase 1	18q11.2
				OG	LRP2	LRP2	low density lipoprotein receptor-related protein 2	2q31.1
				OG	MRS2	MRS2	MRS2 magnesium transporter	6p22.3-p22.1
				OG	MYO1D	MYO1D	myosin ID	17q11-q12
				OG	KLF4	KLF4	Kruppel-like factor 4 (gut)	9q31
				OG	EYA4	EYA4	EYA transcriptional coactivator and phosphatase 4	6q23
				OG	KLK2	KLK2	kallikrein-related peptidase 2	19q13.33
				OG	DLG2	DLG2	discs, large homolog 2 (Drosophila)	11q21
				OG	SHPRH	SHPRH	SNF2 histone linker PHD RING helicase, E3 ubiquitin protein ligase	6q24.2
				OG	CDH12	CDH12	cadherin 12, type 2 (N-cadherin 2)	5p14.3
			TSG	OG	ATRNL1	ATRNL1	attractin-like 1	10q26
				OG	AICDA	AICDA	activation-induced cytidine deaminase	12p13
				OG	DCN	DCN	decorin	12q21.33
				OG	COL3A1	COL3A1	collagen, type III, alpha 1	2q32.2
				OG	CEACAM3	CEACAM3	carcinoembryonic antigen-related cell adhesion molecule 3	19q13.2
				OG	ZFHX4	ZFHX4	zinc finger homeobox 4	8q21.11
				OG	ZNF471	ZNF471	zinc finger protein 471	19q13.43
				OG	RNF2	RNF2	ring finger protein 2	1q25.3
				OG	KIF20B	KIF20B	kinesin family member 20B	10q23.31
				OG	DOK6	DOK6	docking protein 6	18q22.2
				OG	PTPRM	PTPRM	protein tyrosine phosphatase, receptor type, M	18p11.2
				OG	NUBP2	NUBP2	nucleotide binding protein 2	16p13.3
				OG	TPST2	TPST2	tyrosylprotein sulfotransferase 2	22q12.1
				OG	RAF1	RAF1	Raf-1 proto-oncogene, serine/threonine kinase	3p25
				OG	ERC2	ERC2	ELKS/RAB6-interacting/CAST family member 2	3p14.3
				OG	PSMD6	PSMD6	proteasome (prosome, macropain) 26S subunit, non-ATPase, 6	3p14.1
				OG	P2RY8	P2RY8	purinergic receptor P2Y, G-protein coupled, 8	Xp22.33 and Yp11.3
				OG	LINGO2	LINGO2	leucine rich repeat and Ig domain containing 2	9p21.2
				OG	ZNF136	ZNF136	zinc finger protein 136	19p13.2
				OG	PTPRA	PTPRA	protein tyrosine phosphatase, receptor type, A	20p13
				OG	PDHA1	PDHA1	pyruvate dehydrogenase (lipoamide) alpha 1	Xp22.1
				OG	LAT2	LAT2	linker for activation of T cells family, member 2	7q11.23
				OG	CDC7	CDC7	cell division cycle 7	1p22
				OG	XPR1	XPR1	xenotropic and polytropic retrovirus receptor 1	1q25.1
				OG	POLR2A	POLR2A	polymerase (RNA) II (DNA directed) polypeptide A, 220kDa	17p13.1
				OG	ITFG2	ITFG2	integrin alpha FG-GAP repeat containing 2	12p13.33
			TSG	OG	MMP10	MMP10	matrix metallopeptidase 10	11q22.3
				OG	CDH10	CDH10	cadherin 10, type 2 (T2-cadherin)	5p14.2
			TSG	OG	MGAT5	MGAT5	mannosyl (alpha-1,6-)-glycoprotein beta-1,6-N-acetyl-glucosaminyltransferase	2q21
				OG	GGTLC1	GGTLC1	gamma-glutamyltransferase light chain 1	20p11.21
				OG	SRP19	SRP19	signal recognition particle 19kDa	5q21-q22
				OG	TMEM38A	TMEM38A	transmembrane protein 38A	19p13.11
				OG	RPIA	RPIA	ribose 5-phosphate isomerase A	2p11.2
				OG	HCRTR2	HCRTR2	hypocretin (orexin) receptor 2	6p12.1
				OG	SOX6	SOX6	SRY (sex determining region Y)-box 6	11p15.3
				OG	TUBA1B	TUBA1B	tubulin, alpha 1b	12q13.12
				OG	NCF1	NCF1	neutrophil cytosolic factor 1	7q11.23
				OG	NTN4	NTN4	netrin 4	12q22
				OG	IQCF2	IQCF2	IQ motif containing F2	3p21.31
				OG	TAF1L	TAF1L	TAF1 RNA polymerase II, TATA box binding protein (TBP)-associated factor, 210kDa-like	9p12
				OG	ATG16L1	ATG16L1	autophagy related 16-like 1 (S. cerevisiae)	2q37.1
			TSG	OG	TLR9	TLR9	toll-like receptor 9	3p21.3
			TSG	OG	IGSF1	IGSF1	immunoglobulin superfamily, member 1	Xq25
				OG	AVL9	AVL9	AVL9 homolog (S. cerevisiase)	7p14.3
				OG	SGCG	SGCG	sarcoglycan, gamma (35kDa dystrophin-associated glycoprotein)	13q12-q13
				OG	LACTB	LACTB	lactamase, beta	15q22.1
				OG	PPFIA2	PPFIA2	protein tyrosine phosphatase, receptor type, f polypeptide (PTPRF), interacting protein (liprin), alpha 2	12q21.31
			TSG	OG	MCM7	MCM7	minichromosome maintenance complex component 7	7q21.3-q22.1
				OG	HK2	HK2	hexokinase 2	2p13
				OG	AMPD1	AMPD1	adenosine monophosphate deaminase 1	1p13
				OG	SIPA1L1	SIPA1L1	signal-induced proliferation-associated 1 like 1	14q24.1
			TSG	OG	CUL3	CUL3	cullin 3	2q36.2
				OG	FAM184A	FAM184A	family with sequence similarity 184, member A	6q22.31
				OG	CAST	CAST	calpastatin	5q15
				OG	TUBB8	TUBB8	tubulin, beta 8 class VIII	10p15.3
				OG	CLEC4M	CLEC4M	C-type lectin domain family 4, member M	19p13
				OG	KCNJ5	KCNJ5	potassium channel, inwardly rectifying subfamily J, member 5	11q24
				OG	GLRA2	GLRA2	glycine receptor, alpha 2	Xp22.2
				OG	IGF2BP1	IGF2BP1	insulin-like growth factor 2 mRNA binding protein 1	17q21.32
				OG	ENOX1	ENOX1	ecto-NOX disulfide-thiol exchanger 1	13q14.11
				OG	KIF23	KIF23	kinesin family member 23	15q23
			TSG	OG	EIF4ENIF1	EIF4ENIF1	eukaryotic translation initiation factor 4E nuclear import factor 1	22q11.2
				OG	KIF25	KIF25	kinesin family member 25	6q27
				OG	SAMD14	SAMD14	sterile alpha motif domain containing 14	17q21.33
				OG	ZNF488	ZNF488	zinc finger protein 488	10q11.22
			TSG	OG	GNA13	GNA13	guanine nucleotide binding protein (G protein), alpha 13	17q24.1
				OG	RASGRF2	RASGRF2	Ras protein-specific guanine nucleotide-releasing factor 2	5q13
				OG	GPR107	GPR107	G protein-coupled receptor 107	9q34.2
				OG	HHIP	HHIP	hedgehog interacting protein	4q31.21-q31.3
				OG	ANAPC1	ANAPC1	anaphase promoting complex subunit 1	2q12.1
				OG	CPXM2	CPXM2	carboxypeptidase X (M14 family), member 2	10q26
				OG	PTER	PTER	phosphotriesterase related	10p12
			TSG	OG	GPM6A	GPM6A	glycoprotein M6A	4q34
				OG	DPYD	DPYD	dihydropyrimidine dehydrogenase	1p22
				OG	SPATS2	SPATS2	spermatogenesis associated, serine-rich 2	12q13.12
				OG	ANO4	ANO4	anoctamin 4	12q23.3
				OG	RASGRP3	RASGRP3	RAS guanyl releasing protein 3 (calcium and DAG-regulated)	2p25.1-p24.1
				OG	CPS1	CPS1	carbamoyl-phosphate synthase 1, mitochondrial	2p
				OG	GABRR2	GABRR2	gamma-aminobutyric acid (GABA) A receptor, rho 2	6q15
				OG	EPHA7	EPHA7	EPH receptor A7	6q16.3
				OG	FAT4	FAT4	FAT atypical cadherin 4	4q28.1
				OG	LPHN2	ADGRL2	adhesion G protein-coupled receptor L2	1p31.1
				OG	FNBP1L	FNBP1L	formin binding protein 1-like	1p22.1
				OG	SMAP1	SMAP1	small ArfGAP 1	6q12-q13
			TSG	OG	LNX2	LNX2	ligand of numb-protein X 2	13q12.2
				OG	POLR2C	POLR2C	polymerase (RNA) II (DNA directed) polypeptide C, 33kDa	16q13-q21
			TSG	OG	ZNF146	ZNF146	zinc finger protein 146	19q13.1
				OG	SCCPDH	SCCPDH	saccharopine dehydrogenase (putative)	1q44
			TSG	OG	SPATA17	SPATA17	spermatogenesis associated 17	1q41
				OG	HLA-DRA	HLA-DRA	major histocompatibility complex, class II, DR alpha	6p21.3
			TSG	OG	TNRC6A	TNRC6A	trinucleotide repeat containing 6A	16p11.2
				OG	CSMD1	CSMD1	CUB and Sushi multiple domains 1	8p23.2
				OG	GABRA3	GABRA3	gamma-aminobutyric acid (GABA) A receptor, alpha 3	Xq28
				OG	NUFIP1	NUFIP1	nuclear fragile X mental retardation protein interacting protein 1	13q14
			TSG	OG	SF1	SF1	splicing factor 1	11q13
				OG	ZNF845	ZNF845	zinc finger protein 845	19q13.42
				OG	KRTAP1-3	KRTAP1-3	keratin associated protein 1-3	17q21.2
				OG	SNAP25	SNAP25	synaptosomal-associated protein, 25kDa	20p12-p11.2
				OG	CDH11	CDH11	cadherin 11, type 2, OB-cadherin (osteoblast)	16q21
			TSG	OG	BAZ2B	BAZ2B	bromodomain adjacent to zinc finger domain, 2B	2q24.2
				OG	TWF2	TWF2	twinfilin actin binding protein 2	3p21.1
				OG	SYPL2	SYPL2	synaptophysin-like 2	1p13.3
				OG	ALDH8A1	ALDH8A1	aldehyde dehydrogenase 8 family, member A1	6q24.1-q25.1
				OG	CLEC4C	CLEC4C	C-type lectin domain family 4, member C	12p13.2-p12.3
				OG	ZNF208	ZNF208	zinc finger protein 208	19p12
			TSG	OG	PTPN3	PTPN3	protein tyrosine phosphatase, non-receptor type 3	9q31
			TSG	OG	ERO1LB	ERO1LB	ERO1-like beta (S. cerevisiae)	1q42.2-q43
				OG	HECW2	HECW2	HECT, C2 and WW domain containing E3 ubiquitin protein ligase 2	2q32.3
				OG	ZNF836	ZNF836	zinc finger protein 836	19q13.33
			TSG	OG	BTAF1	BTAF1	BTAF1 RNA polymerase II, B-TFIID transcription factor-associated, 170kDa	10q22-q23
				OG	ROBO2	ROBO2	roundabout, axon guidance receptor, homolog 2 (Drosophila)	3p12.3
				OG	STXBP5L	STXBP5L	syntaxin binding protein 5-like	3q13.33-q21.1
				OG	ETV6	ETV6	ets variant 6	12p13
				OG	TRIM41	TRIM41	tripartite motif containing 41	5q35.3
				OG	CACNA1E	CACNA1E	calcium channel, voltage-dependent, R type, alpha 1E subunit	1q25.3
			TSG	OG	EPHA5	EPHA5	EPH receptor A5	4q13.1
				OG	ZNF485	ZNF485	zinc finger protein 485	10q11.21
				OG	DGKI	DGKI	diacylglycerol kinase, iota	7q32.3-q33
				OG	PPP2R5C	PPP2R5C	protein phosphatase 2, regulatory subunit B', gamma	14q32.31
				OG	NOL4	NOL4	nucleolar protein 4	18q12
				OG	BAMBI	BAMBI	BMP and activin membrane-bound inhibitor	10p12.3-p11.2
				OG	CSNK1G1	CSNK1G1	casein kinase 1, gamma 1	15q22.1-q22.31
			TSG	OG	SELP	SELP	selectin P (granule membrane protein 140kDa, antigen CD62)	1q24.2
			TSG	OG	KIAA1967	CCAR2	cell cycle and apoptosis regulator 2	8p22
				OG	MDGA1	MDGA1	MAM domain containing glycosylphosphatidylinositol anchor 1	6p21
				OG	DAO	DAO	D-amino-acid oxidase	12q24.11
				OG	AP1G2	AP1G2	adaptor-related protein complex 1, gamma 2 subunit	14q11.2
			TSG	OG	SCAF8	SCAF8	SR-related CTD-associated factor 8	6q25.1-q25.3
				OG	REG1A	REG1A	regenerating islet-derived 1 alpha	2p12
				OG	EPHB1	EPHB1	EPH receptor B1	3q21-q23
				OG	HLCS	HLCS	holocarboxylase synthetase (biotin-(proprionyl-CoA-carboxylase (ATP-hydrolysing)) ligase)	21q22.1
				OG	NBPF9	NBPF9	neuroblastoma breakpoint family, member 9	1q21.1
				OG	RYR2	RYR2	ryanodine receptor 2 (cardiac)	1q43
				OG	CIRH1A	CIRH1A	cirrhosis, autosomal recessive 1A (cirhin)	16q22
				OG	ZNF563	ZNF563	zinc finger protein 563	19p13.2
				OG	MYH10	MYH10	myosin, heavy chain 10, non-muscle	17p13
				OG	SOX5	SOX5	SRY (sex determining region Y)-box 5	12p12.1
				OG	PER1	PER1	period circadian clock 1	17p13.1
			TSG	OG	BMP5	BMP5	bone morphogenetic protein 5	6p12.1
				OG	LRP6	LRP6	low density lipoprotein receptor-related protein 6	12p13.2
				OG	COL12A1	COL12A1	collagen, type XII, alpha 1	6q12-q13
				OG	CAMK1	CAMK1	calcium/calmodulin-dependent protein kinase I	3p25.3
				OG	RAB3GAP1	RAB3GAP1	RAB3 GTPase activating protein subunit 1 (catalytic)	2q21.3
			TSG	OG	FGB	FGB	fibrinogen beta chain	4q28
				OG	INHBA	INHBA	inhibin, beta A	7p15-p13
				OG	KCNQ2	KCNQ2	potassium channel, voltage gated KQT-like subfamily Q, member 2	20q13.33
				OG	ZFP14	ZFP14	ZFP14 zinc finger protein	19q13.13
				OG	KALRN	KALRN	kalirin, RhoGEF kinase	3q21.2
				OG	ZNF160	ZNF160	zinc finger protein 160	19q13.42
				OG	TRPM7	TRPM7	transient receptor potential cation channel, subfamily M, member 7	15q21
			TSG	OG	HPSE2	HPSE2	heparanase 2 (inactive)	10q23-q24
				OG	NAV3	NAV3	neuron navigator 3	12q14.3
				OG	ZNF823	ZNF823	zinc finger protein 823	19p13.2
				OG	DCC	DCC	DCC netrin 1 receptor	18q21.1
				OG	FAM46D	FAM46D	family with sequence similarity 46, member D	Xq21.1
				OG	ZBTB24	ZBTB24	zinc finger and BTB domain containing 24	6q21
				OG	HS3ST5	HS3ST5	heparan sulfate (glucosamine) 3-O-sulfotransferase 5	6q21
				OG	CDCA7L	CDCA7L	cell division cycle associated 7-like	7p15.3
				OG	PTPDC1	PTPDC1	protein tyrosine phosphatase domain containing 1	9q22.32
				OG	CRIM1	CRIM1	cysteine rich transmembrane BMP regulator 1 (chordin-like)	2p21
				OG	XKR6	XKR6	XK, Kell blood group complex subunit-related family, member 6	8p23.1
			TSG	OG	DYRK1A	DYRK1A	dual-specificity tyrosine-(Y)-phosphorylation regulated kinase 1A	21q22.13
				OG	PRKAG3	PRKAG3	protein kinase, AMP-activated, gamma 3 non-catalytic subunit	2q35
			TSG	OG	LRBA	LRBA	LPS-responsive vesicle trafficking, beach and anchor containing	4q13
				OG	WIPF1	WIPF1	WAS/WASL interacting protein family, member 1	2q31.2
				OG	FAM179B	FAM179B	family with sequence similarity 179, member B	14q21.3
				OG	MMAA	MMAA	methylmalonic aciduria (cobalamin deficiency) cblA type	4q31.1
				OG	OTUD7A	OTUD7A	OTU deubiquitinase 7A	15q13.1
				OG	KPNA1	KPNA1	karyopherin alpha 1 (importin alpha 5)	3q21
				OG	BCL7A	BCL7A	B-cell CLL/lymphoma 7A	12q24.1
				OG	RCOR2	RCOR2	REST corepressor 2	11q13.1
				OG	ATXN2	ATXN2	ataxin 2	12q23-q24.1
				OG	PDE1B	PDE1B	phosphodiesterase 1B, calmodulin-dependent	12q13
				OG	CACHD1	CACHD1	cache domain containing 1	1p31.3
				OG	ZNF521	ZNF521	zinc finger protein 521	18q11.2
				OG	NETO1	NETO1	neuropilin (NRP) and tolloid (TLL)-like 1	18q22.2
			TSG	OG	INPP4A	INPP4A	inositol polyphosphate-4-phosphatase, type I, 107kDa	2q11.2
				OG	TMPRSS4	TMPRSS4	transmembrane protease, serine 4	11q23.3
				OG	ZNF676	ZNF676	zinc finger protein 676	19p12
				OG	SEZ6L	SEZ6L	seizure related 6 homolog (mouse)-like	22q12.1
				OG	DNAH8	DNAH8	dynein, axonemal, heavy chain 8	6p21.2
			TSG	OG	BIRC6	BIRC6	baculoviral IAP repeat containing 6	2p22.3
				OG	CHST11	CHST11	carbohydrate (chondroitin 4) sulfotransferase 11	12q23.3
				OG	BTN3A2	BTN3A2	butyrophilin, subfamily 3, member A2	6p22.1
				OG	ZIM3	ZIM3	zinc finger, imprinted 3	19q13.4
				OG	PAPSS1	PAPSS1	3'-phosphoadenosine 5'-phosphosulfate synthase 1	4q24
				OG	RNF5	RNF5	ring finger protein 5, E3 ubiquitin protein ligase	6p21.31
				OG	DSPP	DSPP	dentin sialophosphoprotein	4q21.3
				OG	SLC8A1	SLC8A1	solute carrier family 8 (sodium/calcium exchanger), member 1	2p22.1
				OG	NAPSA	NAPSA	napsin A aspartic peptidase	19q13.33
				OG	ATP5B	ATP5B	ATP synthase, H+ transporting, mitochondrial F1 complex, beta polypeptide	12p13.3
				OG	IL36G	IL36G	interleukin 36, gamma	2q12-q21
				OG	KRT13	KRT13	keratin 13, type I	17q21.2
				OG	COL4A1	COL4A1	collagen, type IV, alpha 1	13q34
				OG	ANGPTL5	ANGPTL5	angiopoietin-like 5	11q22.2
				OG	KLHL4	KLHL4	kelch-like family member 4	Xq21.3
				OG	ZNF367	ZNF367	zinc finger protein 367	9q22
			TSG	OG	SLC4A4	SLC4A4	solute carrier family 4 (sodium bicarbonate cotransporter), member 4	4q13.3
				OG	ASB11	ASB11	ankyrin repeat and SOCS box containing 11, E3 ubiquitin protein ligase	Xp22.31
				OG	ACTR6	ACTR6	ARP6 actin-related protein 6 homolog (yeast)	12q23.1
			TSG	OG	INPP4B	INPP4B	inositol polyphosphate-4-phosphatase, type II, 105kDa	4q31.1
				OG	GATA2	GATA2	GATA binding protein 2	3q21
				OG	SECISBP2L	SECISBP2L	SECIS binding protein 2-like	15q21.1
				OG	DIAPH2	DIAPH2	diaphanous-related formin 2	Xq22
				OG	HOOK3	HOOK3	hook microtubule-tethering protein 3	8p11.21
				OG	G3BP2	G3BP2	GTPase activating protein (SH3 domain) binding protein 2	4q21.1
				OG	MEF2C	MEF2C	myocyte enhancer factor 2C	5q14.3
				OG	FLRT2	FLRT2	fibronectin leucine rich transmembrane protein 2	14q24-q32
			TSG	OG	NRP2	NRP2	neuropilin 2	2q33.3
				OG	SLC12A2	SLC12A2	solute carrier family 12 (sodium/potassium/chloride transporter), member 2	5q23.3
				OG	ATP12A	ATP12A	ATPase, H+/K+ transporting, nongastric, alpha polypeptide	13q11-q12.1
				OG	KLHL14	KLHL14	kelch-like family member 14	18q12.1
				OG	LRCH2	LRCH2	leucine-rich repeats and calponin homology (CH) domain containing 2	Xq24
				OG	EML3	EML3	echinoderm microtubule associated protein like 3	11q12.3
				OG	OR2K2	OR2K2	olfactory receptor, family 2, subfamily K, member 2	9q31.3
			TSG	OG	DCHS1	DCHS1	dachsous cadherin-related 1	11p15.4
				OG	SMC1A	SMC1A	structural maintenance of chromosomes 1A	Xp11.22-p11.21
				OG	ITIH5	ITIH5	inter-alpha-trypsin inhibitor heavy chain family, member 5	10p14
			TSG	OG	DMXL2	DMXL2	Dmx-like 2	15q21.2
				OG	RIMS3	RIMS3	regulating synaptic membrane exocytosis 3	1p34.2
				OG	TAF4	TAF4	TAF4 RNA polymerase II, TATA box binding protein (TBP)-associated factor, 135kDa	20q13.33
				OG	GDF11	GDF11	growth differentiation factor 11	12q13.13
				OG	SLC25A13	SLC25A13	solute carrier family 25 (aspartate/glutamate carrier), member 13	7q21.3
				OG	LCTL	LCTL	lactase-like	15q21.3
				OG	GJA1	GJA1	gap junction protein, alpha 1, 43kDa	6q22.31
				OG	STAG1	STAG1	stromal antigen 1	3q22.2-q22.3
				OG	CCDC60	CCDC60	coiled-coil domain containing 60	12q24.23
				OG	PHIP	PHIP	pleckstrin homology domain interacting protein	6q14
				OG	KIF16B	KIF16B	kinesin family member 16B	20p11.23
				OG	TNFRSF10C	TNFRSF10C	tumor necrosis factor receptor superfamily, member 10c, decoy without an intracellular domain	8p22-p21
				OG	RNF220	RNF220	ring finger protein 220	1p34.1
				OG	DRP2	DRP2	dystrophin related protein 2	Xq22
				OG	JAM2	JAM2	junctional adhesion molecule 2	21q21.2
				OG	PCBP4	PCBP4	poly(rC) binding protein 4	3p21
				OG	FBLN2	FBLN2	fibulin 2	3p25-p24
				OG	STAC	STAC	SH3 and cysteine rich domain	3p22.3
				OG	LCP1	LCP1	lymphocyte cytosolic protein 1 (L-plastin)	13q14.3
				OG	COL5A1	COL5A1	collagen, type V, alpha 1	9q34.2-q34.3
				OG	SCUBE3	SCUBE3	signal peptide, CUB domain, EGF-like 3	6p21.3
				OG	EPHA4	EPHA4	EPH receptor A4	2q36.3
				OG	SDK1	SDK1	sidekick cell adhesion molecule 1	7p22.3
				OG	SCN5A	SCN5A	sodium channel, voltage gated, type V alpha subunit	3p21
				OG	TMTC2	TMTC2	transmembrane and tetratricopeptide repeat containing 2	12q21.31
				OG	ZMYM5	ZMYM5	zinc finger, MYM-type 5	13q12
				OG	KRT84	KRT84	keratin 84, type II	12q13
				OG	ZNF561	ZNF561	zinc finger protein 561	19p13.2
				OG	ZNF266	ZNF266	zinc finger protein 266	19p13.2
				OG	ZNF180	ZNF180	zinc finger protein 180	19q13.2
				OG	PAX1	PAX1	paired box 1	20p11.22
				OG	FAM180A	FAM180A	family with sequence similarity 180, member A	7q33
				OG	TCHP	TCHP	trichoplein, keratin filament binding	12q24.11
				OG	APPL2	APPL2	adaptor protein, phosphotyrosine interaction, PH domain and leucine zipper containing 2	12q23.3
				OG	NFIA	NFIA	nuclear factor I/A	1p31.3-p31.2
				OG	EXOC3L2	EXOC3L2	exocyst complex component 3-like 2	19q13.32
				OG	SNAP91	SNAP91	synaptosomal-associated protein, 91kDa	6q15
				OG	COL21A1	COL21A1	collagen, type XXI, alpha 1	6p12.3-p11.2
			TSG	OG	POLDIP3	POLDIP3	polymerase (DNA-directed), delta interacting protein 3	22q13.31
				OG	CACNB2	CACNB2	calcium channel, voltage-dependent, beta 2 subunit	10p12
				OG	POLR2B	POLR2B	polymerase (RNA) II (DNA directed) polypeptide B, 140kDa	4q12
				OG	DIRC2	DIRC2	disrupted in renal carcinoma 2	3q21.1
			TSG	OG	TBR1	TBR1	T-box, brain, 1	2q24.2
				OG	EYA2	EYA2	EYA transcriptional coactivator and phosphatase 2	20q13.1
				OG	ELMO1	ELMO1	engulfment and cell motility 1	7p14.1
				OG	AHR	AHR	aryl hydrocarbon receptor	7p15
				OG	IFNA10	IFNA10	interferon, alpha 10	9p22
				OG	PPM1E	PPM1E	protein phosphatase, Mg2+/Mn2+ dependent, 1E	17q24.2
				OG	UPF2	UPF2	UPF2 regulator of nonsense transcripts homolog (yeast)	10p14-p13
				OG	GTF2E1	GTF2E1	general transcription factor IIE, polypeptide 1, alpha 56kDa	3q21-q24
			TSG	OG	PCNX	PCNX	pecanex homolog (Drosophila)	14q24.2
				OG	ATP6V0A4	ATP6V0A4	ATPase, H+ transporting, lysosomal V0 subunit a4	7q34
				OG	KCNN2	KCNN2	potassium channel, calcium activated intermediate/small conductance subfamily N alpha, member 2	5q22.3
				OG	EPX	EPX	eosinophil peroxidase	17q23.1
				OG	METTL3	METTL3	methyltransferase like 3	14q11.1
				OG	ZNF326	ZNF326	zinc finger protein 326	1p22
				OG	DIRAS2	DIRAS2	DIRAS family, GTP-binding RAS-like 2	9q22.32
				OG	RECQL	RECQL	RecQ helicase-like	12p12.1
				OG	BLZF1	BLZF1	basic leucine zipper nuclear factor 1	1q24
				OG	PAX3	PAX3	paired box 3	2q36.1
				OG	CAPN3	CAPN3	calpain 3, (p94)	15q15.1
			TSG	OG	NIPA2	NIPA2	non imprinted in Prader-Willi/Angelman syndrome 2	15q11.2
				OG	OR5AC2	OR5AC2	olfactory receptor, family 5, subfamily AC, member 2	3q11.2
				OG	OR5M3	OR5M3	olfactory receptor, family 5, subfamily M, member 3	11q11
				OG	PDE3B	PDE3B	phosphodiesterase 3B, cGMP-inhibited	11p15.2
				OG	PRPH2	PRPH2	peripherin 2 (retinal degeneration, slow)	6p21.1
				OG	PLCG1	PLCG1	phospholipase C, gamma 1	20q12-q13.1
				OG	TRPC5	TRPC5	transient receptor potential cation channel, subfamily C, member 5	Xq23
				OG	MYO1E	MYO1E	myosin IE	15q21-q22
				OG	ONECUT1	ONECUT1	one cut homeobox 1	15q21.3
				OG	FOXK1	FOXK1	forkhead box K1	7p22
				OG	KAT2B	KAT2B	K(lysine) acetyltransferase 2B	3p24
			TSG	OG	LMBRD2	LMBRD2	LMBR1 domain containing 2	5p13.2
				OG	AFF2	AFF2	AF4/FMR2 family, member 2	Xq28
				OG	FUBP3	FUBP3	far upstream element (FUSE) binding protein 3	9q34.11
				OG	BAI3	ADGRB3	adhesion G protein-coupled receptor B3	6q12
			TSG	OG	KCNIP2	KCNIP2	Kv channel interacting protein 2	10q24.32
				OG	ABCC9	ABCC9	ATP-binding cassette, sub-family C (CFTR/MRP), member 9	12p12.1
				OG	TRPC4	TRPC4	transient receptor potential cation channel, subfamily C, member 4	13q13.3
				OG	SETD4	SETD4	SET domain containing 4	21q22.13
				OG	AVPR1B	AVPR1B	arginine vasopressin receptor 1B	1q32
				OG	B3GALT2	B3GALT2	UDP-Gal:betaGlcNAc beta 1,3-galactosyltransferase, polypeptide 2	1q31
				OG	CEACAM5	CEACAM5	carcinoembryonic antigen-related cell adhesion molecule 5	19q13.1-q13.2
				OG	KLK6	KLK6	kallikrein-related peptidase 6	19q13.3
				OG	SATB2	SATB2	SATB homeobox 2	2q33.1
				OG	UGP2	UGP2	UDP-glucose pyrophosphorylase 2	2p14-p13
				OG	DENND4C	DENND4C	DENN/MADD domain containing 4C	9p22.1
				OG	ZNF665	ZNF665	zinc finger protein 665	19q13.42
				OG	CNBD1	CNBD1	cyclic nucleotide binding domain containing 1	8q21.3
				OG	CNTN5	CNTN5	contactin 5	11q22.1
				OG	ATP9A	ATP9A	ATPase, class II, type 9A	20q13.2
				OG	HIST1H2AA	HIST1H2AA	histone cluster 1, H2aa	6p22.2
				OG	SPO11	SPO11	SPO11 meiotic protein covalently bound to DSB	20q13.31
				OG	CD226	CD226	CD226 molecule	18q22.3
			TSG	OG	MYEF2	MYEF2	myelin expression factor 2	15q15.1
				OG	CDH2	CDH2	cadherin 2, type 1, N-cadherin (neuronal)	18q12.1
				OG	ACSM2B	ACSM2B	acyl-CoA synthetase medium-chain family member 2B	16p12.3
				OG	PDE4C	PDE4C	phosphodiesterase 4C, cAMP-specific	19p13.11
				OG	ASB2	ASB2	ankyrin repeat and SOCS box containing 2	14q31-q32
				OG	CDCA4	CDCA4	cell division cycle associated 4	14q32.33
				OG	SLC5A8	SLC5A8	solute carrier family 5 (sodium/monocarboxylate cotransporter), member 8	12q23.1
				OG	PUM2	PUM2	pumilio RNA-binding family member 2	2p24.1
				OG	STX3	STX3	syntaxin 3	11q12.1
				OG	MANSC1	MANSC1	MANSC domain containing 1	12p13.2
				OG	RELN	RELN	reelin	7q22
			TSG	OG	NELL2	NELL2	NEL-like 2 (chicken)	12q12
				OG	POLE2	POLE2	polymerase (DNA directed), epsilon 2, accessory subunit	14q21-q22
				OG	ACSBG2	ACSBG2	acyl-CoA synthetase bubblegum family member 2	19p13.3
				OG	GALNT7	GALNT7	polypeptide N-acetylgalactosaminyltransferase 7	4q31.1
				OG	ERBB4	ERBB4	erb-b2 receptor tyrosine kinase 4	2q33.3-q34
				OG	SRL	SRL	sarcalumenin	16p13.3
				OG	ZNF678	ZNF678	zinc finger protein 678	1q42.13
				OG	NR4A2	NR4A2	nuclear receptor subfamily 4, group A, member 2	2q22-q23
				OG	RCC1	RCC1	regulator of chromosome condensation 1	1p35.3
				OG	ZNF101	ZNF101	zinc finger protein 101	19p13.11
				OG	GABRA4	GABRA4	gamma-aminobutyric acid (GABA) A receptor, alpha 4	4p12
				OG	BEND5	BEND5	BEN domain containing 5	1p33
			TSG	OG	TMTC3	TMTC3	transmembrane and tetratricopeptide repeat containing 3	12q21.32
				OG	EID3	EID3	EP300 interacting inhibitor of differentiation 3	12q23.3
				OG	WDR7	WDR7	WD repeat domain 7	18q21.31
				OG	TPK1	TPK1	thiamin pyrophosphokinase 1	7q34-q35
				OG	DYRK2	DYRK2	dual-specificity tyrosine-(Y)-phosphorylation regulated kinase 2	12q15
			TSG	OG	HECTD1	HECTD1	HECT domain containing E3 ubiquitin protein ligase 1	14q12
				OG	SGSM1	SGSM1	small G protein signaling modulator 1	22q11.23
				OG	POU4F2	POU4F2	POU class 4 homeobox 2	4q31.22
				OG	SEMA3A	SEMA3A	sema domain, immunoglobulin domain (Ig), short basic domain, secreted, (semaphorin) 3A	7p12.1
				OG	CLCN1	CLCN1	chloride channel, voltage-sensitive 1	7q12
				OG	PREX2	PREX2	phosphatidylinositol-3,4,5-trisphosphate-dependent Rac exchange factor 2	8q13.1
				OG	CATSPERB	CATSPERB	catsper channel auxiliary subunit beta	14q32.12
				OG	ARHGAP29	ARHGAP29	Rho GTPase activating protein 29	1p22.1
				OG	MR1	MR1	major histocompatibility complex, class I-related	1q25.3
				OG	TRIM67	TRIM67	tripartite motif containing 67	1q42.2
				OG	CHERP	CHERP	calcium homeostasis endoplasmic reticulum protein	19p13.1
				OG	PLCH2	PLCH2	phospholipase C, eta 2	1p36.32
				OG	ASTN1	ASTN1	astrotactin 1	1q25.2
				OG	HTR1E	HTR1E	5-hydroxytryptamine (serotonin) receptor 1E, G protein-coupled	6q14-q15
				OG	PRSS35	PRSS35	protease, serine, 35	6q14.2
				OG	HAUS6	HAUS6	HAUS augmin-like complex, subunit 6	9p22.1
				OG	ZEB1	ZEB1	zinc finger E-box binding homeobox 1	10p11.22
				OG	MIPEP	MIPEP	mitochondrial intermediate peptidase	13q12
				OG	DYNC1I1	DYNC1I1	dynein, cytoplasmic 1, intermediate chain 1	7q21.3
				OG	ADAMTS16	ADAMTS16	ADAM metallopeptidase with thrombospondin type 1 motif, 16	5p15
				OG	ZNF583	ZNF583	zinc finger protein 583	19q13.43
				OG	GBP5	GBP5	guanylate binding protein 5	1p22.2
				OG	GSTO2	GSTO2	glutathione S-transferase omega 2	10q25.1
				OG	PGAP2	PGAP2	post-GPI attachment to proteins 2	11p15.4
				OG	FUT3	FUT3	fucosyltransferase 3 (galactoside 3(4)-L-fucosyltransferase, Lewis blood group)	19p13.3
				OG	CACNA1D	CACNA1D	calcium channel, voltage-dependent, L type, alpha 1D subunit	3p14.3
				OG	HMBOX1	HMBOX1	homeobox containing 1	8p12
				OG	ZNF774	ZNF774	zinc finger protein 774	15q26.1
				OG	CPLX4	CPLX4	complexin 4	18q21.32
				OG	STOML2	STOML2	stomatin (EPB72)-like 2	9p13.1
				OG	SH3GL3	SH3GL3	SH3-domain GRB2-like 3	15q24
				OG	NT5C3A	NT5C3A	5'-nucleotidase, cytosolic IIIA	7p14.3
				OG	ZBTB37	ZBTB37	zinc finger and BTB domain containing 37	1q24.2
				OG	OR9A2	OR9A2	olfactory receptor, family 9, subfamily A, member 2	7q34
				OG	GRM1	GRM1	glutamate receptor, metabotropic 1	6q24
				OG	ST6GAL2	ST6GAL2	ST6 beta-galactosamide alpha-2,6-sialyltranferase 2	2q12.3
				OG	MYH6	MYH6	myosin, heavy chain 6, cardiac muscle, alpha	14q11.2-q13
				OG	MSH3	MSH3	mutS homolog 3	5q11-q12
				OG	CCDC104	CFAP36	cilia and flagella associated protein 36	2p16.1
				OG	ZNF732	ZNF732	zinc finger protein 732	4p16.3
				OG	COPB1	COPB1	coatomer protein complex, subunit beta 1	11p15.2
			TSG	OG	SHANK1	SHANK1	SH3 and multiple ankyrin repeat domains 1	19q13.3
				OG	CBLL1	CBLL1	Cbl proto-oncogene-like 1, E3 ubiquitin protein ligase	7q22.3
				OG	HBS1L	HBS1L	HBS1-like translational GTPase	6q23.3
				OG	TRPV5	TRPV5	transient receptor potential cation channel, subfamily V, member 5	7q34
				OG	SIX6	SIX6	SIX homeobox 6	14q23.1
				OG	ERCC3	ERCC3	excision repair cross-complementation group 3	2q21
				OG	ATP4A	ATP4A	ATPase, H+/K+ exchanging, alpha polypeptide	19q13.1
				OG	SCN10A	SCN10A	sodium channel, voltage gated, type X alpha subunit	3p22.2
			TSG	OG	NCAPH2	NCAPH2	non-SMC condensin II complex, subunit H2	22q13.33
				OG	LPAR4	LPAR4	lysophosphatidic acid receptor 4	Xq21.1
				OG	TMEM117	TMEM117	transmembrane protein 117	12q12
				OG	CORO2B	CORO2B	coronin, actin binding protein, 2B	15q22.31
			TSG	OG	RBM15B	RBM15B	RNA binding motif protein 15B	3p21.1
				OG	BCL2L11	BCL2L11	BCL2-like 11 (apoptosis facilitator)	2q13
				OG	CCNJ	CCNJ	cyclin J	10q23.33
				OG	COL1A2	COL1A2	collagen, type I, alpha 2	7q21.3
				OG	FRMD7	FRMD7	FERM domain containing 7	Xq26.2
				OG	CDH4	CDH4	cadherin 4, type 1, R-cadherin (retinal)	20q13.3
				OG	IFT172	IFT172	intraflagellar transport 172	2p23.3
				OG	POLM	POLM	polymerase (DNA directed), mu	7p13
				OG	SRP72	SRP72	signal recognition particle 72kDa	4q11
				OG	KCMF1	KCMF1	potassium channel modulatory factor 1	2p11.2
				OG	GAS8	GAS8	growth arrest-specific 8	16q24.3
				OG	MARK3	MARK3	MAP/microtubule affinity-regulating kinase 3	14q32.32
				OG	MLEC	MLEC	malectin	12q24.31
				OG	HPCAL4	HPCAL4	hippocalcin like 4	1p34.2
				OG	RBM42	RBM42	RNA binding motif protein 42	19q13.12
			TSG	OG	CERS3	CERS3	ceramide synthase 3	15q26.3
				OG	TEK	TEK	TEK tyrosine kinase, endothelial	9p21
				OG	TNNI3K	TNNI3K	TNNI3 interacting kinase	1p31.1
				OG	KLHL17	KLHL17	kelch-like family member 17	1p36
				OG	GFI1B	GFI1B	growth factor independent 1B transcription repressor	9q34.13
			TSG	OG	CHD9	CHD9	chromodomain helicase DNA binding protein 9	16q12.2
				OG	HTR3B	HTR3B	5-hydroxytryptamine (serotonin) receptor 3B, ionotropic	11q23.1
				OG	ANKDD1A	ANKDD1A	ankyrin repeat and death domain containing 1A	15q22.31
				OG	PPP2R3B	PPP2R3B	protein phosphatase 2, regulatory subunit B'', beta	Xp22.3 and Yp11.3
				OG	ZNF697	ZNF697	zinc finger protein 697	1p12
			TSG	OG	FN1	FN1	fibronectin 1	2q34
				OG	CDKL3	CDKL3	cyclin-dependent kinase-like 3	5q31.1
				OG	ASB5	ASB5	ankyrin repeat and SOCS box containing 5	4q34.1
			TSG	OG	RIC8B	RIC8B	RIC8 guanine nucleotide exchange factor B	12q23.3
				OG	SLC30A9	SLC30A9	solute carrier family 30 (zinc transporter), member 9	4p13
				OG	STXBP5	STXBP5	syntaxin binding protein 5 (tomosyn)	6q24.3
				OG	RBBP7	RBBP7	retinoblastoma binding protein 7	Xp22.22
				OG	ZNF32	ZNF32	zinc finger protein 32	10q22-q25
				OG	ZNF600	ZNF600	zinc finger protein 600	19q13.42
				OG	FAM46C	FAM46C	family with sequence similarity 46, member C	1p12
			TSG	OG	MAP4K4	MAP4K4	mitogen-activated protein kinase kinase kinase kinase 4	2q11.2-q12
				OG	NEDD9	NEDD9	neural precursor cell expressed, developmentally down-regulated 9	6p24.2
				OG	VAV1	VAV1	vav 1 guanine nucleotide exchange factor	19p13.2
				OG	MYF6	MYF6	myogenic factor 6 (herculin)	12q21
			TSG	OG	CCDC171	CCDC171	coiled-coil domain containing 171	9p22.2
				OG	OVOL2	OVOL2	ovo-like zinc finger 2	20p11.23
				OG	QTRTD1	QTRTD1	queuine tRNA-ribosyltransferase domain containing 1	3q13.31
				OG	SPDYE5	SPDYE5	speedy/RINGO cell cycle regulator family member E5	7q11.23
			TSG	OG	CNOT1	CNOT1	CCR4-NOT transcription complex, subunit 1	16q21
				OG	RUNX1T1	RUNX1T1	runt-related transcription factor 1; translocated to, 1 (cyclin D-related)	8q22
				OG	NTNG1	NTNG1	netrin G1	1p13.2-p13.1
			TSG	OG	ARHGAP12	ARHGAP12	Rho GTPase activating protein 12	10p11.22
				OG	NRF1	NRF1	nuclear respiratory factor 1	7q32
				OG	SLC26A3	SLC26A3	solute carrier family 26 (anion exchanger), member 3	7q31
				OG	EPHA3	EPHA3	EPH receptor A3	3p11.2
				OG	ZPBP	ZPBP	zona pellucida binding protein	7p14.3
				OG	ARVCF	ARVCF	armadillo repeat gene deleted in velocardiofacial syndrome	22q11.21
				OG	DNAJB5	DNAJB5	DnaJ (Hsp40) homolog, subfamily B, member 5	9p
				OG	OLFM3	OLFM3	olfactomedin 3	1p22
				OG	ZMPSTE24	ZMPSTE24	zinc metallopeptidase STE24	1p34
				OG	TNFRSF19	TNFRSF19	tumor necrosis factor receptor superfamily, member 19	13q12.11-q12.3
				OG	SFMBT2	SFMBT2	Scm-like with four mbt domains 2	10p15.1
				OG	PURB	PURB	purine-rich element binding protein B	7p13
				OG	ZBTB7C	ZBTB7C	zinc finger and BTB domain containing 7C	18q21.1
				OG	RSRC2	RSRC2	arginine/serine-rich coiled-coil 2	12q24.31
				OG	CAPN2	CAPN2	calpain 2, (m/II) large subunit	1q41-q42
				OG	SUPT16H	SUPT16H	suppressor of Ty 16 homolog (S. cerevisiae)	14q11.1
				OG	KCNA10	KCNA10	potassium channel, voltage gated shaker related subfamily A, member 10	1p13.1
				OG	ZNF76	ZNF76	zinc finger protein 76	6p21.31
				OG	GGA2	GGA2	golgi-associated, gamma adaptin ear containing, ARF binding protein 2	16p12
				OG	CAPSL	CAPSL	calcyphosine-like	5p13.2
				OG	GPATCH2	GPATCH2	G patch domain containing 2	1q41
				OG	LRCH1	LRCH1	leucine-rich repeats and calponin homology (CH) domain containing 1	13q14.11
				OG	CLYBL	CLYBL	citrate lyase beta like	13q32.3
				OG	RRAS2	RRAS2	related RAS viral (r-ras) oncogene homolog 2	11p15.2
				OG	MBOAT2	MBOAT2	membrane bound O-acyltransferase domain containing 2	2p25
				OG	ARF4	ARF4	ADP-ribosylation factor 4	3p14.3
				OG	MFGE8	MFGE8	milk fat globule-EGF factor 8 protein	15q25
				OG	NSMCE1	NSMCE1	non-SMC element 1 homolog (S. cerevisiae)	16p12.1
				OG	C16orf45	C16orf45	chromosome 16 open reading frame 45	16p13.2
				OG	STXBP6	STXBP6	syntaxin binding protein 6 (amisyn)	14q11.2
				OG	MLLT11	MLLT11	myeloid/lymphoid or mixed-lineage leukemia (trithorax homolog, Drosophila); translocated to, 11	1q21
				OG	ARHGEF33	ARHGEF33	Rho guanine nucleotide exchange factor (GEF) 33	2p22.1
				OG	TMEM11	TMEM11	transmembrane protein 11	17p11.1
				OG	NENF	NENF	neudesin neurotrophic factor	1q32.3
				OG	UBE2QL1	UBE2QL1	ubiquitin-conjugating enzyme E2Q family-like 1	5p15.31
				OG	ITM2C	ITM2C	integral membrane protein 2C	2q37
				OG	REXO2	REXO2	RNA exonuclease 2	11q23.2
				OG	C16orf80	CFAP20	cilia and flagella associated protein 20	16q21
				OG	SAP30	SAP30	Sin3A-associated protein, 30kDa	4q34.1
				OG	MRPL49	MRPL49	mitochondrial ribosomal protein L49	11q13.1
				OG	C3orf27	LINC01565	long intergenic non-protein coding RNA 1565	3q21
				OG	C16orf87	C16orf87	chromosome 16 open reading frame 87	16q11.2
				OG	NDUFS5	NDUFS5	NADH dehydrogenase (ubiquinone) Fe-S protein 5, 15kDa (NADH-coenzyme Q reductase)	1p34.2-p33
				OG	PNOC	PNOC	prepronociceptin	8p21
				OG	STK16	STK16	serine/threonine kinase 16	2q35
				OG	KRTAP19-1	KRTAP19-1	keratin associated protein 19-1	21q22.1
				OG	CNPY1	CNPY1	canopy FGF signaling regulator 1	7q36.3
				OG	HBEGF	HBEGF	heparin-binding EGF-like growth factor	5q23
				OG	GNG3	GNG3	guanine nucleotide binding protein (G protein), gamma 3	11p11
				OG	NICN1	NICN1	nicolin 1	3p21.31
				OG	TXNL1	TXNL1	thioredoxin-like 1	18q21.31
				OG	SLBP	SLBP	stem-loop binding protein	4p16.3
				OG	LY6D	LY6D	lymphocyte antigen 6 complex, locus D	8q24
				OG	HS3ST6	HS3ST6	heparan sulfate (glucosamine) 3-O-sulfotransferase 6	16p13.3
				OG	ZNRF2	ZNRF2	zinc and ring finger 2, E3 ubiquitin protein ligase	7p15.1
				OG	PLN	PLN	phospholamban	6q22.1
				OG	RAB7L1	RAB29	RAB29, member RAS oncogene family	1q32
				OG	RPL39	RPL39	ribosomal protein L39	Xq24
				OG	SOCS2	SOCS2	suppressor of cytokine signaling 2	12q
				OG	GJC3	GJC3	gap junction protein, gamma 3, 30.2kDa	7q22.1
				OG	KRTAP12-4	KRTAP12-4	keratin associated protein 12-4	21q22.3
				OG	PSMA3	PSMA3	proteasome (prosome, macropain) subunit, alpha type, 3	14q23
				OG	BATF3	BATF3	basic leucine zipper transcription factor, ATF-like 3	1q32.3
				OG	MCUR1	MCUR1	mitochondrial calcium uniporter regulator 1	6p23
				OG	PPP2CB	PPP2CB	protein phosphatase 2, catalytic subunit, beta isozyme	8p12
			TSG	OG	FOXE3	FOXE3	forkhead box E3	1p32
				OG	MLANA	MLANA	melan-A	9p24.1
				OG	FAM115C	TCAF2	TRPM8 channel-associated factor 2	7q35
				OG	CPLX3	CPLX3	complexin 3	15q24.1
				OG	ATAD1	ATAD1	ATPase family, AAA domain containing 1	10q23.31
				OG	CKMT1A	CKMT1A	creatine kinase, mitochondrial 1A	15q15
				OG	WBP4	WBP4	WW domain binding protein 4	13q13.3
				OG	PSMA7	PSMA7	proteasome (prosome, macropain) subunit, alpha type, 7	20q13.33
				OG	HPRT1	HPRT1	hypoxanthine phosphoribosyltransferase 1	Xq26.2
				OG	TCEA2	TCEA2	transcription elongation factor A (SII), 2	20q13.33
				OG	C15orf53	C15orf53	chromosome 15 open reading frame 53	15q14
				OG	HESX1	HESX1	HESX homeobox 1	3p14.3
				OG	C5orf28	C5orf28	chromosome 5 open reading frame 28	5p12
				OG	CHCHD4	CHCHD4	coiled-coil-helix-coiled-coil-helix domain containing 4	3p25.1
				OG	DNAJC24	DNAJC24	DnaJ (Hsp40) homolog, subfamily C, member 24	11p14.1
				OG	S100A8	S100A8	S100 calcium binding protein A8	1q12-q22
				OG	TNFSF12	TNFSF12	tumor necrosis factor (ligand) superfamily, member 12	17p13.1
				OG	PPT1	PPT1	palmitoyl-protein thioesterase 1	1p32
				OG	HRSP12	HRSP12	heat-responsive protein 12	8q22
				OG	OXCT2	OXCT2	3-oxoacid CoA transferase 2	1p34
				OG	NUDT15	NUDT15	nudix (nucleoside diphosphate linked moiety X)-type motif 15	13q14.12
				OG	C8orf33	C8orf33	chromosome 8 open reading frame 33	8q24.3
				OG	SORD	SORD	sorbitol dehydrogenase	15q15-q21.1
				OG	GFER	GFER	growth factor, augmenter of liver regeneration	16p13.3-p13.12
				OG	LCN2	LCN2	lipocalin 2	9q34
				OG	TMEM106A	TMEM106A	transmembrane protein 106A	17q21.31
				OG	TGFA	TGFA	transforming growth factor, alpha	2p13
				OG	KRTAP20-2	KRTAP20-2	keratin associated protein 20-2	21q22.1
				OG	KRTAP4-7	KRTAP4-7	keratin associated protein 4-7	17q21.2
				OG	MGST1	MGST1	microsomal glutathione S-transferase 1	12p12.3-p12.1
				OG	CLEC18C	CLEC18C	C-type lectin domain family 18, member C	16q22.1
				OG	RNF141	RNF141	ring finger protein 141	11p15.3
				OG	RAB13	RAB13	RAB13, member RAS oncogene family	1q21.2
				OG	CXCL5	CXCL5	chemokine (C-X-C motif) ligand 5	4q13.3
				OG	KCTD11	KCTD11	potassium channel tetramerization domain containing 11	17p13.2
			TSG	OG	NDUFA8	NDUFA8	NADH dehydrogenase (ubiquinone) 1 alpha subcomplex, 8, 19kDa	9q33.2
			TSG	OG	GNG2	GNG2	guanine nucleotide binding protein (G protein), gamma 2	14q21
				OG	UBL3	UBL3	ubiquitin-like 3	13q12-q13
				OG	OARD1	OARD1	O-acyl-ADP-ribose deacylase 1	6p21.1
			TSG	OG	ZNF763	ZNF763	zinc finger protein 763	19p13.2
				OG	YIPF4	YIPF4	Yip1 domain family, member 4	2p22.3
				OG	SH3BGRL2	SH3BGRL2	SH3 domain binding glutamate-rich protein like 2	6q14.1
				OG	OOEP	OOEP	oocyte expressed protein	6q13
				OG	CCDC92	CCDC92	coiled-coil domain containing 92	12q24.31
				OG	ARL15	ARL15	ADP-ribosylation factor-like 15	5p15.2
				OG	DEFB114	DEFB114	defensin, beta 114	6p12.3
				OG	BHLHE23	BHLHE23	basic helix-loop-helix family, member e23	20q13.33
				OG	OR52W1	OR52W1	olfactory receptor, family 52, subfamily W, member 1	11p15.4
				OG	MT1G	MT1G	metallothionein 1G	16q13
				OG	PI3	PI3	peptidase inhibitor 3, skin-derived	20q13.12
				OG	DUSP14	DUSP14	dual specificity phosphatase 14	17q12
				OG	NUDT1	NUDT1	nudix (nucleoside diphosphate linked moiety X)-type motif 1	7p22
				OG	LY96	LY96	lymphocyte antigen 96	8q13.3
				OG	NDFIP1	NDFIP1	Nedd4 family interacting protein 1	5q31.3
				OG	EFNA4	EFNA4	ephrin-A4	1q21-q22
				OG	TBC1D3	TBC1D3	TBC1 domain family, member 3	17q12
[truncated: 1 more rows]

## Sheet: Futreal|Cancer Gene Census
Cancer Gene Census website (cancer.sanger.ac.uk/census) 22Jun2015 Gene Symbol	Somatic	Molecular Genetics	Mutation Types	Translocation Partner				All Futreal (Stratton/Sanger) Cancer Genes	23Jun2015 HGNC Symbol	23Jun2015 HGNC Name	23Jun2015 HGNC Location
ABI1	yes	Dom	T	MLL				ABI1	ABI1	abl-interactor 1	10p12.1
ABL1	yes	Dom	T; Mis	BCR; ETV6; NUP214				ABL1	ABL1	ABL proto-oncogene 1, non-receptor tyrosine kinase	9q34.1
ABL2	yes	Dom	T	ETV6				ABL2	ABL2	ABL proto-oncogene 2, non-receptor tyrosine kinase	1q25.2
ACSL3	yes	Dom	T	ETV1				ACSL3	ACSL3	acyl-CoA synthetase long-chain family member 3	2q34-q35
ACVR1	yes	Dom						ACVR1	ACVR1	activin A receptor, type I	2q23-q24
AF15Q14	yes	Dom	T	MLL				AF15Q14	CASC5	cancer susceptibility candidate 5	15q14
AF1Q	yes	Dom	T	MLL				AF1Q	MLLT11	myeloid/lymphoid or mixed-lineage leukemia (trithorax homolog, Drosophila); translocated to, 11	1q21
AF3p21	yes	Dom	T	MLL				AF3p21	NCKIPSD	NCK interacting protein with SH3 domain	3p21
AF5q31	yes	Dom	T	MLL				AF5q31	AFF4	AF4/FMR2 family, member 4	5q31
AKAP9	yes	Dom	T	BRAF				AKAP9	AKAP9	A kinase (PRKA) anchor protein 9	7q21-q22
AKT1	yes	Dom	Mis					AKT1	AKT1	v-akt murine thymoma viral oncogene homolog 1	14q32.33
AKT2	yes	Dom	A					AKT2	AKT2	v-akt murine thymoma viral oncogene homolog 2	19q13.1-q13.2
ALDH2	yes	Dom	T	HMGA2				ALDH2	ALDH2	aldehyde dehydrogenase 2 family (mitochondrial)	12q24.12
ALK	yes	Dom	T; Mis; A	NPM1; TPM3; TFG; TPM4; ATIC; CLTC; MSN; ALO17; CARS; EML4; KIF5B; C2orf22; DCTN1; HIP1; TPR; RANBP2; PPFIBP1; SEC31A; STRN; VCL; C2orf44; KLC1				ALK	ALK	anaplastic lymphoma receptor tyrosine kinase	2p23
ALO17	yes	Dom	T	ALK				ALO17	RNF213	ring finger protein 213	17q25.3
AMER1	yes	Rec	F; D; N; Mis					AMER1	AMER1	APC membrane recruitment protein 1	Xq11.1
APC	yes	Rec	D; Mis; N; F; S					APC	APC	adenomatous polyposis coli	5q21-q22
ARHGEF12	yes	Dom	T	MLL				ARHGEF12	ARHGEF12	Rho guanine nucleotide exchange factor (GEF) 12	11q23.3
ARHH	yes	Dom	T	BCL6				ARHH	RHOH	ras homolog family member H	4p13
ARID1A	yes	Rec	Mis; N; F; S; D; T	MAST2				ARID1A	ARID1A	AT rich interactive domain 1A (SWI-like)	1p36.1-p35
ARID1B	yes	Rec	Mis; F; N; O					ARID1B	ARID1B	AT rich interactive domain 1B (SWI1-like)	6q25.3
ARID2	yes	Rec	N; S; F					ARID2	ARID2	AT rich interactive domain 2 (ARID, RFX-like)	12q13.11
ARNT	yes	Dom	T	ETV6				ARNT	ARNT	aryl hydrocarbon receptor nuclear translocator	1q21
ASPSCR1	yes	Dom	T	TFE3				ASPSCR1	ASPSCR1	alveolar soft part sarcoma chromosome region, candidate 1	17q25
ASXL1	yes	Rec	F; N; Mis					ASXL1	ASXL1	additional sex combs like transcriptional regulator 1	20q11
ATF1	yes	Dom	T	EWSR1; FUS				ATF1	ATF1	activating transcription factor 1	12q13
ATIC	yes	Dom	T	ALK				ATIC	ATIC	5-aminoimidazole-4-carboxamide ribonucleotide formyltransferase/IMP cyclohydrolase	2q35
ATM	yes	Rec	D; Mis; N; F; S					ATM	ATM	ATM serine/threonine kinase	11q22-q23
ATP1A1	yes	Dom	Mis; O					ATP1A1	ATP1A1	ATPase, Na+/K+ transporting, alpha 1 polypeptide	1p13
ATP2B3	yes	Dom	O					ATP2B3	ATP2B3	ATPase, Ca++ transporting, plasma membrane 3	Xq28
ATR	yes		F					ATR	ATR	ATR serine/threonine kinase	3q23
ATRX	yes	Rec	Mis; F; N					ATRX	ATRX	alpha thalassemia/mental retardation syndrome X-linked	Xq21.1
AXIN1	yes	Rec	D; Mis; N; F; S					AXIN1	AXIN1	axin 1	16p13.3
AXIN2	yes		F					AXIN2	AXIN2	axin 2	17q24.1
BAP1	yes	Rec	N; Mis; F; S; O					BAP1	BAP1	BRCA1 associated protein-1 (ubiquitin carboxy-terminal hydrolase)	3p21.1
BCL10	yes	Dom	T	IGH@				BCL10	BCL10	B-cell CLL/lymphoma 10	1p22
BCL11A	yes	Dom	T	IGH@				BCL11A	BCL11A	B-cell CLL/lymphoma 11A (zinc finger protein)	2p16.1
BCL11B	yes	Dom	T	TLX3				BCL11B	BCL11B	B-cell CLL/lymphoma 11B (zinc finger protein)	14q32
BCL2	yes	Dom	T	IGH@				BCL2	BCL2	B-cell CLL/lymphoma 2	18q21.3
BCL3	yes	Dom	T	IGH@				BCL3	BCL3	B-cell CLL/lymphoma 3	19q13.1-q13.2
BCL5	yes	Dom	T	MYC				BCL5	BCL5	B-cell CLL/lymphoma 5	17q22
BCL6	yes	Dom	T; Mis	IG loci; ZNFN1A1; LCP1; PIM1; TFRC; CIITA; NACA; HSPCB; HSPCA; HIST1H4I; IL21R; POU2AF1; ARHH; EIF4A2; SFRS3				BCL6	BCL6	B-cell CLL/lymphoma 6	3q27
BCL7A	yes	Dom	T	MYC				BCL7A	BCL7A	B-cell CLL/lymphoma 7A	12q24.1
BCL9	yes	Dom	T	IGH@; IGL@				BCL9	BCL9	B-cell CLL/lymphoma 9	1q21
BCOR	yes	Rec	F; N; S; T	RARA				BCOR	BCOR	BCL6 corepressor	Xp11.4
BCR	yes	Dom	T	ABL1; FGFR1; JAK2				BCR	BCR	breakpoint cluster region	22q11
BHD		Rec?	Mis. N; F					BHD	FLCN	folliculin	17p11.2
BIRC3	yes	Dom	D; F; N; T; Mis	MALT1				BIRC3	BIRC3	baculoviral IAP repeat containing 3	11q22
BLM		Rec	Mis; N; F					BLM	BLM	Bloom syndrome, RecQ helicase-like	15q26.1
BMPR1A		Rec	Mis; N; F					BMPR1A	BMPR1A	bone morphogenetic protein receptor, type IA	10q22.3
BRAF	yes	Dom	Mis; T; O	AKAP9; KIAA1549; CEP88; LSM14A; SND1; FCHSD1; SLC45A3; FAM131B; RNF130; CLCN6; MKRN1; GNAI1; AGTRAP				BRAF	BRAF	B-Raf proto-oncogene, serine/threonine kinase	7q34
BRCA1	yes	Rec	D; Mis; N; F; S					BRCA1	BRCA1	breast cancer 1, early onset	17q21.31
BRCA2	yes	Rec	D; Mis; N; F; S					BRCA2	BRCA2	breast cancer 2, early onset	13q13.1
BRD3	yes	Dom	T	C15orf55				BRD3	BRD3	bromodomain containing 3	9q34
BRD4	yes	Dom	T	C15orf55				BRD4	BRD4	bromodomain containing 4	19p13.12
BRIP1		Rec	F; N; Mis					BRIP1	BRIP1	BRCA1 interacting protein C-terminal helicase 1	17q23.2
BTG1	yes	Dom	T	MYC				BTG1	BTG1	B-cell translocation gene 1, anti-proliferative	12q21.33
BUB1B		Rec	Mis; N; F; S					BUB1B	BUB1B	BUB1 mitotic checkpoint serine/threonine kinase B	15q15
C12orf9	yes	Dom	T	LPP				C12orf9	C12orf9	chromosome 12 open reading frame 9	12
C15orf21	yes	Dom	T	ETV1				C15orf21	HMGN2P46	high mobility group nucleosomal binding domain 2 pseudogene 46	15q15.1
C15orf55	yes	Dom	T	BRD3; BRD4				C15orf55	NUTM1	NUT midline carcinoma, family member 1	15q14
C16orf75	yes	Dom	T	CIITA				C16orf75	RMI2	RecQ mediated genome instability 2	16p13.13
C2orf44	yes	Dom	T	ALK				C2orf44	C2orf44	chromosome 2 open reading frame 44	2p23.3
CACNA1D	yes	Dom	Mis					CACNA1D	CACNA1D	calcium channel, voltage-dependent, L type, alpha 1D subunit	3p14.3
CALR	yes	Dom	F; Mis					CALR	CALR	calreticulin	19p13.3-p13.2
CAMTA1	yes	Dom	T	WWTR1				CAMTA1	CAMTA1	calmodulin binding transcription activator 1	1p36.31-p36.23
CANT1	yes	Dom	T	ETV4				CANT1	CANT1	calcium activated nucleotidase 1	17q25.3
CARD11	yes	Dom	Mis					CARD11	CARD11	caspase recruitment domain family, member 11	7p22
CARS	yes	Dom	T	ALK				CARS	CARS	cysteinyl-tRNA synthetase	11p15.5
CASP8	yes	Rec	N; S; F					CASP8	CASP8	caspase 8, apoptosis-related cysteine peptidase	2q33-q34
CBFA2T1	yes	Dom	T	MLL; RUNX1				CBFA2T1	RUNX1T1	runt-related transcription factor 1; translocated to, 1 (cyclin D-related)	8q22
CBFA2T3	yes	Dom	T	RUNX1				CBFA2T3	CBFA2T3	core-binding factor, runt domain, alpha subunit 2; translocated to, 3	16q24
CBFB	yes	Dom	T	MYH11				CBFB	CBFB	core-binding factor, beta subunit	16q22.1
CBL	yes	Dom; Rec	T; Mis; S; O	MLL				CBL	CBL	Cbl proto-oncogene, E3 ubiquitin protein ligase	11q23.3
CBLB	yes	Rec	Mis; S					CBLB	CBLB	Cbl proto-oncogene B, E3 ubiquitin protein ligase	3q
CBLC	yes	Rec	M					CBLC	CBLC	Cbl proto-oncogene C, E3 ubiquitin protein ligase	19q13.2
CCDC6	yes	Dom	T	RET; PDGFRB				CCDC6	CCDC6	coiled-coil domain containing 6	10q21.2
CCNB1IP1	yes	Dom	T	HMGA2				CCNB1IP1	CCNB1IP1	cyclin B1 interacting protein 1, E3 ubiquitin protein ligase	14q11.2
CCND1	yes	Dom	T	IGH@; FSTL3				CCND1	CCND1	cyclin D1	11q13
CCND2	yes	Dom	T	IGL@				CCND2	CCND2	cyclin D2	12p13
CCND3	yes	Dom	T	IGH@				CCND3	CCND3	cyclin D3	6p21
CCNE1	yes	Dom	A					CCNE1	CCNE1	cyclin E1	19q12
CD273	yes	Dom	T	CIITA				CD273	PDCD1LG2	programmed cell death 1 ligand 2	9p24.2
CD274	yes	Dom	T	CIITA				CD274	CD274	CD274 molecule	9p24.1
CD74	yes	Dom	T	ROS1; NRG1				CD74	CD74	CD74 molecule, major histocompatibility complex, class II invariant chain	5q32
CD79A	yes	Dom	S					CD79A	CD79A	CD79a molecule, immunoglobulin-associated alpha	19q13.2
CD79B	yes	Dom	Mis; S					CD79B	CD79B	CD79b molecule, immunoglobulin-associated beta	17q23
CDC73	yes	Rec	Mis; N; F					CDC73	CDC73	cell division cycle 73	1q25
CDH1	yes	Rec	Mis; N; F; S					CDH1	CDH1	cadherin 1, type 1, E-cadherin (epithelial)	16q22.1
CDH11	yes	Dom	T	USP6				CDH11	CDH11	cadherin 11, type 2, OB-cadherin (osteoblast)	16q21
CDK12	yes	Rec	Mis; N; F					CDK12	CDK12	cyclin-dependent kinase 12	17q12
CDK4		Dom	Mis					CDK4	CDK4	cyclin-dependent kinase 4	12q13
CDK6	yes	Dom	T	MLLT10				CDK6	CDK6	cyclin-dependent kinase 6	7q21-q22
CDKN1B	yes	Rec	F					CDKN1B	CDKN1B	cyclin-dependent kinase inhibitor 1B (p27, Kip1)	12p13.1-p12
CDKN2A	yes	Rec	D; Mis; N; F; S					CDKN2A	CDKN2A	cyclin-dependent kinase inhibitor 2A	9p21
CDKN2C	yes	Rec	D					CDKN2C	CDKN2C	cyclin-dependent kinase inhibitor 2C (p18, inhibits CDK4)	1p32.3
CDKN2a(p14)	yes	Rec	D; S					CDKN2a(p14)	CDKN2A	cyclin-dependent kinase inhibitor 2A	9p21
CDX2	yes	Dom	T	ETV6				CDX2	CDX2	caudal type homeobox 2	13q12.2
CEBPA	yes	Dom	Mis; N; F					CEBPA	CEBPA	CCAAT/enhancer binding protein (C/EBP), alpha	19q13.1
CEP1	yes	Dom	T	FGFR1				CEP1	CNTRL	centriolin	9q33.2
CEP89	yes	Dom	T	BRAF				CEP89	CEP89	centrosomal protein 89kDa	19q13.11
CHCHD7	yes	Dom	T	PLAG1				CHCHD7	CHCHD7	coiled-coil-helix-coiled-coil-helix domain containing 7	8q11.23
CHEK2		Rec	F					CHEK2	CHEK2	checkpoint kinase 2	22q12.1
CHIC2	yes	Dom	T	ETV6				CHIC2	CHIC2	cysteine-rich hydrophobic domain 2	4q12
CHN1	yes	Dom	T	TAF15				CHN1	CHN1	chimerin 1	2q31-q32.1
CIC	yes	Rec	Mis; F; S; T	DUX4; FOXO4				CIC	CIC	capicua transcriptional repressor	19q13.2
CIITA	yes	Dom	T	FLJ27352; CD274; CD273; RALGDS; RUNDC2A; C16orf75; BCL6				CIITA	CIITA	class II, major histocompatibility complex, transactivator	16p13
CLIP1	yes	Dom	T	ROS1				CLIP1	CLIP1	CAP-GLY domain containing linker protein 1	12q24.3
CLTC	yes	Dom	T	ALK; TFE3				CLTC	CLTC	clathrin, heavy chain (Hc)	17q23.1
CLTCL1	yes	Dom	T	?				CLTCL1	CLTCL1	clathrin, heavy chain-like 1	22q11.2
CMKOR1	yes	Dom	T	HMGA2				CMKOR1	ACKR3	atypical chemokine receptor 3	2q37.3
CNOT3	yes	Rec	Mis; N; F					CNOT3	CNOT3	CCR4-NOT transcription complex, subunit 3	19q13.4
COL1A1	yes	Dom	T	PDGFB; USP6				COL1A1	COL1A1	collagen, type I, alpha 1	17q21.33
COL2A1	yes	Rec	F; Mis; N; T					COL2A1	COL2A1	collagen, type II, alpha 1	12q12-q13.2
COPEB	yes	Rec	Mis; N					COPEB	KLF6	Kruppel-like factor 6	10p15
COX6C	yes	Dom	T	HMGA2				COX6C	COX6C	cytochrome c oxidase subunit VIc	8q22.2
CREB1	yes	Dom	T	EWSR1				CREB1	CREB1	cAMP responsive element binding protein 1	2q34
CREB3L1	yes	Dom	T	FUS				CREB3L1	CREB3L1	cAMP responsive element binding protein 3-like 1	11q11
CREB3L2	yes	Dom	T	FUS				CREB3L2	CREB3L2	cAMP responsive element binding protein 3-like 2	7q34
CREBBP	yes	Dom/Rec	T; N; F; Mis; O	MLL; MORF; RUNXBP2				CREBBP	CREBBP	CREB binding protein	16p13.3
CRLF2	yes	Dom	Mis; T	P2RY8; IGH@				CRLF2	CRLF2	cytokine receptor-like factor 2	Xp22.3 and Yp11.3
CRTC1	yes	Dom	T	MAML2				CRTC1	CRTC1	CREB regulated transcription coactivator 1	19p13
CRTC3	yes	Dom	T	MAML2				CRTC3	CRTC3	CREB regulated transcription coactivator 3	15q26.1
CSF3R	yes	Dom	N; Mis; S; O					CSF3R	CSF3R	colony stimulating factor 3 receptor (granulocyte)	1p35-p34.3
CTNNB1	yes	Dom	Mis; O; T	PLAG1				CTNNB1	CTNNB1	catenin (cadherin-associated protein), beta 1, 88kDa	3p21
CUX1	yes	Rec/Dom?	N; F; S; Mis; O; T	CLDN7				CUX1	CUX1	cut-like homeobox 1	7q22.1
CYLD	yes	Rec	Mis; N; F; S					CYLD	CYLD	cylindromatosis (turban tumor syndrome)	16q12.1
DAXX	yes	Rec	Mis; F; N					DAXX	DAXX	death-domain associated protein	6p21.3
DCTN1	yes	Dom	T	ALK; ROS1				DCTN1	DCTN1	dynactin 1	2p13
DDB2		Rec	Mis; N					DDB2	DDB2	damage-specific DNA binding protein 2, 48kDa	11p12-p11
DDIT3	yes	Dom	T	FUS; EWSR1				DDIT3	DDIT3	DNA-damage-inducible transcript 3	12q13.1-q13.2
DDX10	yes	Dom	T	NUP98				DDX10	DDX10	DEAD (Asp-Glu-Ala-Asp) box polypeptide 10	11q22-q23
DDX5	yes	Dom	T	ETV4				DDX5	DDX5	DEAD (Asp-Glu-Ala-Asp) box helicase 5	17q21
DDX6	yes	Dom	T	IGH@				DDX6	DDX6	DEAD (Asp-Glu-Ala-Asp) box helicase 6	11q23.3
DEK	yes	Dom	T	NUP214				DEK	DEK	DEK proto-oncogene	6p23
DICER1	yes	Rec	Mis; F; N					DICER1	DICER1	dicer 1, ribonuclease type III	14q32.13
DNM2	yes	Rec	F; N; S; Mis; O					DNM2	DNM2	dynamin 2	19p
DNMT3A	yes	Rec	Mis; F; N; S					DNMT3A	DNMT3A	DNA (cytosine-5-)-methyltransferase 3 alpha	2p23
DUX4	yes	Dom	T	CIC				DUX4	DUX4	double homeobox 4	4q35.2
EBF1	yes	Dom	T	HMGA2				EBF1	EBF1	early B-cell factor 1	5q34
ECT2L	yes	Rec	N; S; Mis					ECT2L	ECT2L	epithelial cell transforming 2 like	6q24.1
EGFR	yes	Dom	A; O; Mis					EGFR	EGFR	epidermal growth factor receptor	7p12
EIF3E	yes	Dom	T	RSPO3				EIF3E	EIF3E	eukaryotic translation initiation factor 3, subunit E	8q22-q23
EIF4A2	yes	Dom	T	BCL6				EIF4A2	EIF4A2	eukaryotic translation initiation factor 4A2	3q28
ELF4	yes	Dom	T	ERG				ELF4	ELF4	E74-like factor 4 (ets domain transcription factor)	Xq26
ELK4	yes	Dom	T	SLC45A3				ELK4	ELK4	ELK4, ETS-domain protein (SRF accessory protein 1)	1q32
ELKS	yes	Dom	T	RET				ELKS	ERC1	ELKS/RAB6-interacting/CAST family member 1	12p13.3
ELL	yes	Dom	T	MLL				ELL	ELL	elongation factor RNA polymerase II	19p13.1
ELN	yes	Dom	T	PAX5				ELN	ELN	elastin	7q11.1-q21.1
EML4	yes	Dom	T	ALK				EML4	EML4	echinoderm microtubule associated protein like 4	2p21
EP300	yes	Rec	T; N; F; Mis; O	MLL; RUNXBP2				EP300	EP300	E1A binding protein p300	22q13.2
EPS15	yes	Dom	T	MLL				EPS15	EPS15	epidermal growth factor receptor pathway substrate 15	1p32
ERBB2	yes	Dom	A; Mis; O					ERBB2	ERBB2	erb-b2 receptor tyrosine kinase 2	17q11.2-q12
ERC1	yes	Dom	T	ROS1				ERC1	ERC1	ELKS/RAB6-interacting/CAST family member 1	12p13.3
ERCC2		Rec	Mis; N; F; S					ERCC2	ERCC2	excision repair cross-complementation group 2	19q13.3
ERCC3		Rec	Mis; S					ERCC3	ERCC3	excision repair cross-complementation group 3	2q21
ERCC4		Rec	Mis; N; F					ERCC4	ERCC4	excision repair cross-complementation group 4	16p13.3
ERCC5		Rec	Mis; N; F					ERCC5	ERCC5	excision repair cross-complementation group 5	13q22-q34
ERG	yes	Dom	T	EWSR1; TMPRSS2; ELF4; FUS; HERPUD1; NDRG1				ERG	ERG	v-ets avian erythroblastosis virus E26 oncogene homolog	21q22.3
ETNK1	yes	Dom	Mis					ETNK1	ETNK1	ethanolamine kinase 1	12p12.2
ETV1	yes	Dom	T	EWSR1; TMPRSS2; SLC45A3; C15orf21; HNRNPA2B1. ACSL3				ETV1	ETV1	ets variant 1	7p22
ETV4	yes	Dom	T	EWSR1; TMPRSS2; DDX5; KLK2; CANT1				ETV4	ETV4	ets variant 4	17q21
ETV5	yes	Dom	T	TMPRSS2; SCL45A3				ETV5	ETV5	ets variant 5	3q28
ETV6	yes	Dom	T	NTRK3; RUNX1; PDGFRB; ABL1; MN1; ABL2; FACL6; CHIC2; ARNT; JAK2; EVI1; CDX2; STL; HLXB9; MDS2; PER1; SYK; TTL; FGFR3; PAX5				ETV6	ETV6	ets variant 6	12p13
EVI1	yes	Dom	T	RUNX1; ETV6; PRDM16; RPN1				EVI1	MECOM	MDS1 and EVI1 complex locus	3q26.2
EWSR1	yes	Dom	T	FLI1; ERG; ZNF278; NR4A3; FEV; ATF1; ETV1; ETV4; WT1; ZNF384; CREB1; POU5F1; PBX1; NFATC1; NFATC2; DDIT3; PATZ1; SMARCA5; SP3; ZNF444; YY1				EWSR1	EWSR1	EWS RNA-binding protein 1	22q12.2
EXT1		Rec	Mis; N; F; S					EXT1	EXT1	exostosin glycosyltransferase 1	8q24.11
EXT2		Rec	Mis; N; F; S					EXT2	EXT2	exostosin glycosyltransferase 2	11p12-p11
EZH2	yes	Rec?	Mis					EZH2	EZH2	enhancer of zeste 2 polycomb repressive complex 2 subunit	7q35-q36
EZR	yes	Dom	T	ROS1				EZR	EZR	ezrin	6q25.3
FACL6	yes	Dom	T	ETV6				FACL6	ACSL6	acyl-CoA synthetase long-chain family member 6	5q31
FAM131B	yes	Dom	T	BRAF				FAM131B	FAM131B	family with sequence similarity 131, member B	7q34
FAM46C	yes	Rec	Mis; F; O					FAM46C	FAM46C	family with sequence similarity 46, member C	1p12
FANCA		Rec	D; Mis; N; F; S					FANCA	FANCA	Fanconi anemia, complementation group A	16q24.3
FANCC		Rec	D; Mis; N; F; S					FANCC	FANCC	Fanconi anemia, complementation group C	9q22.3
FANCD2		Rec	D; Mis; N; F					FANCD2	FANCD2	Fanconi anemia, complementation group D2	3p25.3
FANCE		Rec	N; F; S					FANCE	FANCE	Fanconi anemia, complementation group E	6p21.31
FANCF		Rec	N; F					FANCF	FANCF	Fanconi anemia, complementation group F	11p14.3
FANCG		Rec	Mis; N; F; S					FANCG	FANCG	Fanconi anemia, complementation group G	9p13
FAS	yes	Rec	Mis					FAS	FAS	Fas cell surface death receptor	10q24.1
FBXO11	yes	Rec	Mis; F; D					FBXO11	FBXO11	F-box protein 11	2p16.3
FBXW7	yes	Rec	Mis; N; D; F					FBXW7	FBXW7	F-box and WD repeat domain containing 7, E3 ubiquitin protein ligase	4q31.23
FCGR2B	yes	Dom	T	?				FCGR2B	FCGR2B	Fc fragment of IgG, low affinity IIb, receptor (CD32)	1q23
FEV	yes	Dom	T	EWSR1; FUS				FEV	FEV	FEV (ETS oncogene family)	2q36
FGFR1	yes	Dom	T	BCR; FOP; ZNF198; CEP1; PLAG1				FGFR1	FGFR1	fibroblast growth factor receptor 1	8p11.23-p11.22
FGFR1OP	yes	Dom	T	FGFR1				FGFR1OP	FGFR1OP	FGFR1 oncogene partner	6q27
FGFR2	yes	Dom	Mis					FGFR2	FGFR2	fibroblast growth factor receptor 2	10q25.3-q26
FGFR3	yes	Dom	Mis; T	IGH@; ETV6				FGFR3	FGFR3	fibroblast growth factor receptor 3	4p16.3
FGFR4	yes	Dom	Mis					FGFR4	FGFR4	fibroblast growth factor receptor 4	5q35.2
FH		Rec	Mis; N; F					FH	FH	fumarate hydratase	1q42.1
FHIT	yes	Dom	T	HMGA2				FHIT	FHIT	fragile histidine triad	3p14.2
FIP1L1	yes	Dom	T	PDGFRA				FIP1L1	FIP1L1	factor interacting with PAPOLA and CPSF1	4q12
FLI1	yes	Dom	T	EWSR1				FLI1	FLI1	Fli-1 proto-oncogene, ETS transcription factor	11q24.1-q24.3
FLJ27352	yes	Dom	T	CIITA				FLJ27352	C15orf65	chromosome 15 open reading frame 65	15q21.3
FLT3	yes	Dom	Mis; O					FLT3	FLT3	fms-related tyrosine kinase 3	13q12
FNBP1	yes	Dom	T	MLL				FNBP1	FNBP1	formin binding protein 1	9q34
FOXA1	yes	Dom	Mis; F					FOXA1	FOXA1	forkhead box A1	14q21.1
FOXL2	yes	Dom	Mis					FOXL2	FOXL2	forkhead box L2	3q23
FOXO1A	yes	Dom	T	PAX3; PAX7				FOXO1A	FOXO1	forkhead box O1	13q14.1
FOXO3A	yes	Dom	T	MLL				FOXO3A	FOXO3	forkhead box O3	6q21
FOXO4	yes	Dom	T	CIC				FOXO4	FOXO4	forkhead box O4	Xq13.1
FOXP1	yes	Dom	T	PAX5				FOXP1	FOXP1	forkhead box P1	3p14.1
FSTL3	yes	Dom	T	CCND1				FSTL3	FSTL3	follistatin-like 3 (secreted glycoprotein)	19p13
FUBP1	yes	Rec	F; N					FUBP1	FUBP1	far upstream element (FUSE) binding protein 1	1p31.1
FUS	yes	Dom	T	DDIT3; ERG; FEV; ATF1; CREB3L2; CREB3L1; NFATC2				FUS	FUS	FUS RNA binding protein	16p11.2
FVT1	yes	Dom	T	IGK@				FVT1	KDSR	3-ketodihydrosphingosine reductase	18q21
GAS7	yes	Dom	T	MLL				GAS7	GAS7	growth arrest-specific 7	17p13.1
GATA1	yes	Dom	Mis; F					GATA1	GATA1	GATA binding protein 1 (globin transcription factor 1)	Xp11.23
GATA2	yes	Dom	Mis					GATA2	GATA2	GATA binding protein 2	3q21
GATA3	yes	Rec	F; N; S					GATA3	GATA3	GATA binding protein 3	10p15
GMPS	yes	Dom	T	MLL				GMPS	GMPS	guanine monphosphate synthase	3q25.31
GNA11	yes	Dom	Mis					GNA11	GNA11	guanine nucleotide binding protein (G protein), alpha 11 (Gq class)	19p13.3
GNAQ	yes	Dom	Mis					GNAQ	GNAQ	guanine nucleotide binding protein (G protein), q polypeptide	9q21
GNAS	yes	Dom	Mis					GNAS	GNAS	GNAS complex locus	20q13.2-q13.3
GOLGA5	yes	Dom	T	RET				GOLGA5	GOLGA5	golgin A5	14q32.12
GOPC	yes	Dom	O	ROS1				GOPC	GOPC	golgi-associated PDZ and coiled-coil motif containing	6q21
GPC3		Rec/X	T; D; Mis; N; F; S					GPC3	GPC3	glypican 3	Xq26
GPHN	yes	Dom	T	MLL				GPHN	GPHN	gephyrin	14q23.3
GRAF	yes	Dom	T; F; S	MLL				GRAF	ARHGAP26	Rho GTPase activating protein 26	5q31
GRIN2A	yes		Mis; N					GRIN2A	GRIN2A	glutamate receptor, ionotropic, N-methyl D-aspartate 2A	16p13.2
H3F3A	yes	Dom	Mis					H3F3A	H3F3A	H3 histone, family 3A	1q42.12
H3F3B	yes	Dom	Mis					H3F3B	H3F3B	H3 histone, family 3B (H3.3B)	17q25.1
HCMOGT-1	yes	Dom	T	PDGFRB				HCMOGT-1	SPECC1	sperm antigen with calponin homology and coiled-coil domains 1	17p11.2
HEAB	yes	Dom	T	MLL				HEAB	CLP1	cleavage and polyadenylation factor I subunit 1	11q12.1
HERPUD1	yes	Dom	T	ERG				HERPUD1	HERPUD1	homocysteine-inducible, endoplasmic reticulum stress-inducible, ubiquitin-like domain member 1	16q13
HEY1	yes	Dom	T	NCOA2				HEY1	HEY1	hes-related family bHLH transcription factor with YRPW motif 1	8q21
HIP1	yes	Dom	T	PDGFRB; ALK				HIP1	HIP1	huntingtin interacting protein 1	7q11.23
HIST1H3B	yes	Dom	Mis					HIST1H3B	HIST1H3B	histone cluster 1, H3b	6p22.2
HIST1H4I	yes	Dom	T	BCL6				HIST1H4I	HIST1H4I	histone cluster 1, H4i	6p22.1
HLA-A	yes	Dom	T	ROS1				HLA-A	HLA-A	major histocompatibility complex, class I, A	6p21.3
HLF	yes	Dom	T	TCF3				HLF	HLF	hepatic leukemia factor	17q22
HLXB9	yes	Dom	T	ETV6				HLXB9	MNX1	motor neuron and pancreas homeobox 1	7q36
HMGA1	yes	Dom	T	?				HMGA1	HMGA1	high mobility group AT-hook 1	6p21
HMGA2	yes	Dom	T	LHFP; RAD51B; LPP; COX6C; CMKOR1; NFIB; ALDH2; CCNB1IP1; EBF1; WIF1; FHIT				HMGA2	HMGA2	high mobility group AT-hook 2	12q15
HNRNPA2B1	yes	Dom	T	ETV1				HNRNPA2B1	HNRNPA2B1	heterogeneous nuclear ribonucleoprotein A2/B1	7p15
HOOK3	yes	Dom	T	RET				HOOK3	HOOK3	hook microtubule-tethering protein 3	8p11.21
HOXA11	yes	Dom	T	NUP98				HOXA11	HOXA11	homeobox A11	7p15.2
HOXA13	yes	Dom	T	NUP98				HOXA13	HOXA13	homeobox A13	7p15.2
HOXA9	yes	Dom	T	NUP98; MSI2				HOXA9	HOXA9	homeobox A9	7p15.2
HOXC11	yes	Dom	T	NUP98				HOXC11	HOXC11	homeobox C11	12q13.13
HOXC13	yes	Dom	T	NUP98				HOXC13	HOXC13	homeobox C13	12q13.13
HOXD11	yes	Dom	T	NUP98				HOXD11	HOXD11	homeobox D11	2q31.1
HOXD13	yes	Dom	T	NUP98				HOXD13	HOXD13	homeobox D13	2q31.1
HRAS	yes	Dom	Mis					HRAS	HRAS	Harvey rat sarcoma viral oncogene homolog	11p15.5
HSPCA	yes	Dom	T	BCL6				HSPCA	HSP90AA1	heat shock protein 90kDa alpha (cytosolic), class A member 1	14q32.33
HSPCB	yes	Dom	T	BCL6				HSPCB	HSP90AB1	heat shock protein 90kDa alpha (cytosolic), class B member 1	6p12
IDH1	yes	Dom	Mis					IDH1	IDH1	isocitrate dehydrogenase 1 (NADP+), soluble	2q34
IDH2	yes	Dom	Mis					IDH2	IDH2	isocitrate dehydrogenase 2 (NADP+), mitochondrial	15q26.1
IGH@	yes	Dom	T	MYC; FGFR3; PAX5; IRTA1; IRF4; CCND1; BCL9; BCL8; BCL6; BCL2; BCL3; BCL10; BCL11A. LHX4; DDX6; NFKB2; PAFAH1B2; PCSK7; CRLF2				IGH@	IGH	immunoglobulin heavy locus	14q32.33
IGK@	yes	Dom	T	MYC; FVT1				IGK@	IGK	immunoglobulin kappa locus	2p11.2
IGL@	yes	Dom	T	BCL9; MYC; CCND2				IGL@	IGL	immunoglobulin lambda locus	22q11.2
IKBKB	yes	Dom	Mis					IKBKB	IKBKB	inhibitor of kappa light polypeptide gene enhancer in B-cells, kinase beta	8p11.2
IKZF1	yes	Rec; Dom	D; T	BCL6				IKZF1	IKZF1	IKAROS family zinc finger 1 (Ikaros)	7p12.2
IL2	yes	Dom	T	TNFRSF17				IL2	IL2	interleukin 2	4q26-q27
IL21R	yes	Dom	T	BCL6				IL21R	IL21R	interleukin 21 receptor	16p11
IL6ST	yes	Dom	O					IL6ST	IL6ST	interleukin 6 signal transducer	5q11.2
IL7R	yes	Dom	Mis; O					IL7R	IL7R	interleukin 7 receptor	5p13
IRF4	yes	Dom	T	IGH@				IRF4	IRF4	interferon regulatory factor 4	6p25-p23
IRTA1	yes	Dom	T	IGH@				IRTA1	FCRL4	Fc receptor-like 4	1q21
ITK	yes	Dom	T	SYK				ITK	ITK	IL2-inducible T-cell kinase	5q31-q32
JAK1	yes	Dom	Mis					JAK1	JAK1	Janus kinase 1	1p32.3-p31.3
JAK2	yes	Dom	T; Mis; O	ETV6; PCM1; BCR				JAK2	JAK2	Janus kinase 2	9p24
JAK3	yes	Dom	Mis					JAK3	JAK3	Janus kinase 3	19p13-p12
JAZF1	yes	Dom	T	SUZ12				JAZF1	JAZF1	JAZF zinc finger 1	7p15.2-p15.1
JUN	yes	Dom	A					JUN	JUN	jun proto-oncogene	1p32-p31
KCNJ5	yes	Dom	Mis					KCNJ5	KCNJ5	potassium channel, inwardly rectifying subfamily J, member 5	11q24
KDM5A	yes	Dom	T	NUP98				KDM5A	KDM5A	lysine (K)-specific demethylase 5A	12p13.33
KDM5C	yes	Rec	N; F; S					KDM5C	KDM5C	lysine (K)-specific demethylase 5C	Xp11.22-p11.21
KDM6A	yes	Rec	D; N; F; S					KDM6A	KDM6A	lysine (K)-specific demethylase 6A	Xp11.2
KDR	yes	Dom	Mis					KDR	KDR	kinase insert domain receptor	4q11-q12
KIAA1549	yes	Dom	T	BRAF				KIAA1549	KIAA1549	KIAA1549	7q34
KIAA1598	yes	Dom	T	ROS1				KIAA1598	SHTN1	shootin 1	10q26.12
KIF5B	yes	Dom	T	RET; ALK				KIF5B	KIF5B	kinesin family member 5B	10p11.22
KIT	yes	Dom	Mis; O					KIT	KIT	v-kit Hardy-Zuckerman 4 feline sarcoma viral oncogene homolog	4q12
KLF4	yes	Dom	Mis					KLF4	KLF4	Kruppel-like factor 4 (gut)	9q31
KLK2	yes	Dom	T	ETV4				KLK2	KLK2	kallikrein-related peptidase 2	19q13.33
KMT2D	yes	Rec	N; F; Mis					KMT2D	KMT2D	lysine (K)-specific methyltransferase 2D	12q13.12
KRAS	yes	Dom	Mis					KRAS	KRAS	Kirsten rat sarcoma viral oncogene homolog	12p12.1
KTN1	yes	Dom	T	RET				KTN1	KTN1	kinectin 1 (kinesin receptor)	14q22.1
LAF4	yes	Dom	T	MLL; RUNX1				LAF4	AFF3	AF4/FMR2 family, member 3	2q11.2-q12
LASP1	yes	Dom	T	MLL				LASP1	LASP1	LIM and SH3 protein 1	17q11-q21.3
LCK	yes	Dom	T	TRB@				LCK	LCK	LCK proto-oncogene, Src family tyrosine kinase	1p34.3
LCP1	yes	Dom	T	BCL6				LCP1	LCP1	lymphocyte cytosolic protein 1 (L-plastin)	13q14.3
LCX	yes	Dom	T	MLL				LCX	TET1	tet methylcytosine dioxygenase 1	10q21
LHFP	yes	Dom	T	HMGA2				LHFP	LHFP	lipoma HMGIC fusion partner	13q12
LIFR	yes	Dom	T	PLAG1				LIFR	LIFR	leukemia inhibitory factor receptor alpha	5p13-p12
LMNA	yes	Dom	T	NTRK1				LMNA	LMNA	lamin A/C	1q22
LMO1	yes	Dom	T; A	TRD@				LMO1	LMO1	LIM domain only 1 (rhombotin 1)	11p15
LMO2	yes	Dom	T	TRD@				LMO2	LMO2	LIM domain only 2 (rhombotin-like 1)	11p13
LPP	yes	Dom	T	HMGA2; MLL; C12orf9				LPP	LPP	LIM domain containing preferred translocation partner in lipoma	3q27-q28
LRIG3	yes	Dom	T	ROS1				LRIG3	LRIG3	leucine-rich repeats and immunoglobulin-like domains 3	12q14.1
LSM14A	yes	Dom	T	BRAF				LSM14A	LSM14A	LSM14A, SCD6 homolog A (S. cerevisiae)	19q13.12
LYL1	yes	Dom	T	TRB@				LYL1	LYL1	lymphoblastic leukemia associated hematopoiesis regulator 1	19p13.2
MAF	yes	Dom	T	IGH@				MAF	MAF	v-maf avian musculoaponeurotic fibrosarcoma oncogene homolog	16q22-q23
MAFB	yes	Dom	T	IGH@				MAFB	MAFB	v-maf avian musculoaponeurotic fibrosarcoma oncogene homolog B	20q12
MALAT1	yes	Dom	T	TFEB				MALAT1	MALAT1	metastasis associated lung adenocarcinoma transcript 1 (non-protein coding)	11q13.1
MALT1	yes	Dom	T	BIRC3				MALT1	MALT1	MALT1 paracaspase	18q21
MAML2	yes	Dom	T	MECT1; CRTC3; CRTC1				MAML2	MAML2	mastermind-like 2 (Drosophila)	11q
MAP2K1	yes	Dom	Mis					MAP2K1	MAP2K1	mitogen-activated protein kinase kinase 1	15q22.1-q22.33
MAP2K2	yes	Dom	Mis					MAP2K2	MAP2K2	mitogen-activated protein kinase kinase 2	19p13.3
MAP2K4	yes	Rec	D; Mis; N					MAP2K4	MAP2K4	mitogen-activated protein kinase kinase 4	17p12
MAP3K1	yes	Rec	N; F; Mis; O; S					MAP3K1	MAP3K1	mitogen-activated protein kinase kinase kinase 1, E3 ubiquitin protein ligase	5q11.2
MAP3K13	yes	Rec	F					MAP3K13	MAP3K13	mitogen-activated protein kinase kinase kinase 13	3q27
MAX	yes	Rec	Mis; N; F					MAX	MAX	MYC associated factor X	14q23
MDM2	yes	Dom	A					MDM2	MDM2	MDM2 proto-oncogene, E3 ubiquitin protein ligase	12q13-q14
MDM4	yes	Dom	A					MDM4	MDM4	MDM4, p53 regulator	1q32
MDS1	yes	Dom	T	RUNX1				MDS1	MECOM	MDS1 and EVI1 complex locus	3q26.2
MDS2	yes	Dom	T	ETV6				MDS2	MDS2	myelodysplastic syndrome 2 translocation associated	1p36
MECT1	yes	Dom	T	MAML2				MECT1	CRTC1	CREB regulated transcription coactivator 1	19p13
MED12	yes	Dom	M; S					MED12	MED12	mediator complex subunit 12	Xq13
MEN1	yes	Rec	D; Mis; N; F; S					MEN1	MEN1	multiple endocrine neoplasia I	11q13
MET	yes	Dom	Mis					MET	MET	MET proto-oncogene, receptor tyrosine kinase	7q31
MITF	yes	Dom	A					MITF	MITF	microphthalmia-associated transcription factor	3p14.1-p12.3
MKL1	yes	Dom	T	RBM15				MKL1	MKL1	megakaryoblastic leukemia (translocation) 1	22q13
MLF1	yes	Dom	T	NPM1				MLF1	MLF1	myeloid leukemia factor 1	3q25
MLH1	yes	Rec	D; Mis; N; F; S					MLH1	MLH1	mutL homolog 1	3p22.3
MLL	yes	Dom	T; O	MLL; MLLT1; MLLT2; MLLT3; MLLT4; MLLT7; MLLT10; MLLT6; ELL; EPS15; AF1Q; CREBBP; SH3GL1; FNBP1; PNUTL1; MSF; GPHN; GMPS; SSH3BP1; ARHGEF12; GAS7; FOXO3A; LAF4; LCX; SEPT6; LPP; CBFA2T1; GRAF; EP300; PICALM; HEAB				MLL	KMT2A	lysine (K)-specific methyltransferase 2A	11q23
MLL3	yes	Rec	N					MLL3	KMT2C	lysine (K)-specific methyltransferase 2C	7q36
MLLT1	yes	Dom	T	MLL				MLLT1	MLLT1	myeloid/lymphoid or mixed-lineage leukemia (trithorax homolog, Drosophila); translocated to, 1	19p13.3
MLLT10	yes	Dom	T	MLL; PICALM; CDK6				MLLT10	MLLT10	myeloid/lymphoid or mixed-lineage leukemia (trithorax homolog, Drosophila); translocated to, 10	10p12
MLLT2	yes	Dom	T	MLL				MLLT2	AFF1	AF4/FMR2 family, member 1	4q21.3
MLLT3	yes	Dom	T	MLL				MLLT3	MLLT3	myeloid/lymphoid or mixed-lineage leukemia (trithorax homolog, Drosophila); translocated to, 3	9p22
MLLT4	yes	Dom	T	MLL				MLLT4	MLLT4	myeloid/lymphoid or mixed-lineage leukemia (trithorax homolog, Drosophila); translocated to, 4	6q27
MLLT6	yes	Dom	T	MLL				MLLT6	MLLT6	myeloid/lymphoid or mixed-lineage leukemia (trithorax homolog, Drosophila); translocated to, 6	17q21
MLLT7	yes	Dom	T	MLL				MLLT7	FOXO4	forkhead box O4	Xq13.1
MN1	yes	Dom	T	ETV6				MN1	MN1	meningioma (disrupted in balanced translocation) 1	22q12.1
MPL	yes	Dom	Mis					MPL	MPL	MPL proto-oncogene, thrombopoietin receptor	1p34
MSF	yes	Dom	T	MLL				MSF	SEPT9	septin 9	17q25.3
MSH2	yes	Rec	D; Mis; N; F; S					MSH2	MSH2	mutS homolog 2	2p21
MSH6	yes	Rec	Mis; N; F; S					MSH6	MSH6	mutS homolog 6	2p16
MSI2	yes	Dom	T	HOXA9				MSI2	MSI2	musashi RNA-binding protein 2	17q23.2
MSN	yes	Dom	T	ALK				MSN	MSN	moesin	Xq11.1
MTCP1	yes	Dom	T	TRA@				MTCP1	MTCP1	mature T-cell proliferation 1	Xq28
MUC1	yes	Dom	T	IGH@				MUC1	MUC1	mucin 1, cell surface associated	1q22
MUTYH		Rec	Mis					MUTYH	MUTYH	mutY homolog	1p34.1
MYB	yes	Dom	T	NFIB				MYB	MYB	v-myb avian myeloblastosis viral oncogene homolog	6q22-q23
MYC	yes	Dom	A; T	IGK@; BCL5; BCL7A ; BTG1; TRA@; IGH@				MYC	MYC	v-myc avian myelocytomatosis viral oncogene homolog	8q24
MYCL1	yes	Dom	A					MYCL1	MYCL	v-myc avian myelocytomatosis viral oncogene lung carcinoma derived homolog	1p34.3
MYCN	yes	Dom	A					MYCN	MYCN	v-myc avian myelocytomatosis viral oncogene neuroblastoma derived homolog	2p24.3
MYD88	yes	Dom	Mis					MYD88	MYD88	myeloid differentiation primary response 88	3p22
MYH11	yes	Dom	T	CBFB				MYH11	MYH11	myosin, heavy chain 11, smooth muscle	16p13.11
MYH9	yes	Dom	T	ALK				MYH9	MYH9	myosin, heavy chain 9, non-muscle	22q13.1
MYO5A	yes	Dom	T	ROS1				MYO5A	MYO5A	myosin VA (heavy chain 12, myoxin)	15q21
MYOD1	yes	Dom	Mis					MYOD1	MYOD1	myogenic differentiation 1	11p15
MYST4	yes	Dom	T	CREBBP				MYST4	KAT6B	K(lysine) acetyltransferase 6B	10q22.2
NAB2	yes	Dom	T	STAT6				NAB2	NAB2	NGFI-A binding protein 2 (EGR1 binding protein 2)	12q13.3
NACA	yes	Dom	T	BCL6				NACA	NACA	nascent polypeptide-associated complex alpha subunit	12q23-q24.1
NBS1		Rec	Mis; N; F					NBS1	NBN	nibrin	8q21-q24
NCOA1	yes	Dom	T	PAX3				NCOA1	NCOA1	nuclear receptor coactivator 1	2p23
NCOA2	yes	Dom	T	KAT6A; HEY1; NCOA2				NCOA2	NCOA2	nuclear receptor coactivator 2	8q13.3
NCOA4	yes	Dom	T	RET				NCOA4	NCOA4	nuclear receptor coactivator 4	10q11.2
NCOR1	yes	Rec	Mis; F; N; O					NCOR1	NCOR1	nuclear receptor corepressor 1	17p11.2
NDRG1	yes	Dom	T	ERG				NDRG1	NDRG1	N-myc downstream regulated 1	8q24
NF1	yes	Rec	D; Mis; N; F; S; O					NF1	NF1	neurofibromin 1	17q11.2
NF2	yes	Rec	D; Mis; N; F; S; O					NF2	NF2	neurofibromin 2 (merlin)	22q12.2
NFATC2	yes	Dom	T	EWSR1				NFATC2	NFATC2	nuclear factor of activated T-cells, cytoplasmic, calcineurin-dependent 2	20q13.2
NFE2L2	yes	Dom	Mis					NFE2L2	NFE2L2	nuclear factor, erythroid 2-like 2	2q31
NFIB	yes	Dom	T	MYB; HGMA2				NFIB	NFIB	nuclear factor I/B	9p24.1
NFKB2	yes	Dom	T	IGH@				NFKB2	NFKB2	nuclear factor of kappa light polypeptide gene enhancer in B-cells 2 (p49/p100)	10q24
NFKBIE	yes	Rec	F					NFKBIE	NFKBIE	nuclear factor of kappa light polypeptide gene enhancer in B-cells inhibitor, epsilon	6p21.1
NIN	yes	Dom	T	PDGFRB				NIN	NIN	ninein (GSK3B interacting protein)	14q21-q22
NKX2-1	yes	Dom	A					NKX2-1	NKX2-1	NK2 homeobox 1	14q13.3
NONO	yes	Dom	T	TFE3				NONO	NONO	non-POU domain containing, octamer-binding	Xq13.1
NOTCH1	yes	Dom/Rec	T; Mis; O	TRB; SEC16A; GABBR2				NOTCH1	NOTCH1	notch 1	9q34.3
NOTCH2	yes	Dom/Rec	N; F; Mis					NOTCH2	NOTCH2	notch 2	1p13-p11
NPM1	yes	Dom	T; F	ALK; RARA; MLF1				NPM1	NPM1	nucleophosmin (nucleolar phosphoprotein B23, numatrin)	5q35.1
NR4A3	yes	Dom	T	EWSR1; TAF15; TCF12; TFG				NR4A3	NR4A3	nuclear receptor subfamily 4, group A, member 3	9q22
NRAS	yes	Dom	Mis					NRAS	NRAS	neuroblastoma RAS viral (v-ras) oncogene homolog	1p13.2
NRG1	yes	Dom	T	CD74				NRG1	NRG1	neuregulin 1	8p12
NSD1	yes	Dom	T	NUP98				NSD1	NSD1	nuclear receptor binding SET domain protein 1	5q35
NT5C2	yes	Dom	Mis					NT5C2	NT5C2	5'-nucleotidase, cytosolic II	10q24.32
NTRK1	yes	Dom	T	TPM3; TPR; TFG; TP53; LMNA				NTRK1	NTRK1	neurotrophic tyrosine kinase, receptor, type 1	1q21-q22
NTRK3	yes	Dom	T	ETV6				NTRK3	NTRK3	neurotrophic tyrosine kinase, receptor, type 3	15q24-q25
NUMA1	yes	Dom	T	RARA				NUMA1	NUMA1	nuclear mitotic apparatus protein 1	11q13
NUP214	yes	Dom	T	DEK; SET; ABL1				NUP214	NUP214	nucleoporin 214kDa	9q34
NUP98	yes	Dom	T	HOXA9; NSD1; WHSC1L1; DDX10; TOP1; HOXD13; PMX1; HOXA13; HOXD11; HOXA11; RAP1GDS1; HOXC11				NUP98	NUP98	nucleoporin 98kDa	11p15
NUTM2A	yes	Dom	T	YWHAE				NUTM2A	NUTM2A	NUT family member 2A	10q23.2
NUTM2B	yes	Dom	T	YWHAE				NUTM2B	NUTM2B	NUT family member 2B	10q22.3
OLIG2	yes	Dom	T	TRA@				OLIG2	OLIG2	oligodendrocyte lineage transcription factor 2	21q22.11
OMD	yes	Dom	T	USP6				OMD	OMD	osteomodulin	9q22.31
P2RY8	yes	Dom	T	CRLF2				P2RY8	P2RY8	purinergic receptor P2Y, G-protein coupled, 8	Xp22.33 and Yp11.3
PAFAH1B2	yes	Dom	T	IGH@				PAFAH1B2	PAFAH1B2	platelet-activating factor acetylhydrolase 1b, catalytic subunit 2 (30kDa)	11q23
PALB2		Rec	F; N; Mis					PALB2	PALB2	partner and localizer of BRCA2	16p12.2
PAX3	yes	Dom	T	FOXO1; NCOA1; NCOA2				PAX3	PAX3	paired box 3	2q36.1
PAX5	yes	Dom	T; Mis; D; F; S	IGH@; ETV6; PML; FOXP1; ZNF521; ELN				PAX5	PAX5	paired box 5	9p13.2
PAX7	yes	Dom	T	FOXO1				PAX7	PAX7	paired box 7	1p36.13
PAX8	yes	Dom	T	PPARG				PAX8	PAX8	paired box 8	2q13
PBRM1	yes	Rec	Mis; N; F; S; D; O					PBRM1	PBRM1	polybromo 1	3p21
PBX1	yes	Dom	T	TCF3; EWSR1				PBX1	PBX1	pre-B-cell leukemia homeobox 1	1q23.3
PCM1	yes	Dom	T	RET; JAK2				PCM1	PCM1	pericentriolar material 1	8p22-p21.3
PCSK7	yes	Dom	T	IGH@				PCSK7	PCSK7	proprotein convertase subtilisin/kexin type 7	11q23-q24
PDE4DIP	yes	Dom	T	PDGFRB				PDE4DIP	PDE4DIP	phosphodiesterase 4D interacting protein	1q21.1
PDGFB	yes	Dom	T	COL1A1				PDGFB	PDGFB	platelet-derived growth factor beta polypeptide	22q13.1
PDGFRA	yes	Dom	Mis; O; T	FIP1L1				PDGFRA	PDGFRA	platelet-derived growth factor receptor, alpha polypeptide	4q12
PDGFRB	yes	Dom	T	ETV6; TRIP11; HIP1; RAB5EP; H4; NIN; HCMOGT-1; PDE4DIP				PDGFRB	PDGFRB	platelet-derived growth factor receptor, beta polypeptide	5q33.1
PER1	yes	Dom	T	ETV6				PER1	PER1	period circadian clock 1	17p13.1
PHF6	yes	Rec	F; N; S; Mis					PHF6	PHF6	PHD finger protein 6	Xq26
PHOX2B	yes	Rec	Mis; F					PHOX2B	PHOX2B	paired-like homeobox 2b	4p13
PICALM	yes	Dom	T	MLLT10; MLL				PICALM	PICALM	phosphatidylinositol binding clathrin assembly protein	11q14
PIK3CA	yes	Dom	Mis					PIK3CA	PIK3CA	phosphatidylinositol-4,5-bisphosphate 3-kinase, catalytic subunit alpha	3q26.3
PIK3R1	yes	Rec	Mis; F; O					PIK3R1	PIK3R1	phosphoinositide-3-kinase, regulatory subunit 1 (alpha)	5q13.1
PIM1	yes	Dom	T	BCL6				PIM1	PIM1	Pim-1 proto-oncogene, serine/threonine kinase	6p21
PLAG1	yes	Dom	T	TCEA1; LIFR; CTNNB1; CHCHD7; COL1A2; HAS2				PLAG1	PLAG1	pleiomorphic adenoma gene 1	8q12
PLCG1	yes	Dom	Mis					PLCG1	PLCG1	phospholipase C, gamma 1	20q12-q13.1
PML	yes	Dom	T	RARA; PAX5				PML	PML	promyelocytic leukemia	15q24.1
PMS1		Rec	Mis; N					PMS1	PMS1	PMS1 postmeiotic segregation increased 1 (S. cerevisiae)	2q31-q33
PMS2		Rec	Mis; N; F					PMS2	PMS2	PMS2 postmeiotic segregation increased 2 (S. cerevisiae)	7p22.1
PMX1	yes	Dom	T	NUP98				PMX1	PRRX1	paired related homeobox 1	1q24.3
PNUTL1	yes	Dom	T	MLL				PNUTL1	SEPT5	septin 5	22q11.2
POLE	yes	Rec	Mis					POLE	POLE	polymerase (DNA directed), epsilon, catalytic subunit	12q24.3
POT1	yes		Mis; N					POT1	POT1	protection of telomeres 1	7q31.33
POU2AF1	yes	Dom	T	BCL6				POU2AF1	POU2AF1	POU class 2 associating factor 1	11q23.1
POU5F1	yes	Dom	T	EWSR1				POU5F1	POU5F1	POU class 5 homeobox 1	6p21.33
PPARG	yes	Dom	T	PAX8				PPARG	PPARG	peroxisome proliferator-activated receptor gamma	3p25
PPFIBP1	yes	Dom	T	ROS1; ALK				PPFIBP1	PPFIBP1	PTPRF interacting protein, binding protein 1 (liprin beta 1)	12p12.1
PPP2R1A	yes	Dom?	Mis					PPP2R1A	PPP2R1A	protein phosphatase 2, regulatory subunit A, alpha	19q13
PPP6C	yes	Dom	Mis					PPP6C	PPP6C	protein phosphatase 6, catalytic subunit	9q33.3
PRCC	yes	Dom	T	TFE3				PRCC	PRCC	papillary renal cell carcinoma (translocation-associated)	1q21.1
PRDM1	yes	Rec	D; N; Mis; F; S					PRDM1	PRDM1	PR domain containing 1, with ZNF domain	6q21
PRDM16	yes	Dom	T	EVI1				PRDM16	PRDM16	PR domain containing 16	1p36.23-p33
PRF1		Rec	M					PRF1	PRF1	perforin 1 (pore forming protein)	10q22
PRKAR1A	yes	Dom; Rec	T; Mis; N; F; S	RET				PRKAR1A	PRKAR1A	protein kinase, cAMP-dependent, regulatory, type I, alpha	17q24.2
PSIP1	yes	Dom	T	NUP98				PSIP1	PSIP1	PC4 and SFRS1 interacting protein 1	9p22.2
PTCH1	yes	Rec	Mis; N; F; S					PTCH1	PTCH1	patched 1	9q22.1-q31
PTEN	yes	Rec	D; Mis; N; F; S					PTEN	PTEN	phosphatase and tensin homolog	10q23
PTPN11	yes	Dom	Mis					PTPN11	PTPN11	protein tyrosine phosphatase, non-receptor type 11	12q24.1
PTPRB	yes	Rec	N; Mis; S; F					PTPRB	PTPRB	protein tyrosine phosphatase, receptor type, B	12q15-q21
PTPRC	yes	Rec	Mis; N; S					PTPRC	PTPRC	protein tyrosine phosphatase, receptor type, C	1q31-q32
PTPRK	yes	Dom	T	RSPO3				PTPRK	PTPRK	protein tyrosine phosphatase, receptor type, K	6q22.2-q22.3
PWWP2A	yes	Dom	T	ROS1				PWWP2A	PWWP2A	PWWP domain containing 2A	5q33.3
RAB5EP	yes	Dom	T	PDGFRB				RAB5EP	RABEP1	rabaptin, RAB GTPase binding effector protein 1	17p13.2
RAC1	yes	Dom	Mis; F					RAC1	RAC1	ras-related C3 botulinum toxin substrate 1 (rho family, small GTP binding protein Rac1)	7p22
RAD21	yes	Rec	Mis; N; F					RAD21	RAD21	RAD21 homolog (S. pombe)	8q24.11
RAD51L1	yes	Dom	T	HMGA2				RAD51L1	RAD51B	RAD51 paralog B	14q23-q24.2
RAF1	yes	Dom	T	SRGAP3; ESRP1				RAF1	RAF1	Raf-1 proto-oncogene, serine/threonine kinase	3p25
RALGDS	yes	Dom	T	CIITA				RALGDS	RALGDS	ral guanine nucleotide dissociation stimulator	9q34.3
RANBP17	yes	Dom	T	TRD@				RANBP17	RANBP17	RAN binding protein 17	5q34
RANBP2	yes	Dom	T	ALK				RANBP2	RANBP2	RAN binding protein 2	2q13
RAP1GDS1	yes	Dom	T	NUP98				RAP1GDS1	RAP1GDS1	RAP1, GTP-GDP dissociation stimulator 1	4q23-q25
RARA	yes	Dom	T	PML; ZNF145; TIF1; NUMA1; NPM1				RARA	RARA	retinoic acid receptor, alpha	17q21.1
RB1	yes	Rec	D; Mis; N; F; S					RB1	RB1	retinoblastoma 1	13q14.2
RBM15	yes	Dom	T	MKL1				RBM15	RBM15	RNA binding motif protein 15	1p13
RECQL4		Rec	N; F; S					RECQL4	RECQL4	RecQ protein-like 4	8q24.3
REL	yes	Dom	A					REL	REL	v-rel avian reticuloendotheliosis viral oncogene homolog	2p13-p12
RET	yes	Dom	T; Mis; N; F	H4; PRKAR1A; NCOA4; PCM1; GOLGA5; TRIM33; KTN1; TRIM27; HOOK3; KIF5B; CCDC6				RET	RET	ret proto-oncogene	10q11.2
RHOA	yes	Dom	Mis; F; O					RHOA	RHOA	ras homolog family member A	3p21.3
RNF43	yes	Rec	Mis; N; F; S					RNF43	RNF43	ring finger protein 43	17q23.2
ROS1	yes	Dom	T	GOPC; SDC4; SLC34A2; EZR; LRIG3; HLA-A; MYO5A; PPFIBP1; ERC1; CLIP1; TPM3; ZCCHHC8; KIAA1598; PWWP2A				ROS1	ROS1	ROS proto-oncogene 1 , receptor tyrosine kinase	6q21-q22
RPL10	yes	Dom	Mis					RPL10	RPL10	ribosomal protein L10	Xq28
RPL22	yes	Dom	T	RUNX1				RPL22	RPL22	ribosomal protein L22	1p36.31
RPL5	yes	Dom	Mis; N; F					RPL5	RPL5	ribosomal protein L5	1p22.1
RPN1	yes	Dom	T	EVI1				RPN1	RPN1	ribophorin I	3q21.3
RSPO2	yes	Dom	T	EIF3E				RSPO2	RSPO2	R-spondin 2	8q23.1
RSPO3	yes	Dom	T	PTPRK				RSPO3	RSPO3	R-spondin 3	6q22.33
RUNDC2A	yes	Dom	T	CIITA				RUNDC2A	SNX29	sorting nexin 29	16p13.13-p13.12
RUNX1	yes	Dom	T	RPL22; MDS1; EVI1; CBFA2T3; CBFA2T1; ETV6; LAF4				RUNX1	RUNX1	runt-related transcription factor 1	21q22.3
RUNXBP2	yes	Dom	T	CREBBP; NCOA2; EP300				RUNXBP2	KAT6A	K(lysine) acetyltransferase 6A	8p11
SBDS		Rec	Gene Conversion					SBDS	SBDS	Shwachman-Bodian-Diamond syndrome	7q11.22
SDC4	yes	Dom	T	ROS1				SDC4	SDC4	syndecan 4	20q12
SDH5		Rec	M					SDH5	SDHAF2	succinate dehydrogenase complex assembly factor 2	11q12.2
SDHB		Rec	Mis; N; F					SDHB	SDHB	succinate dehydrogenase complex, subunit B, iron sulfur (Ip)	1p36.1-p35
SDHC		Rec	Mis; N; F					SDHC	SDHC	succinate dehydrogenase complex, subunit C, integral membrane protein, 15kDa	1q23.3
SDHD		Rec	Mis; N; F; S					SDHD	SDHD	succinate dehydrogenase complex, subunit D, integral membrane protein	11q23
SEPT6	yes	Dom	T	MLL				38961	SEPT6	septin 6	Xq24
SET	yes	Dom	T	NUP214				SET	SET	SET nuclear proto-oncogene	9q34
SETBP1	yes	Dom	Mis	NUP98				SETBP1	SETBP1	SET binding protein 1	18q21.1
SETD2	yes	Rec	N; F; S; Mis					SETD2	SETD2	SET domain containing 2	3p21.31
SF3B1	yes	Dom	Mis					SF3B1	SF3B1	splicing factor 3b, subunit 1, 155kDa	2q33.1
SFPQ	yes	Dom	T	TFE3				SFPQ	SFPQ	splicing factor proline/glutamine-rich	1p34.3
SFRS3	yes	Dom	T	BCL6				SFRS3	SRSF3	serine/arginine-rich splicing factor 3	6p21
SH2B3	yes	Rec?	Mis; F; N					SH2B3	SH2B3	SH2B adaptor protein 3	12q24.12
SH3GL1	yes	Dom	T	MLL				SH3GL1	SH3GL1	SH3-domain GRB2-like 1	19p13.3
SIL	yes	Dom	T	TAL1				SIL	STIL	SCL/TAL1 interrupting locus	1p32
SLC34A2	yes	Dom	T	ROS1				SLC34A2	SLC34A2	solute carrier family 34 (type II sodium/phosphate cotransporter), member 2	4p15.2
SLC45A3	yes	Dom	T	ETV1; ETV5; ELK4; ERG; BRAF				SLC45A3	SLC45A3	solute carrier family 45, member 3	1q32.1
SMAD4	yes	Rec	D; Mis; N; F					SMAD4	SMAD4	SMAD family member 4	18q21.1
SMARCA4	yes	Rec	F; N; Mis; S					SMARCA4	SMARCA4	SWI/SNF related, matrix associated, actin dependent regulator of chromatin, subfamily a, member 4	19p13.3
SMARCB1	yes	Rec	D; N; F; S					SMARCB1	SMARCB1	SWI/SNF related, matrix associated, actin dependent regulator of chromatin, subfamily b, member 1	22q11.23
SMARCD1	yes	Rec	N					SMARCD1	SMARCD1	SWI/SNF related, matrix associated, actin dependent regulator of chromatin, subfamily d, member 1	12q13-q14
SMARCE1		Rec	F; Mis; N					SMARCE1	SMARCE1	SWI/SNF related, matrix associated, actin dependent regulator of chromatin, subfamily e, member 1	17q21.2
SMO	yes	Dom	Mis					SMO	SMO	smoothened, frizzled class receptor	7q32.1
SND1	yes	Dom	T	BRAF				SND1	SND1	staphylococcal nuclease and tudor domain containing 1	7q31.3
SOCS1	yes	Rec	F; O					SOCS1	SOCS1	suppressor of cytokine signaling 1	16p13.13
SOX2	yes	Dom	A					SOX2	SOX2	SRY (sex determining region Y)-box 2	3q26.3-q27
SPEN	yes		F; Mis; N					SPEN	SPEN	spen family transcriptional repressor	1p36
SPOP	yes	Rec	Mis					SPOP	SPOP	speckle-type POZ protein	17q21.33
SRGAP3	yes	Dom	T	RAF1				SRGAP3	SRGAP3	SLIT-ROBO Rho GTPase activating protein 3	3p25.3
SRSF2	yes	Dom	Mis					SRSF2	SRSF2	serine/arginine-rich splicing factor 2	17q25.2
SS18	yes	Dom	T	SSX1; SSX2; SSX4				SS18	SS18	synovial sarcoma translocation, chromosome 18	18q11.2
SS18L1	yes	Dom	T	SSX1				SS18L1	SS18L1	synovial sarcoma translocation gene on chromosome 18-like 1	20q13.3
SSX1	yes	Dom	T	SS18				SSX1	SSX1	synovial sarcoma, X breakpoint 1	Xp11.23
SSX2	yes	Dom	T	SS18				SSX2	SSX2	synovial sarcoma, X breakpoint 2	Xp11.22
SSX4	yes	Dom	T	SS18				SSX4	SSX4	synovial sarcoma, X breakpoint 4	Xp11.23
STAG2	yes	Rec	Mis; N; F; S					STAG2	STAG2	stromal antigen 2	Xq25
STAT3	yes	Dom	Mis; O					STAT3	STAT3	signal transducer and activator of transcription 3 (acute-phase response factor)	17q21
STAT5B	yes	Dom	Mis; O	RARA				STAT5B	STAT5B	signal transducer and activator of transcription 5B	17q11.2
STAT6	yes	Dom	T	NAB2				STAT6	STAT6	signal transducer and activator of transcription 6, interleukin-4 induced	12q13
STK11	yes	Rec	D; Mis; N; F; S					STK11	STK11	serine/threonine kinase 11	19p13.3
STL	yes	Dom	T	ETV6				STL	RNF217-AS1	RNF217 antisense RNA 1 (head to head)	6q22.31
STRN	yes	Dom	T	ALK				STRN	STRN	striatin, calmodulin binding protein	2p22.2
SUFU	yes	Rec	D; F; S					SUFU	SUFU	suppressor of fused homolog (Drosophila)	10q24.32
SUZ12	yes	Dom	T	JAZF1				SUZ12	SUZ12	SUZ12 polycomb repressive complex 2 subunit	17q21
SYK	yes	Dom	T	ETV6; ITK				SYK	SYK	spleen tyrosine kinase	9q22
TAF15	yes	Dom	T	NR4A3; CHN1; ZNF384				TAF15	TAF15	TAF15 RNA polymerase II, TATA box binding protein (TBP)-associated factor, 68kDa	17q11.1-q11.2
TAL1	yes	Dom	T	TRD@; SIL				TAL1	TAL1	T-cell acute lymphocytic leukemia 1	1p32
TAL2	yes	Dom	T	TRB@				TAL2	TAL2	T-cell acute lymphocytic leukemia 2	9q32
TBL1XR1	yes	Rec	F; Mis					TBL1XR1	TBL1XR1	transducin (beta)-like 1 X-linked receptor 1	3q26.33
TBX3	yes		F					TBX3	TBX3	T-box 3	12q24.21
TCEA1	yes	Dom	T	PLAG1				TCEA1	TCEA1	transcription elongation factor A (SII), 1	8q11.2
TCF1	yes	Rec	Mis; F					TCF1	HNF1A	HNF1 homeobox A	12q24.31
TCF12	yes	Dom	T	NR4A3				TCF12	TCF12	transcription factor 12	15q21
TCF3	yes	Dom	T	PBX1; HLF; TFPT				TCF3	TCF3	transcription factor 3	19p13.3
TCF7L2	yes	Dom	T	VTI1A				TCF7L2	TCF7L2	transcription factor 7-like 2 (T-cell specific, HMG-box)	10q25.3
TCL1A	yes	Dom	T	TRA@				TCL1A	TCL1A	T-cell leukemia/lymphoma 1A	14q32.1
TCL6	yes	Dom	T	TRA@				TCL6	TCL6	T-cell leukemia/lymphoma 6 (non-protein coding)	14q32.1
TERT	yes	Dom	Promoter Mis					TERT	TERT	telomerase reverse transcriptase	5p15.33
TET2	yes	Rec	Mis; N; F					TET2	TET2	tet methylcytosine dioxygenase 2	4q24
TFE3	yes	Dom	T	SFPQ; ASPSCR1; PRCC; NONO; CLTC				TFE3	TFE3	transcription factor binding to IGHM enhancer 3	Xp11.22
TFEB	yes	Dom	T	ALPHA				TFEB	TFEB	transcription factor EB	6p21
TFG	yes	Dom	T	NTRK1; ALK; NR4A3				TFG	TFG	TRK-fused gene	3q12.2
TFPT	yes	Dom	T	TCF3				TFPT	TFPT	TCF3 (E2A) fusion partner (in childhood Leukemia)	19q13
TFRC	yes	Dom	T	BCL6				TFRC	TFRC	transferrin receptor	3q29
THRAP3	yes	Dom	T	USP6				THRAP3	THRAP3	thyroid hormone receptor associated protein 3	1p34.3
TIF1	yes	Dom	T	RARA				TIF1	TRIM24	tripartite motif containing 24	7q32-q34
TLX1	yes	Dom	T	TRB@; TRD@				TLX1	TLX1	T-cell leukemia homeobox 1	10q24.32
TLX3	yes	Dom	T	BCL11B				TLX3	TLX3	T-cell leukemia homeobox 3	5q35.1
TMPRSS2	yes	Dom	T	ERG; ETV1; ETV4; ETV5				TMPRSS2	TMPRSS2	transmembrane protease, serine 2	21q22.3
TNFAIP3	yes	Rec	D; N; F					TNFAIP3	TNFAIP3	tumor necrosis factor, alpha-induced protein 3	6q23-q25
TNFRSF14	yes	Rec	Mis; N; F					TNFRSF14	TNFRSF14	tumor necrosis factor receptor superfamily, member 14	1p36.32
TNFRSF17	yes	Dom	T	IL2				TNFRSF17	TNFRSF17	tumor necrosis factor receptor superfamily, member 17	16p13.1
TOP1	yes	Dom	T	NUP98				TOP1	TOP1	topoisomerase (DNA) I	20q12-q13.1
TP53	yes	Rec	Mis; N; F; T	NTRK1				TP53	TP53	tumor protein p53	17p13.1
TPM3	yes	Dom	T	NTRK1; ALK; ROS1				TPM3	TPM3	tropomyosin 3	1q21.2
TPM4	yes	Dom	T	ALK				TPM4	TPM4	tropomyosin 4	19p13.1
TPR	yes	Dom	T	NTRK1; ALK				TPR	TPR	translocated promoter region, nuclear basket protein	1q25
TRA@	yes	Dom	T	ATL; OLIG2; MYC; TCL1A; TCL6; MTCP1; TCL6				TRA@	TRA	T cell receptor alpha locus	14q11.2
TRAF7	yes	Dom	Mis					TRAF7	TRAF7	TNF receptor-associated factor 7, E3 ubiquitin protein ligase	16p13.3
TRB@	yes	Dom	T	HOX11; LCK; NOTCH1; TAL2; LYL1				TRB@	TRB	T cell receptor beta locus	7q34
TRD@	yes	Dom	T	TAL1; HOX11; TLX1; LMO1; LMO2; RANBP17				TRD@	TRD	T cell receptor delta locus	14q11.2
TRIM27	yes	Dom	T	RET				TRIM27	TRIM27	tripartite motif containing 27	6p22
TRIM33	yes	Dom	T	RET				TRIM33	TRIM33	tripartite motif containing 33	1p13.1
TRIP11	yes	Dom	T	PDGFRB				TRIP11	TRIP11	thyroid hormone receptor interactor 11	14q31-q32
TRRAP	yes	Dom	Mis					TRRAP	TRRAP	transformation/transcription domain-associated protein	7q21.2-q22.1
TSC1	yes	Rec	D; Mis; N; F; S					TSC1	TSC1	tuberous sclerosis 1	9q34
TSC2	yes	Rec	D; Mis; N; F; S					TSC2	TSC2	tuberous sclerosis 2	16p13.3
TSHR	yes	Dom	Mis					TSHR	TSHR	thyroid stimulating hormone receptor	14q24-q31
TTL	yes	Dom	T	ETV6				TTL	TTL	tubulin tyrosine ligase	2q13
U2AF1	yes	Dom	Mis					U2AF1	U2AF1	U2 small nuclear RNA auxiliary factor 1	21q22.3
UBR5	yes	Rec	F; N; Mis; S					UBR5	UBR5	ubiquitin protein ligase E3 component n-recognin 5	8q22
USP6	yes	Dom	T	COL1A1; CDH11; ZNF9; OMD; THRAP3				USP6	USP6	ubiquitin specific peptidase 6	17p13
VHL	yes	Rec	D; Mis; N; F; S					VHL	VHL	von Hippel-Lindau tumor suppressor, E3 ubiquitin protein ligase	3p25.3
VTI1A	yes	Dom	T	TCF7L2				VTI1A	VTI1A	vesicle transport through interaction with t-SNAREs 1A	10q25.2
WAS		X-linked recessive	Mis; N; F; S					WAS	WAS	Wiskott-Aldrich syndrome	Xp11.4-p11.21
WHSC1	yes	Dom	T	IGH@				WHSC1	WHSC1	Wolf-Hirschhorn syndrome candidate 1	4p16.3
WHSC1L1	yes	Dom	T	NUP98				WHSC1L1	WHSC1L1	Wolf-Hirschhorn syndrome candidate 1-like 1	8p11.2
WIF1	yes	Dom	T	HMGA2				WIF1	WIF1	WNT inhibitory factor 1	12q14.2
WRN		Rec	Mis; N; F; S					WRN	WRN	Werner syndrome, RecQ helicase-like	8p12
WT1	yes	Rec	D; Mis; N; F; S	EWSR1				WT1	WT1	Wilms tumor 1	11p13
WWTR1	yes	Dom	T	CAMTA1				WWTR1	WWTR1	WW domain containing transcription regulator 1	3q23-q24
XPA		Rec	Mis; N; F; S					XPA	XPA	xeroderma pigmentosum, complementation group A	9q22.3
XPC		Rec	Mis; N; F; S					XPC	XPC	xeroderma pigmentosum, complementation group C	3p25.1
XPO1	yes	Dom	Mis					XPO1	XPO1	exportin 1	2p15
YWHAE	yes	Dom	T	NUTM2A; NUTM2B				YWHAE	YWHAE	tyrosine 3-monooxygenase/tryptophan 5-monooxygenase activation protein, epsilon	17p13.3
ZCCHC8	yes	Dom	T	ROS1				ZCCHC8	ZCCHC8	zinc finger, CCHC domain containing 8	12q24.31
ZNF145	yes	Dom	T	RARA				ZNF145	ZBTB16	zinc finger and BTB domain containing 16	11q23
ZNF198	yes	Dom	T	FGFR1				ZNF198	ZMYM2	zinc finger, MYM-type 2	13q11-q12
ZNF278	yes	Dom	T	EWSR1				ZNF278	PATZ1	POZ (BTB) and AT hook containing zinc finger 1	22q12.2
ZNF331	yes	Dom	T	?				ZNF331	ZNF331	zinc finger protein 331	19q13
ZNF384	yes	Dom	T	EWSR1; TAF15				ZNF384	ZNF384	zinc finger protein 384	12p13.31
ZNF521	yes	Dom	T	PAX5				ZNF521	ZNF521	zinc finger protein 521	18q11.2
ZNF9	yes	Dom	T	USP6				ZNF9	CNBP	CCHC-type zinc finger, nucleic acid binding protein	3q21
ZRSR2	yes	Rec	F; S; Mis					ZRSR2	ZRSR2	zinc finger (CCCH type), RNA-binding motif and serine/arginine rich 2	Xp22.1

## Sheet: Kandoth Mutated Cancer genes
All Kandoth Mutated Cancer Genes	23Jun2015 HGNC Symbol	23Jun2015 HGNC Name	23Jun2015 HGNC Location
TP53	TP53	tumor protein p53	17p13.1
PIK3CA	PIK3CA	phosphatidylinositol-4,5-bisphosphate 3-kinase, catalytic subunit alpha	3q26.3
PTEN	PTEN	phosphatase and tensin homolog	10q23
APC	APC	adenomatous polyposis coli	5q21-q22
VHL	VHL	von Hippel-Lindau tumor suppressor, E3 ubiquitin protein ligase	3p25.3
KRAS	KRAS	Kirsten rat sarcoma viral oncogene homolog	12p12.1
MLL3	KMT2C	lysine (K)-specific methyltransferase 2C	7q36
MLL2	KMT2D	lysine (K)-specific methyltransferase 2D	12q13.12
ARID1A	ARID1A	AT rich interactive domain 1A (SWI-like)	1p36.1-p35
PBRM1	PBRM1	polybromo 1	3p21
NAV3	NAV3	neuron navigator 3	12q14.3
EGFR	EGFR	epidermal growth factor receptor	7p12
NF1	NF1	neurofibromin 1	17q11.2
PIK3R1	PIK3R1	phosphoinositide-3-kinase, regulatory subunit 1 (alpha)	5q13.1
CDKN2A	CDKN2A	cyclin-dependent kinase inhibitor 2A	9p21
GATA3	GATA3	GATA binding protein 3	10p15
RB1	RB1	retinoblastoma 1	13q14.2
NOTCH1	NOTCH1	notch 1	9q34.3
FBXW7	FBXW7	F-box and WD repeat domain containing 7, E3 ubiquitin protein ligase	4q31.23
CTNNB1	CTNNB1	catenin (cadherin-associated protein), beta 1, 88kDa	3p21
DNMT3A	DNMT3A	DNA (cytosine-5-)-methyltransferase 3 alpha	2p23
MAP3K1	MAP3K1	mitogen-activated protein kinase kinase kinase 1, E3 ubiquitin protein ligase	5q11.2
FLT3	FLT3	fms-related tyrosine kinase 3	13q12
MALAT1	MALAT1	metastasis associated lung adenocarcinoma transcript 1 (non-protein coding)	11q13.1
TSHZ3	TSHZ3	teashirt zinc finger homeobox 3	19q13.11
KEAP1	KEAP1	kelch-like ECH-associated protein 1	19p13.2
CDH1	CDH1	cadherin 1, type 1, E-cadherin (epithelial)	16q22.1
ARHGAP35	ARHGAP35	Rho GTPase activating protein 35	19q13.32
CTCF	CTCF	CCCTC-binding factor (zinc finger protein)	16q21-q22.3
NFE2L2	NFE2L2	nuclear factor, erythroid 2-like 2	2q31
SETBP1	SETBP1	SET binding protein 1	18q21.1
BAP1	BAP1	BRCA1 associated protein-1 (ubiquitin carboxy-terminal hydrolase)	3p21.1
NPM1	NPM1	nucleophosmin (nucleolar phosphoprotein B23, numatrin)	5q35.1
RUNX1	RUNX1	runt-related transcription factor 1	21q22.3
NRAS	NRAS	neuroblastoma RAS viral (v-ras) oncogene homolog	1p13.2
IDH1	IDH1	isocitrate dehydrogenase 1 (NADP+), soluble	2q34
TBX3	TBX3	T-box 3	12q24.21
MAP2K4	MAP2K4	mitogen-activated protein kinase kinase 4	17p12
RPL22	RPL22	ribosomal protein L22	1p36.31
STK11	STK11	serine/threonine kinase 11	19p13.3
CRIPAK	CRIPAK	cysteine-rich PAK1 inhibitor	4p16.3
CEBPA	CEBPA	CCAAT/enhancer binding protein (C/EBP), alpha	19q13.1
KDM6A	KDM6A	lysine (K)-specific demethylase 6A	Xp11.2
EPHA3	EPHA3	EPH receptor A3	3p11.2
AKT1	AKT1	v-akt murine thymoma viral oncogene homolog 1	14q32.33
STAG2	STAG2	stromal antigen 2	Xq25
BRAF	BRAF	B-Raf proto-oncogene, serine/threonine kinase	7q34
AR	AR	androgen receptor	Xq12
AJUBA	AJUBA	ajuba LIM protein	14q11.2
EPPK1	EPPK1	epiplakin 1	8q24.3
TSHZ2	TSHZ2	teashirt zinc finger homeobox 2	20q13.2
PIK3CG	PIK3CG	phosphatidylinositol-4,5-bisphosphate 3-kinase, catalytic subunit gamma	7q22
SOX9	SOX9	SRY (sex determining region Y)-box 9	17q24.3
ATM	ATM	ATM serine/threonine kinase	11q22-q23
CDKN1B	CDKN1B	cyclin-dependent kinase inhibitor 1B (p27, Kip1)	12p13.1-p12
WT1	WT1	Wilms tumor 1	11p13
HGF	HGF	hepatocyte growth factor (hepapoietin A; scatter factor)	7q21.1
KDM5C	KDM5C	lysine (K)-specific demethylase 5C	Xp11.22-p11.21
PRX	PRX	periaxin	19q13.2
ERBB4	ERBB4	erb-b2 receptor tyrosine kinase 4	2q33.3-q34
MTOR	MTOR	mechanistic target of rapamycin (serine/threonine kinase)	1p36
TLR4	TLR4	toll-like receptor 4	9q33.1
U2AF1	U2AF1	U2 small nuclear RNA auxiliary factor 1	21q22.3
ARID5B	ARID5B	AT rich interactive domain 5B (MRF1-like)	10q11.22
TET2	TET2	tet methylcytosine dioxygenase 2	4q24
ATRX	ATRX	alpha thalassemia/mental retardation syndrome X-linked	Xq21.1
MLL4	KMT2B	lysine (K)-specific methyltransferase 2B	19q13.12
ELF3	ELF3	E74-like factor 3 (ets domain transcription factor, epithelial-specific )	1q32.2
BRCA1	BRCA1	breast cancer 1, early onset	17q21.31
LRRK2	LRRK2	leucine-rich repeat kinase 2	12q12
POLQ	POLQ	polymerase (DNA directed), theta	3q13.3
FOXA1	FOXA1	forkhead box A1	14q21.1
IDH2	IDH2	isocitrate dehydrogenase 2 (NADP+), mitochondrial	15q26.1
CHEK2	CHEK2	checkpoint kinase 2	22q12.1
KIT	KIT	v-kit Hardy-Zuckerman 4 feline sarcoma viral oncogene homolog	4q12
HIST1H1C	HIST1H1C	histone cluster 1, H1c	6p21.3
SETD2	SETD2	SET domain containing 2	3p21.31
PDGFRA	PDGFRA	platelet-derived growth factor receptor, alpha polypeptide	4q12
EP300	EP300	E1A binding protein p300	22q13.2
FGFR2	FGFR2	fibroblast growth factor receptor 2	10q25.3-q26
CCND1	CCND1	cyclin D1	11q13
EPHB6	EPHB6	EPH receptor B6	7q33-q35
SMAD4	SMAD4	SMAD family member 4	18q21.1
FOXA2	FOXA2	forkhead box A2	20p11
USP9X	USP9X	ubiquitin specific peptidase 9, X-linked	Xp11.4
BRCA2	BRCA2	breast cancer 2, early onset	13q13.1
NFE2L3	NFE2L3	nuclear factor, erythroid 2-like 3	7p15.2
FGFR3	FGFR3	fibroblast growth factor receptor 3	4p16.3
ASXL1	ASXL1	additional sex combs like transcriptional regulator 1	20q11
TGFBR2	TGFBR2	transforming growth factor, beta receptor II (70/80kDa)	3p22
SOX17	SOX17	SRY (sex determining region Y)-box 17	8q11.23
CDKN1A	CDKN1A	cyclin-dependent kinase inhibitor 1A (p21, Cip1)	6p21.1
B4GALT3	B4GALT3	UDP-Gal:betaGlcNAc beta 1,4- galactosyltransferase, polypeptide 3	1q23.3
SF3B1	SF3B1	splicing factor 3b, subunit 1, 155kDa	2q33.1
TAF1	TAF1	TAF1 RNA polymerase II, TATA box binding protein (TBP)-associated factor, 250kDa	Xq13.1
PPP2R1A	PPP2R1A	protein phosphatase 2, regulatory subunit A, alpha	19q13
CBFB	CBFB	core-binding factor, beta subunit	16q22.1
ATR	ATR	ATR serine/threonine kinase	3q23
SIN3A	SIN3A	SIN3 transcription regulator family member A	15q22.33
VEZF1	VEZF1	vascular endothelial zinc finger 1	17q22
HIST1H2BD	HIST1H2BD	histone cluster 1, H2bd	6p22.1
EIF4A2	EIF4A2	eukaryotic translation initiation factor 4A2	3q28
CDK12	CDK12	cyclin-dependent kinase 12	17q12
PHF6	PHF6	PHD finger protein 6	Xq26
SMC1A	SMC1A	structural maintenance of chromosomes 1A	Xp11.22-p11.21
PTPN11	PTPN11	protein tyrosine phosphatase, non-receptor type 11	12q24.1
ACVR1B	ACVR1B	activin A receptor, type IB	12q13
MAPK8IP1	MAPK8IP1	mitogen-activated protein kinase 8 interacting protein 1	11p11.2
H3F3C	H3F3C	H3 histone, family 3C	12p11.21
NSD1	NSD1	nuclear receptor binding SET domain protein 1	5q35
TBL1XR1	TBL1XR1	transducin (beta)-like 1 X-linked receptor 1	3q26.33
EGR3	EGR3	early growth response 3	8p23-p21
ACVR2A	ACVR2A	activin A receptor, type IIA	2q22.2-q23.3
MECOM	MECOM	MDS1 and EVI1 complex locus	3q26.2
LIFR	LIFR	leukemia inhibitory factor receptor alpha	5p13-p12
SMC3	SMC3	structural maintenance of chromosomes 3	10q25
NCOR1	NCOR1	nuclear receptor corepressor 1	17p11.2
RPL5	RPL5	ribosomal protein L5	1p22.1
SMAD2	SMAD2	SMAD family member 2	18q21
SPOP	SPOP	speckle-type POZ protein	17q21.33
AXIN2	AXIN2	axin 2	17q24.1
MIR142	MIR142	microRNA 142	17q22
RAD21	RAD21	RAD21 homolog (S. pombe)	8q24.11
ERCC2	ERCC2	excision repair cross-complementation group 2	19q13.3
CDKN2C	CDKN2C	cyclin-dependent kinase inhibitor 2C (p18, inhibits CDK4)	1p32.3
EZH2	EZH2	enhancer of zeste 2 polycomb repressive complex 2 subunit	7q35-q36
PCBP1	PCBP1	poly(rC) binding protein 1	2p13-p12

## Sheet: Lawrence Mutated Cancer genes
All Lawrence Mutated Cancer Genes	23Jun2015 HGNC Symbol	23Jun2015 HGNC Name	23Jun2015 HGNC Location
ACO1	ACO1	aconitase 1, soluble	9p21.1
ACVR1B	ACVR1B	activin A receptor, type IB	12q13
ACVR2B	ACVR2B	activin A receptor, type IIB	3p22
ADNP	ADNP	activity-dependent neuroprotector homeobox	20q13.13
AJUBA	AJUBA	ajuba LIM protein	14q11.2
AKT1	AKT1	v-akt murine thymoma viral oncogene homolog 1	14q32.33
ALK	ALK	anaplastic lymphoma receptor tyrosine kinase	2p23
ALKBH6	ALKBH6	alkB, alkylation repair homolog 6 (E. coli)	19q13.12
ALPK2	ALPK2	alpha-kinase 2	18q21.31
ANK3	ANK3	ankyrin 3, node of Ranvier (ankyrin G)	10q21
APC	APC	adenomatous polyposis coli	5q21-q22
APOL2	APOL2	apolipoprotein L, 2	22q12.3
ARHGAP35	ARHGAP35	Rho GTPase activating protein 35	19q13.32
ARID1A	ARID1A	AT rich interactive domain 1A (SWI-like)	1p36.1-p35
ARID2	ARID2	AT rich interactive domain 2 (ARID, RFX-like)	12q13.11
ARID5B	ARID5B	AT rich interactive domain 5B (MRF1-like)	10q11.22
ASXL1	ASXL1	additional sex combs like transcriptional regulator 1	20q11
ASXL2	ASXL2	additional sex combs like transcriptional regulator 2	2p24.1
ATM	ATM	ATM serine/threonine kinase	11q22-q23
ATP5B	ATP5B	ATP synthase, H+ transporting, mitochondrial F1 complex, beta polypeptide	12p13.3
AXIN2	AXIN2	axin 2	17q24.1
AZGP1	AZGP1	alpha-2-glycoprotein 1, zinc-binding	7q22.1
B2M	B2M	beta-2-microglobulin	15q21.1
BAP1	BAP1	BRCA1 associated protein-1 (ubiquitin carboxy-terminal hydrolase)	3p21.1
BCLAF1	BCLAF1	BCL2-associated transcription factor 1	6q23.3
BCOR	BCOR	BCL6 corepressor	Xp11.4
BHMT2	BHMT2	betaine--homocysteine S-methyltransferase 2	5q13
BRAF	BRAF	B-Raf proto-oncogene, serine/threonine kinase	7q34
BRCA1	BRCA1	breast cancer 1, early onset	17q21.31
BRE	BRE	brain and reproductive organ-expressed (TNFRSF1A modulator)	2p23
C3orf70	C3orf70	chromosome 3 open reading frame 70	3q27.2
CAP2	CAP2	CAP, adenylate cyclase-associated protein, 2 (yeast)	6p22.3
CARD11	CARD11	caspase recruitment domain family, member 11	7p22
CASP8	CASP8	caspase 8, apoptosis-related cysteine peptidase	2q33-q34
CBFB	CBFB	core-binding factor, beta subunit	16q22.1
CCDC120	CCDC120	coiled-coil domain containing 120	Xp11.23
CCDC6	CCDC6	coiled-coil domain containing 6	10q21.2
CCND1	CCND1	cyclin D1	11q13
CD1D	CD1D	CD1d molecule	1q23.1
CD70	CD70	CD70 molecule	19p13
CD79B	CD79B	CD79b molecule, immunoglobulin-associated beta	17q23
CDC27	CDC27	cell division cycle 27	17q21.32
CDH1	CDH1	cadherin 1, type 1, E-cadherin (epithelial)	16q22.1
CDK12	CDK12	cyclin-dependent kinase 12	17q12
CDK4	CDK4	cyclin-dependent kinase 4	12q13
CDKN1A	CDKN1A	cyclin-dependent kinase inhibitor 1A (p21, Cip1)	6p21.1
CDKN1B	CDKN1B	cyclin-dependent kinase inhibitor 1B (p27, Kip1)	12p13.1-p12
CDKN2A	CDKN2A	cyclin-dependent kinase inhibitor 2A	9p21
CEBPA	CEBPA	CCAAT/enhancer binding protein (C/EBP), alpha	19q13.1
CEP76	CEP76	centrosomal protein 76kDa	18p11.21
CHD4	CHD4	chromodomain helicase DNA binding protein 4	12p13
CHD8	CHD8	chromodomain helicase DNA binding protein 8	14q11.2
CNBD1	CNBD1	cyclic nucleotide binding domain containing 1	8q21.3
CNKSR1	CNKSR1	connector enhancer of kinase suppressor of Ras 1	1p35.3
COL5A1	COL5A1	collagen, type V, alpha 1	9q34.2-q34.3
COL5A3	COL5A3	collagen, type V, alpha 3	19p13.2
CREBBP	CREBBP	CREB binding protein	16p13.3
CTCF	CTCF	CCCTC-binding factor (zinc finger protein)	16q21-q22.3
CTNNB1	CTNNB1	catenin (cadherin-associated protein), beta 1, 88kDa	3p21
CUL4B	CUL4B	cullin 4B	Xq23
CUX1	CUX1	cut-like homeobox 1	7q22.1
DDX3X	DDX3X	DEAD (Asp-Glu-Ala-Asp) box helicase 3, X-linked	Xp11.3-p11.23
DDX5	DDX5	DEAD (Asp-Glu-Ala-Asp) box helicase 5	17q21
DIAPH1	DIAPH1	diaphanous-related formin 1	5q31
DIS3	DIS3	DIS3 exosome endoribonuclease and 3'-5' exoribonuclease	13q21.32
DNAH12	DNAH12	dynein, axonemal, heavy chain 12	3p21.1
DNER	DNER	delta/notch-like EGF repeat containing	2q36.3
DNMT3A	DNMT3A	DNA (cytosine-5-)-methyltransferase 3 alpha	2p23
EGFR	EGFR	epidermal growth factor receptor	7p12
EIF2S2	EIF2S2	eukaryotic translation initiation factor 2, subunit 2 beta, 38kDa	20q11.2
ELF3	ELF3	E74-like factor 3 (ets domain transcription factor, epithelial-specific )	1q32.2
EP300	EP300	E1A binding protein p300	22q13.2
EPHA2	EPHA2	EPH receptor A2	1p36
ERBB2	ERBB2	erb-b2 receptor tyrosine kinase 2	17q11.2-q12
ERBB3	ERBB3	erb-b2 receptor tyrosine kinase 3	12q13
ERCC2	ERCC2	excision repair cross-complementation group 2	19q13.3
EZH1	EZH1	enhancer of zeste 1 polycomb repressive complex 2 subunit	17q21.1-q21.3
EZH2	EZH2	enhancer of zeste 2 polycomb repressive complex 2 subunit	7q35-q36
EZR	EZR	ezrin	6q25.3
FAM166A	FAM166A	family with sequence similarity 166, member A	9q34.3
FAM46C	FAM46C	family with sequence similarity 46, member C	1p12
FAT1	FAT1	FAT atypical cadherin 1	4q35.2
FBXW7	FBXW7	F-box and WD repeat domain containing 7, E3 ubiquitin protein ligase	4q31.23
FGFBP1	FGFBP1	fibroblast growth factor binding protein 1	4p15.32
FGFR2	FGFR2	fibroblast growth factor receptor 2	10q25.3-q26
FGFR3	FGFR3	fibroblast growth factor receptor 3	4p16.3
FLG	FLG	filaggrin	1q21.3
FLT3	FLT3	fms-related tyrosine kinase 3	13q12
FOXA1	FOXA1	forkhead box A1	14q21.1
FOXQ1	FOXQ1	forkhead box Q1	6p25
FRMD7	FRMD7	FERM domain containing 7	Xq26.2
GATA3	GATA3	GATA binding protein 3	10p15
GNA13	GNA13	guanine nucleotide binding protein (G protein), alpha 13	17q24.1
GNB1	GNB1	guanine nucleotide binding protein (G protein), beta polypeptide 1	1p36.33
GNPTAB	GNPTAB	N-acetylglucosamine-1-phosphate transferase, alpha and beta subunits	12q23.3
GOT1	GOT1	glutamic-oxaloacetic transaminase 1, soluble	10q24.1-q25.1
GPS2	GPS2	G protein pathway suppressor 2	17p13.1
GUSB	GUSB	glucuronidase, beta	7q11.21
HIST1H1E	HIST1H1E	histone cluster 1, H1e	6p22.1
HIST1H3B	HIST1H3B	histone cluster 1, H3b	6p22.2
HIST1H4E	HIST1H4E	histone cluster 1, H4e	6p22.2
HLA-A	HLA-A	major histocompatibility complex, class I, A	6p21.3
HLA-B	HLA-B	major histocompatibility complex, class I, B	6p21.3
HRAS	HRAS	Harvey rat sarcoma viral oncogene homolog	11p15.5
HSP90AB1	HSP90AB1	heat shock protein 90kDa alpha (cytosolic), class B member 1	6p12
IDH1	IDH1	isocitrate dehydrogenase 1 (NADP+), soluble	2q34
IDH2	IDH2	isocitrate dehydrogenase 2 (NADP+), mitochondrial	15q26.1
IL7R	IL7R	interleukin 7 receptor	5p13
ING1	ING1	inhibitor of growth family, member 1	13q34
INPPL1	INPPL1	inositol polyphosphate phosphatase-like 1	11q23
INTS12	INTS12	integrator complex subunit 12	4q24
IPO7	IPO7	importin 7	11p15.3
IRF4	IRF4	interferon regulatory factor 4	6p25-p23
IRF6	IRF6	interferon regulatory factor 6	1q32.2-q32.3
ITGB7	ITGB7	integrin, beta 7	12q13.1
ITPKB	ITPKB	inositol-trisphosphate 3-kinase B	1q42.12
KDM5C	KDM5C	lysine (K)-specific demethylase 5C	Xp11.22-p11.21
KDM6A	KDM6A	lysine (K)-specific demethylase 6A	Xp11.2
KEAP1	KEAP1	kelch-like ECH-associated protein 1	19p13.2
KEL	KEL	Kell blood group, metallo-endopeptidase	7q33
KIT	KIT	v-kit Hardy-Zuckerman 4 feline sarcoma viral oncogene homolog	4q12
KLHL8	KLHL8	kelch-like family member 8	4q21.3
KRAS	KRAS	Kirsten rat sarcoma viral oncogene homolog	12p12.1
LCTL	LCTL	lactase-like	15q21.3
MAP2K1	MAP2K1	mitogen-activated protein kinase kinase 1	15q22.1-q22.33
MAP2K4	MAP2K4	mitogen-activated protein kinase kinase 4	17p12
MAP3K1	MAP3K1	mitogen-activated protein kinase kinase kinase 1, E3 ubiquitin protein ligase	5q11.2
MAP4K3	MAP4K3	mitogen-activated protein kinase kinase kinase kinase 3	2p22.3
MBD1	MBD1	methyl-CpG binding domain protein 1	18q21
MED12	MED12	mediator complex subunit 12	Xq13
MED23	MED23	mediator complex subunit 23	6q22.33-q24.1
MET	MET	MET proto-oncogene, receptor tyrosine kinase	7q31
MGA	MGA	MGA, MAX dimerization protein	15q15
MICALCL	MICALCL	MICAL C-terminal like	11p15.3
MLL	KMT2A	lysine (K)-specific methyltransferase 2A	11q23
MLL2	KMT2D	lysine (K)-specific methyltransferase 2D	12q13.12
MLL3	KMT2C	lysine (K)-specific methyltransferase 2C	7q36
MLL4	KMT2B	lysine (K)-specific methyltransferase 2B	19q13.12
MORC4	MORC4	MORC family CW-type zinc finger 4	Xq22.3
MPO	MPO	myeloperoxidase	17q21.3-q23
MTOR	MTOR	mechanistic target of rapamycin (serine/threonine kinase)	1p36
MUC17	MUC17	mucin 17, cell surface associated	7q22
MXRA5	MXRA5	matrix-remodelling associated 5	Xp22.33
MYB	MYB	v-myb avian myeloblastosis viral oncogene homolog	6q22-q23
MYCN	MYCN	v-myc avian myelocytomatosis viral oncogene neuroblastoma derived homolog	2p24.3
MYD88	MYD88	myeloid differentiation primary response 88	3p22
MYOCD	MYOCD	myocardin	17p11.2
NBPF1	NBPF1	neuroblastoma breakpoint family, member 1	1p36.13
NCOR1	NCOR1	nuclear receptor corepressor 1	17p11.2
NF1	NF1	neurofibromin 1	17q11.2
NFE2L2	NFE2L2	nuclear factor, erythroid 2-like 2	2q31
NOTCH1	NOTCH1	notch 1	9q34.3
NPM1	NPM1	nucleophosmin (nucleolar phosphoprotein B23, numatrin)	5q35.1
NRAS	NRAS	neuroblastoma RAS viral (v-ras) oncogene homolog	1p13.2
NSD1	NSD1	nuclear receptor binding SET domain protein 1	5q35
NTN4	NTN4	netrin 4	12q22
NUP210L	NUP210L	nucleoporin 210kDa-like	1q21.3
ODAM	ODAM	odontogenic, ameloblast asssociated	4q13.3
OMA1	OMA1	OMA1 zinc metallopeptidase	1p32.2-p32.1
OR4A16	OR4A16	olfactory receptor, family 4, subfamily A, member 16	11q11
OR52N1	OR52N1	olfactory receptor, family 52, subfamily N, member 1	11p15.4
OTUD7A	OTUD7A	OTU deubiquitinase 7A	15q13.1
PAPD5	PAPD5	PAP associated domain containing 5	16q12.1
PBRM1	PBRM1	polybromo 1	3p21
PCBP1	PCBP1	poly(rC) binding protein 1	2p13-p12
PDAP1	PDAP1	PDGFA associated protein 1	7q
PDCD2L	PDCD2L	programmed cell death 2-like	19q13.11
PDSS2	PDSS2	prenyl (decaprenyl) diphosphate synthase, subunit 2	6q21
PHF6	PHF6	PHD finger protein 6	Xq26
PIK3CA	PIK3CA	phosphatidylinositol-4,5-bisphosphate 3-kinase, catalytic subunit alpha	3q26.3
PIK3R1	PIK3R1	phosphoinositide-3-kinase, regulatory subunit 1 (alpha)	5q13.1
PLCG2	PLCG2	phospholipase C, gamma 2 (phosphatidylinositol-specific)	16q24.1
POLE	POLE	polymerase (DNA directed), epsilon, catalytic subunit	12q24.3
POU2AF1	POU2AF1	POU class 2 associating factor 1	11q23.1
POU2F2	POU2F2	POU class 2 homeobox 2	19q13.2
PPM1D	PPM1D	protein phosphatase, Mg2+/Mn2+ dependent, 1D	17q23.3
PPP2R1A	PPP2R1A	protein phosphatase 2, regulatory subunit A, alpha	19q13
PPP6C	PPP6C	protein phosphatase 6, catalytic subunit	9q33.3
PRDM1	PRDM1	PR domain containing 1, with ZNF domain	6q21
PTEN	PTEN	phosphatase and tensin homolog	10q23
PTPN11	PTPN11	protein tyrosine phosphatase, non-receptor type 11	12q24.1
QKI	QKI	QKI, KH domain containing, RNA binding	6q26
RAB40A	RAB40A	RAB40A, member RAS oncogene family	Xq22.1
RAC1	RAC1	ras-related C3 botulinum toxin substrate 1 (rho family, small GTP binding protein Rac1)	7p22
RAD21	RAD21	RAD21 homolog (S. pombe)	8q24.11
RASA1	RASA1	RAS p21 protein activator (GTPase activating protein) 1	5q13
RB1	RB1	retinoblastoma 1	13q14.2
RBM10	RBM10	RNA binding motif protein 10	Xp11.3
RHEB	RHEB	Ras homolog enriched in brain	7q36
RHOA	RHOA	ras homolog family member A	3p21.3
RIT1	RIT1	Ras-like without CAAX 1	1q21.2
RPL5	RPL5	ribosomal protein L5	1p22.1
RPS15	RPS15	ribosomal protein S15	19p13.3
RPS2	RPS2	ribosomal protein S2	16p13.3
RSBN1L	RSBN1L	round spermatid basic protein 1-like	7q21.11
RUNX1	RUNX1	runt-related transcription factor 1	21q22.3
RXRA	RXRA	retinoid X receptor, alpha	9q34
SACS	SACS	sacsin molecular chaperone	13q11
SELP	SELP	selectin P (granule membrane protein 140kDa, antigen CD62)	1q24.2
SEPT12	SEPT12	septin 12	16p13.3
SERPINB13	SERPINB13	serpin peptidase inhibitor, clade B (ovalbumin), member 13	18q21.33
SETD2	SETD2	SET domain containing 2	3p21.31
SETDB1	SETDB1	SET domain, bifurcated 1	1q21
SF3B1	SF3B1	splicing factor 3b, subunit 1, 155kDa	2q33.1
SFRS2	SRSF2	serine/arginine-rich splicing factor 2	17q25.2
SGK1	SGK1	serum/glucocorticoid regulated kinase 1	6q23
SIRT4	SIRT4	sirtuin 4	12q24.31
SLC1A3	SLC1A3	solute carrier family 1 (glial high affinity glutamate transporter), member 3	5p13
SLC26A3	SLC26A3	solute carrier family 26 (anion exchanger), member 3	7q31
SLC44A3	SLC44A3	solute carrier family 44, member 3	1p22.1
SLC4A5	SLC4A5	solute carrier family 4 (sodium bicarbonate cotransporter), member 5	2p13.1
SMAD2	SMAD2	SMAD family member 2	18q21
SMAD4	SMAD4	SMAD family member 4	18q21.1
SMARCA4	SMARCA4	SWI/SNF related, matrix associated, actin dependent regulator of chromatin, subfamily a, member 4	19p13.3
SMARCB1	SMARCB1	SWI/SNF related, matrix associated, actin dependent regulator of chromatin, subfamily b, member 1	22q11.23
SMC1A	SMC1A	structural maintenance of chromosomes 1A	Xp11.22-p11.21
SMC3	SMC3	structural maintenance of chromosomes 3	10q25
SNX25	SNX25	sorting nexin 25	4q35.1
SOS1	SOS1	son of sevenless homolog 1 (Drosophila)	2p21
SOX17	SOX17	SRY (sex determining region Y)-box 17	8q11.23
SPEN	SPEN	spen family transcriptional repressor	1p36
SPOP	SPOP	speckle-type POZ protein	17q21.33
STAG2	STAG2	stromal antigen 2	Xq25
STK11	STK11	serine/threonine kinase 11	19p13.3
STK19	STK19	serine/threonine kinase 19	6p21.33
STX2	STX2	syntaxin 2	12q24
TAP1	TAP1	transporter 1, ATP-binding cassette, sub-family B (MDR/TAP)	6p21.3
TBC1D12	TBC1D12	TBC1 domain family, member 12	10q23.33
TBL1XR1	TBL1XR1	transducin (beta)-like 1 X-linked receptor 1	3q26.33
TBX3	TBX3	T-box 3	12q24.21
TCEB1	TCEB1	transcription elongation factor B (SIII), polypeptide 1 (15kDa, elongin C)	8q13.3
TCF7L2	TCF7L2	transcription factor 7-like 2 (T-cell specific, HMG-box)	10q25.3
TCP11L2	TCP11L2	t-complex 11, testis-specific-like 2	12q23.3
TDRD10	TDRD10	tudor domain containing 10	1q21.3
TET2	TET2	tet methylcytosine dioxygenase 2	4q24
TGFBR2	TGFBR2	transforming growth factor, beta receptor II (70/80kDa)	3p22
TIMM17A	TIMM17A	translocase of inner mitochondrial membrane 17 homolog A (yeast)	1q32.1
TNF	TNF	tumor necrosis factor	6p21.3
TNFRSF14	TNFRSF14	tumor necrosis factor receptor superfamily, member 14	1p36.32
TP53	TP53	tumor protein p53	17p13.1
TP53BP1	TP53BP1	tumor protein p53 binding protein 1	15q15-q21
TPX2	TPX2	TPX2, microtubule-associated	20q11.2
TRAF3	TRAF3	TNF receptor-associated factor 3	14q32.32
TRIM23	TRIM23	tripartite motif containing 23	5q12.3
TSC1	TSC1	tuberous sclerosis 1	9q34
TTLL9	TTLL9	tubulin tyrosine ligase-like family member 9	20q11
TXNDC8	TXNDC8	thioredoxin domain containing 8 (spermatozoa)	9q31.3
U2AF1	U2AF1	U2 small nuclear RNA auxiliary factor 1	21q22.3
VHL	VHL	von Hippel-Lindau tumor suppressor, E3 ubiquitin protein ligase	3p25.3
WASF3	WASF3	WAS protein family, member 3	13q12
WT1	WT1	Wilms tumor 1	11p13
XIRP2	XIRP2	xin actin binding repeat containing 2	2q31.1
XPO1	XPO1	exportin 1	2p15
ZFHX3	ZFHX3	zinc finger homeobox 3	16q22.3
ZNF180	ZNF180	zinc finger protein 180	19q13.2
ZNF471	ZNF471	zinc finger protein 471	19q13.43
ZNF483	ZNF483	zinc finger protein 483	9q32
ZNF620	ZNF620	zinc finger protein 620	3p21.33
ZNF750	ZNF750	zinc finger protein 750	17q25.3
ZRANB3	ZRANB3	zinc finger, RAN-binding domain containing 3	2q21.3

## Sheet: Tamborero Drivers
Gene Symbol	Putative Driver Category				All Tamborero Drivers	23Jun2015 HGNC Symbol	23Jun2015 HGNC Name	23Jun2015 HGNC Location
AARS2	High Confidence Driver				AARS2	AARS2	alanyl-tRNA synthetase 2, mitochondrial	6p21.1
ABCB1	High Confidence Driver				ABCB1	ABCB1	ATP-binding cassette, sub-family B (MDR/TAP), member 1	7q21.12
ABL1	High Confidence Driver				ABL1	ABL1	ABL proto-oncogene 1, non-receptor tyrosine kinase	9q34.1
ACVR1B	High Confidence Driver				ACVR1B	ACVR1B	activin A receptor, type IB	12q13
ADAM10	High Confidence Driver				ADAM10	ADAM10	ADAM metallopeptidase domain 10	15q2
ADCY1	High Confidence Driver				ADCY1	ADCY1	adenylate cyclase 1 (brain)	7p12.3
ADORA2A	High Confidence Driver				ADORA2A	ADORA2A	adenosine A2a receptor	22q11.23
AHNAK2	High Confidence Driver				AHNAK2	AHNAK2	AHNAK nucleoprotein 2	14q32.33
AJUBA	High Confidence Driver				AJUBA	AJUBA	ajuba LIM protein	14q11.2
AKAP9	High Confidence Driver				AKAP9	AKAP9	A kinase (PRKA) anchor protein 9	7q21-q22
AKD1	High Confidence Driver				AKD1	AK9	adenylate kinase 9	6q21
AKT1	High Confidence Driver				AKT1	AKT1	v-akt murine thymoma viral oncogene homolog 1	14q32.33
AMPH	High Confidence Driver				AMPH	AMPH	amphiphysin	7p14-p13
ANAPC1	High Confidence Driver				ANAPC1	ANAPC1	anaphase promoting complex subunit 1	2q12.1
ANKRD12	High Confidence Driver				ANKRD12	ANKRD12	ankyrin repeat domain 12	18p11.22
APAF1	High Confidence Driver				APAF1	APAF1	apoptotic peptidase activating factor 1	12q23
APC	High Confidence Driver				APC	APC	adenomatous polyposis coli	5q21-q22
AR	High Confidence Driver				AR	AR	androgen receptor	Xq12
ARHGAP32	High Confidence Driver				ARHGAP32	ARHGAP32	Rho GTPase activating protein 32	11q24.3
ARHGAP35	High Confidence Driver				ARHGAP35	ARHGAP35	Rho GTPase activating protein 35	19q13.32
ARHGEF6	High Confidence Driver				ARHGEF6	ARHGEF6	Rac/Cdc42 guanine nucleotide exchange factor (GEF) 6	Xq26
ARID1A	High Confidence Driver				ARID1A	ARID1A	AT rich interactive domain 1A (SWI-like)	1p36.1-p35
ARID2	High Confidence Driver				ARID2	ARID2	AT rich interactive domain 2 (ARID, RFX-like)	12q13.11
ARID5B	High Confidence Driver				ARID5B	ARID5B	AT rich interactive domain 5B (MRF1-like)	10q11.22
ASPM	High Confidence Driver				ASPM	ASPM	asp (abnormal spindle) homolog, microcephaly associated (Drosophila)	1q31
ASXL1	High Confidence Driver				ASXL1	ASXL1	additional sex combs like transcriptional regulator 1	20q11
ATG13	High Confidence Driver				ATG13	ATG13	autophagy related 13	11p11.2
ATM	High Confidence Driver				ATM	ATM	ATM serine/threonine kinase	11q22-q23
ATR	High Confidence Driver				ATR	ATR	ATR serine/threonine kinase	3q23
ATRX	High Confidence Driver				ATRX	ATRX	alpha thalassemia/mental retardation syndrome X-linked	Xq21.1
AXIN2	High Confidence Driver				AXIN2	AXIN2	axin 2	17q24.1
B2M	High Confidence Driver				B2M	B2M	beta-2-microglobulin	15q21.1
BAP1	High Confidence Driver				BAP1	BAP1	BRCA1 associated protein-1 (ubiquitin carboxy-terminal hydrolase)	3p21.1
BARD1	High Confidence Driver				BARD1	BARD1	BRCA1 associated RING domain 1	2q35
BCLAF1	High Confidence Driver				BCLAF1	BCLAF1	BCL2-associated transcription factor 1	6q23.3
BCOR	High Confidence Driver				BCOR	BCOR	BCL6 corepressor	Xp11.4
BLM	High Confidence Driver				BLM	BLM	Bloom syndrome, RecQ helicase-like	15q26.1
BRAF	High Confidence Driver				BRAF	BRAF	B-Raf proto-oncogene, serine/threonine kinase	7q34
BRCA1	High Confidence Driver				BRCA1	BRCA1	breast cancer 1, early onset	17q21.31
BRCA2	High Confidence Driver				BRCA2	BRCA2	breast cancer 2, early onset	13q13.1
BUB1B	High Confidence Driver				BUB1B	BUB1B	BUB1 mitotic checkpoint serine/threonine kinase B	15q15
CAD	High Confidence Driver				CAD	CAD	carbamoyl-phosphate synthetase 2, aspartate transcarbamylase, and dihydroorotase	2p22-p21
CARM1	High Confidence Driver				CARM1	CARM1	coactivator-associated arginine methyltransferase 1	19p13.2
CASP8	High Confidence Driver				CASP8	CASP8	caspase 8, apoptosis-related cysteine peptidase	2q33-q34
CAST	High Confidence Driver				CAST	CAST	calpastatin	5q15
CBFB	High Confidence Driver				CBFB	CBFB	core-binding factor, beta subunit	16q22.1
CCAR1	High Confidence Driver				CCAR1	CCAR1	cell division cycle and apoptosis regulator 1	10q22.1
CCND1	High Confidence Driver				CCND1	CCND1	cyclin D1	11q13
CDC73	High Confidence Driver				CDC73	CDC73	cell division cycle 73	1q25
CDH1	High Confidence Driver				CDH1	CDH1	cadherin 1, type 1, E-cadherin (epithelial)	16q22.1
CDK12	High Confidence Driver				CDK12	CDK12	cyclin-dependent kinase 12	17q12
CDKN1A	High Confidence Driver				CDKN1A	CDKN1A	cyclin-dependent kinase inhibitor 1A (p21, Cip1)	6p21.1
CDKN1B	High Confidence Driver				CDKN1B	CDKN1B	cyclin-dependent kinase inhibitor 1B (p27, Kip1)	12p13.1-p12
CDKN2A	High Confidence Driver				CDKN2A	CDKN2A	cyclin-dependent kinase inhibitor 2A	9p21
CDKN2C	High Confidence Driver				CDKN2C	CDKN2C	cyclin-dependent kinase inhibitor 2C (p18, inhibits CDK4)	1p32.3
CEBPA	High Confidence Driver				CEBPA	CEBPA	CCAAT/enhancer binding protein (C/EBP), alpha	19q13.1
CFH	High Confidence Driver				CFH	CFH	complement factor H	1q32
CHD4	High Confidence Driver				CHD4	CHD4	chromodomain helicase DNA binding protein 4	12p13
CHD8	High Confidence Driver				CHD8	CHD8	chromodomain helicase DNA binding protein 8	14q11.2
CHEK2	High Confidence Driver				CHEK2	CHEK2	checkpoint kinase 2	22q12.1
CIC	High Confidence Driver				CIC	CIC	capicua transcriptional repressor	19q13.2
CLIP1	High Confidence Driver				CLIP1	CLIP1	CAP-GLY domain containing linker protein 1	12q24.3
CLTC	High Confidence Driver				CLTC	CLTC	clathrin, heavy chain (Hc)	17q23.1
CLTCL1	High Confidence Driver				CLTCL1	CLTCL1	clathrin, heavy chain-like 1	22q11.2
COL18A1	High Confidence Driver				COL18A1	COL18A1	collagen, type XVIII, alpha 1	21q22.3
CREB1	High Confidence Driver				CREB1	CREB1	cAMP responsive element binding protein 1	2q34
CRTC1	High Confidence Driver				CRTC1	CRTC1	CREB regulated transcription coactivator 1	19p13
CRTC3	High Confidence Driver				CRTC3	CRTC3	CREB regulated transcription coactivator 3	15q26.1
CSDE1	High Confidence Driver				CSDE1	CSDE1	cold shock domain containing E1, RNA-binding	1p13.2
CTCF	High Confidence Driver				CTCF	CTCF	CCCTC-binding factor (zinc finger protein)	16q21-q22.3
CTNNB1	High Confidence Driver				CTNNB1	CTNNB1	catenin (cadherin-associated protein), beta 1, 88kDa	3p21
CTNND1	High Confidence Driver				CTNND1	CTNND1	catenin (cadherin-associated protein), delta 1	11q12.1
CTTN	High Confidence Driver				CTTN	CTTN	cortactin	11q13
CUL1	High Confidence Driver				CUL1	CUL1	cullin 1	7q36.1
CYLD	High Confidence Driver				CYLD	CYLD	cylindromatosis (turban tumor syndrome)	16q12.1
DDX5	High Confidence Driver				DDX5	DDX5	DEAD (Asp-Glu-Ala-Asp) box helicase 5	17q21
DHX9	High Confidence Driver				DHX9	DHX9	DEAH (Asp-Glu-Ala-His) box helicase 9	1q25
DICER1	High Confidence Driver				DICER1	DICER1	dicer 1, ribonuclease type III	14q32.13
DMD	High Confidence Driver				DMD	DMD	dystrophin	Xp21.2
DNMT3A	High Confidence Driver				DNMT3A	DNMT3A	DNA (cytosine-5-)-methyltransferase 3 alpha	2p23
DOCK2	High Confidence Driver				DOCK2	DOCK2	dedicator of cytokinesis 2	5q35.1
EEF1A1	High Confidence Driver				EEF1A1	EEF1A1	eukaryotic translation elongation factor 1 alpha 1	6q14.1
EGFR	High Confidence Driver				EGFR	EGFR	epidermal growth factor receptor	7p12
EIF4A2	High Confidence Driver				EIF4A2	EIF4A2	eukaryotic translation initiation factor 4A2	3q28
ELF3	High Confidence Driver				ELF3	ELF3	E74-like factor 3 (ets domain transcription factor, epithelial-specific )	1q32.2
EP300	High Confidence Driver				EP300	EP300	E1A binding protein p300	22q13.2
ERBB2	High Confidence Driver				ERBB2	ERBB2	erb-b2 receptor tyrosine kinase 2	17q11.2-q12
ERBB2IP	High Confidence Driver				ERBB2IP	ERBB2IP	erbb2 interacting protein	5p14.3-q12.3
ERCC2	High Confidence Driver				ERCC2	ERCC2	excision repair cross-complementation group 2	19q13.3
ESR1	High Confidence Driver				ESR1	ESR1	estrogen receptor 1	6q24-q27
EWSR1	High Confidence Driver				EWSR1	EWSR1	EWS RNA-binding protein 1	22q12.2
EZH2	High Confidence Driver				EZH2	EZH2	enhancer of zeste 2 polycomb repressive complex 2 subunit	7q35-q36
FANCA	High Confidence Driver				FANCA	FANCA	Fanconi anemia, complementation group A	16q24.3
FBN2	High Confidence Driver				FBN2	FBN2	fibrillin 2	5q23-q31
FBXO11	High Confidence Driver				FBXO11	FBXO11	F-box protein 11	2p16.3
FBXW7	High Confidence Driver				FBXW7	FBXW7	F-box and WD repeat domain containing 7, E3 ubiquitin protein ligase	4q31.23
FES	High Confidence Driver				FES	FES	FES proto-oncogene, tyrosine kinase	15q26.1
FGFR2	High Confidence Driver				FGFR2	FGFR2	fibroblast growth factor receptor 2	10q25.3-q26
FGFR3	High Confidence Driver				FGFR3	FGFR3	fibroblast growth factor receptor 3	4p16.3
FLT3	High Confidence Driver				FLT3	FLT3	fms-related tyrosine kinase 3	13q12
FN1	High Confidence Driver				FN1	FN1	fibronectin 1	2q34
FOXA1	High Confidence Driver				FOXA1	FOXA1	forkhead box A1	14q21.1
FOXA2	High Confidence Driver				FOXA2	FOXA2	forkhead box A2	20p11
FRG1B	High Confidence Driver				FRG1B	FRG1B	FSHD region gene 1 family, member B	20q11.1
GATA3	High Confidence Driver				GATA3	GATA3	GATA binding protein 3	10p15
GNAI1	High Confidence Driver				GNAI1	GNAI1	guanine nucleotide binding protein (G protein), alpha inhibiting activity polypeptide 1	7q21-q22
GNAS	High Confidence Driver				GNAS	GNAS	GNAS complex locus	20q13.2-q13.3
GOLGA5	High Confidence Driver				GOLGA5	GOLGA5	golgin A5	14q32.12
GOT2	High Confidence Driver				GOT2	GOT2	glutamic-oxaloacetic transaminase 2, mitochondrial	16q21
GPHN	High Confidence Driver				GPHN	GPHN	gephyrin	14q23.3
GPS2	High Confidence Driver				GPS2	GPS2	G protein pathway suppressor 2	17p13.1
GTF2H1	High Confidence Driver				GTF2H1	GTF2H1	general transcription factor IIH, polypeptide 1, 62kDa	11p15.1-p14
H3F3C	High Confidence Driver				H3F3C	H3F3C	H3 histone, family 3C	12p11.21
HGF	High Confidence Driver				HGF	HGF	hepatocyte growth factor (hepapoietin A; scatter factor)	7q21.1
HLA-A	High Confidence Driver				HLA-A	HLA-A	major histocompatibility complex, class I, A	6p21.3
HLA-B	High Confidence Driver				HLA-B	HLA-B	major histocompatibility complex, class I, B	6p21.3
HMGXB4	High Confidence Driver				HMGXB4	HMGXB4	HMG box domain containing 4	22q13
HRAS	High Confidence Driver				HRAS	HRAS	Harvey rat sarcoma viral oncogene homolog	11p15.5
HSP90AB1	High Confidence Driver				HSP90AB1	HSP90AB1	heat shock protein 90kDa alpha (cytosolic), class B member 1	6p12
HSPA8	High Confidence Driver				HSPA8	HSPA8	heat shock 70kDa protein 8	11q24.1
HUWE1	High Confidence Driver				HUWE1	HUWE1	HECT, UBA and WWE domain containing 1, E3 ubiquitin protein ligase	Xp11.22
IDH1	High Confidence Driver				IDH1	IDH1	isocitrate dehydrogenase 1 (NADP+), soluble	2q34
IDH2	High Confidence Driver				IDH2	IDH2	isocitrate dehydrogenase 2 (NADP+), mitochondrial	15q26.1
IRS2	High Confidence Driver				IRS2	IRS2	insulin receptor substrate 2	13q34
ITGA6	High Confidence Driver				ITGA6	ITGA6	integrin, alpha 6	2q31.1
JAK2	High Confidence Driver				JAK2	JAK2	Janus kinase 2	9p24
KALRN	High Confidence Driver				KALRN	KALRN	kalirin, RhoGEF kinase	3q21.2
KDM5C	High Confidence Driver				KDM5C	KDM5C	lysine (K)-specific demethylase 5C	Xp11.22-p11.21
KDM6A	High Confidence Driver				KDM6A	KDM6A	lysine (K)-specific demethylase 6A	Xp11.2
KEAP1	High Confidence Driver				KEAP1	KEAP1	kelch-like ECH-associated protein 1	19p13.2
KIAA1109	High Confidence Driver				KIAA1109	KIAA1109	KIAA1109	4q28.1
KIFC3	High Confidence Driver				KIFC3	KIFC3	kinesin family member C3	16q13-q21
KIT	High Confidence Driver				KIT	KIT	v-kit Hardy-Zuckerman 4 feline sarcoma viral oncogene homolog	4q12
KRAS	High Confidence Driver				KRAS	KRAS	Kirsten rat sarcoma viral oncogene homolog	12p12.1
LCP1	High Confidence Driver				LCP1	LCP1	lymphocyte cytosolic protein 1 (L-plastin)	13q14.3
LEPR	High Confidence Driver				LEPR	LEPR	leptin receptor	1p31
LIFR	High Confidence Driver				LIFR	LIFR	leukemia inhibitory factor receptor alpha	5p13-p12
LPP	High Confidence Driver				LPP	LPP	LIM domain containing preferred translocation partner in lipoma	3q27-q28
LRRK2	High Confidence Driver				LRRK2	LRRK2	leucine-rich repeat kinase 2	12q12
LUM	High Confidence Driver				LUM	LUM	lumican	12q21.33
LYN	High Confidence Driver				LYN	LYN	LYN proto-oncogene, Src family tyrosine kinase	8q13
LZTR1	High Confidence Driver				LZTR1	LZTR1	leucine-zipper-like transcription regulator 1	22q11.21
MALAT1	High Confidence Driver				MALAT1	MALAT1	metastasis associated lung adenocarcinoma transcript 1 (non-protein coding)	11q13.1
MAP2K4	High Confidence Driver				MAP2K4	MAP2K4	mitogen-activated protein kinase kinase 4	17p12
MAP3K1	High Confidence Driver				MAP3K1	MAP3K1	mitogen-activated protein kinase kinase kinase 1, E3 ubiquitin protein ligase	5q11.2
MAP3K3	High Confidence Driver				MAP3K3	MAP3K3	mitogen-activated protein kinase kinase kinase 3	17q
MAP3K4	High Confidence Driver				MAP3K4	MAP3K4	mitogen-activated protein kinase kinase kinase 4	6q26
MAPK8IP1	High Confidence Driver				MAPK8IP1	MAPK8IP1	mitogen-activated protein kinase 8 interacting protein 1	11p11.2
MAST2	High Confidence Driver				MAST2	MAST2	microtubule associated serine/threonine kinase 2	1p34.1
MATK	High Confidence Driver				MATK	MATK	megakaryocyte-associated tyrosine kinase	19p13.3
MAX	High Confidence Driver				MAX	MAX	MYC associated factor X	14q23
MDC1	High Confidence Driver				MDC1	MDC1	mediator of DNA-damage checkpoint 1	6p21.3
MECOM	High Confidence Driver				MECOM	MECOM	MDS1 and EVI1 complex locus	3q26.2
MED12	High Confidence Driver				MED12	MED12	mediator complex subunit 12	Xq13
MED13	High Confidence Driver				MED13	MED13	mediator complex subunit 13	17q22-q23
MED17	High Confidence Driver				MED17	MED17	mediator complex subunit 17	11q21
MEF2A	High Confidence Driver				MEF2A	MEF2A	myocyte enhancer factor 2A	15q26
METTL14	High Confidence Driver				METTL14	METTL14	methyltransferase like 14	4q26
MLL	High Confidence Driver				MLL	KMT2A	lysine (K)-specific methyltransferase 2A	11q23
MLL2	High Confidence Driver				MLL2	KMT2D	lysine (K)-specific methyltransferase 2D	12q13.12
MLL3	High Confidence Driver				MLL3	KMT2C	lysine (K)-specific methyltransferase 2C	7q36
MLLT10	High Confidence Driver				MLLT10	MLLT10	myeloid/lymphoid or mixed-lineage leukemia (trithorax homolog, Drosophila); translocated to, 10	10p12
MLLT3	High Confidence Driver				MLLT3	MLLT3	myeloid/lymphoid or mixed-lineage leukemia (trithorax homolog, Drosophila); translocated to, 3	9p22
MLLT4	High Confidence Driver				MLLT4	MLLT4	myeloid/lymphoid or mixed-lineage leukemia (trithorax homolog, Drosophila); translocated to, 4	6q27
MMP2	High Confidence Driver				MMP2	MMP2	matrix metallopeptidase 2	16q12.2
MN1	High Confidence Driver				MN1	MN1	meningioma (disrupted in balanced translocation) 1	22q12.1
MSN	High Confidence Driver				MSN	MSN	moesin	Xq11.1
MST1	High Confidence Driver				MST1	MST1	macrophage stimulating 1	3p21
MTOR	High Confidence Driver				MTOR	MTOR	mechanistic target of rapamycin (serine/threonine kinase)	1p36
MYB	High Confidence Driver				MYB	MYB	v-myb avian myeloblastosis viral oncogene homolog	6q22-q23
MYH9	High Confidence Driver				MYH9	MYH9	myosin, heavy chain 9, non-muscle	22q13.1
NAV3	High Confidence Driver				NAV3	NAV3	neuron navigator 3	12q14.3
NBPF10	High Confidence Driver				NBPF10	NBPF10	neuroblastoma breakpoint family, member 10	1q21.1
NCOA3	High Confidence Driver				NCOA3	NCOA3	nuclear receptor coactivator 3	20q12
NCOA4	High Confidence Driver				NCOA4	NCOA4	nuclear receptor coactivator 4	10q11.2
NCOR1	High Confidence Driver				NCOR1	NCOR1	nuclear receptor corepressor 1	17p11.2
NCOR2	High Confidence Driver				NCOR2	NCOR2	nuclear receptor corepressor 2	12q24
NEB	High Confidence Driver				NEB	NEB	nebulin	2q22
NEDD4L	High Confidence Driver				NEDD4L	NEDD4L	neural precursor cell expressed, developmentally down-regulated 4-like, E3 ubiquitin protein ligase	18q21.31
NF1	High Confidence Driver				NF1	NF1	neurofibromin 1	17q11.2
NFE2L2	High Confidence Driver				NFE2L2	NFE2L2	nuclear factor, erythroid 2-like 2	2q31
NIN	High Confidence Driver				NIN	NIN	ninein (GSK3B interacting protein)	14q21-q22
NLRP3	High Confidence Driver				NLRP3	NLRP3	NLR family, pyrin domain containing 3	1q44
NONO	High Confidence Driver				NONO	NONO	non-POU domain containing, octamer-binding	Xq13.1
NOTCH1	High Confidence Driver				NOTCH1	NOTCH1	notch 1	9q34.3
NPM1	High Confidence Driver				NPM1	NPM1	nucleophosmin (nucleolar phosphoprotein B23, numatrin)	5q35.1
NR1H2	High Confidence Driver				NR1H2	NR1H2	nuclear receptor subfamily 1, group H, member 2	19q13.3
NR4A2	High Confidence Driver				NR4A2	NR4A2	nuclear receptor subfamily 4, group A, member 2	2q22-q23
NRAS	High Confidence Driver				NRAS	NRAS	neuroblastoma RAS viral (v-ras) oncogene homolog	1p13.2
NSD1	High Confidence Driver				NSD1	NSD1	nuclear receptor binding SET domain protein 1	5q35
NUMA1	High Confidence Driver				NUMA1	NUMA1	nuclear mitotic apparatus protein 1	11q13
NUP214	High Confidence Driver				NUP214	NUP214	nucleoporin 214kDa	9q34
NUP93	High Confidence Driver				NUP93	NUP93	nucleoporin 93kDa	16q13
NUP98	High Confidence Driver				NUP98	NUP98	nucleoporin 98kDa	11p15
PABPC1	High Confidence Driver				PABPC1	PABPC1	poly(A) binding protein, cytoplasmic 1	8q22.2-q23
PBRM1	High Confidence Driver				PBRM1	PBRM1	polybromo 1	3p21
PCBP1	High Confidence Driver				PCBP1	PCBP1	poly(rC) binding protein 1	2p13-p12
PCM1	High Confidence Driver				PCM1	PCM1	pericentriolar material 1	8p22-p21.3
PDGFRA	High Confidence Driver				PDGFRA	PDGFRA	platelet-derived growth factor receptor, alpha polypeptide	4q12
PHF6	High Confidence Driver				PHF6	PHF6	PHD finger protein 6	Xq26
PHLDA1	High Confidence Driver				PHLDA1	PHLDA1	pleckstrin homology-like domain, family A, member 1	12q15
PIK3CA	High Confidence Driver				PIK3CA	PIK3CA	phosphatidylinositol-4,5-bisphosphate 3-kinase, catalytic subunit alpha	3q26.3
PIK3CB	High Confidence Driver				PIK3CB	PIK3CB	phosphatidylinositol-4,5-bisphosphate 3-kinase, catalytic subunit beta	3q22.3
PIK3CG	High Confidence Driver				PIK3CG	PIK3CG	phosphatidylinositol-4,5-bisphosphate 3-kinase, catalytic subunit gamma	7q22
PIK3R1	High Confidence Driver				PIK3R1	PIK3R1	phosphoinositide-3-kinase, regulatory subunit 1 (alpha)	5q13.1
PIP5K1A	High Confidence Driver				PIP5K1A	PIP5K1A	phosphatidylinositol-4-phosphate 5-kinase, type I, alpha	1q21.3
PLCG1	High Confidence Driver				PLCG1	PLCG1	phospholipase C, gamma 1	20q12-q13.1
PLEC	High Confidence Driver				PLEC	PLEC	plectin	8q24
POTEF	High Confidence Driver				POTEF	POTEF	POTE ankyrin domain family, member F	2q21.1
PPP2R1A	High Confidence Driver				PPP2R1A	PPP2R1A	protein phosphatase 2, regulatory subunit A, alpha	19q13
PRKAR1A	High Confidence Driver				PRKAR1A	PRKAR1A	protein kinase, cAMP-dependent, regulatory, type I, alpha	17q24.2
PRKCD	High Confidence Driver				PRKCD	PRKCD	protein kinase C, delta	3p21.31
PRPF8	High Confidence Driver				PRPF8	PRPF8	pre-mRNA processing factor 8	17p13.3
PSEN1	High Confidence Driver				PSEN1	PSEN1	presenilin 1	14q24.3
PTEN	High Confidence Driver				PTEN	PTEN	phosphatase and tensin homolog	10q23
PTPN11	High Confidence Driver				PTPN11	PTPN11	protein tyrosine phosphatase, non-receptor type 11	12q24.1
RAC1	High Confidence Driver				RAC1	RAC1	ras-related C3 botulinum toxin substrate 1 (rho family, small GTP binding protein Rac1)	7p22
RAD21	High Confidence Driver				RAD21	RAD21	RAD21 homolog (S. pombe)	8q24.11
RANBP2	High Confidence Driver				RANBP2	RANBP2	RAN binding protein 2	2q13
RANBP3	High Confidence Driver				RANBP3	RANBP3	RAN binding protein 3	19p13.3
RASA1	High Confidence Driver				RASA1	RASA1	RAS p21 protein activator (GTPase activating protein) 1	5q13
RB1	High Confidence Driver				RB1	RB1	retinoblastoma 1	13q14.2
RBMX	High Confidence Driver				RBMX	RBMX	RNA binding motif protein, X-linked	Xq26
RHEB	High Confidence Driver				RHEB	RHEB	Ras homolog enriched in brain	7q36
RHOA	High Confidence Driver				RHOA	RHOA	ras homolog family member A	3p21.3
RNF213	High Confidence Driver				RNF213	RNF213	ring finger protein 213	17q25.3
RNF43	High Confidence Driver				RNF43	RNF43	ring finger protein 43	17q23.2
RPGR	High Confidence Driver				RPGR	RPGR	retinitis pigmentosa GTPase regulator	Xp11.4
RPL22	High Confidence Driver				RPL22	RPL22	ribosomal protein L22	1p36.31
RPL5	High Confidence Driver				RPL5	RPL5	ribosomal protein L5	1p22.1
RPSAP58	High Confidence Driver				RPSAP58	RPSAP58	ribosomal protein SA pseudogene 58	19p12
RUNX1	High Confidence Driver				RUNX1	RUNX1	runt-related transcription factor 1	21q22.3
RXRA	High Confidence Driver				RXRA	RXRA	retinoid X receptor, alpha	9q34
SETD2	High Confidence Driver				SETD2	SETD2	SET domain containing 2	3p21.31
SF3B1	High Confidence Driver				SF3B1	SF3B1	splicing factor 3b, subunit 1, 155kDa	2q33.1
SGK1	High Confidence Driver				SGK1	SGK1	serum/glucocorticoid regulated kinase 1	6q23
SIN3A	High Confidence Driver				SIN3A	SIN3A	SIN3 transcription regulator family member A	15q22.33
SMAD2	High Confidence Driver				SMAD2	SMAD2	SMAD family member 2	18q21
SMAD4	High Confidence Driver				SMAD4	SMAD4	SMAD family member 4	18q21.1
SMARCA4	High Confidence Driver				SMARCA4	SMARCA4	SWI/SNF related, matrix associated, actin dependent regulator of chromatin, subfamily a, member 4	19p13.3
SMC1A	High Confidence Driver				SMC1A	SMC1A	structural maintenance of chromosomes 1A	Xp11.22-p11.21
SMC3	High Confidence Driver				SMC3	SMC3	structural maintenance of chromosomes 3	10q25
SOS1	High Confidence Driver				SOS1	SOS1	son of sevenless homolog 1 (Drosophila)	2p21
SOX17	High Confidence Driver				SOX17	SOX17	SRY (sex determining region Y)-box 17	8q11.23
SPATA6	High Confidence Driver				SPATA6	SPATA6	spermatogenesis associated 6	1p32.3
SPEN	High Confidence Driver				SPEN	SPEN	spen family transcriptional repressor	1p36
SPOP	High Confidence Driver				SPOP	SPOP	speckle-type POZ protein	17q21.33
STAG2	High Confidence Driver				STAG2	STAG2	stromal antigen 2	Xq25
STAT3	High Confidence Driver				STAT3	STAT3	signal transducer and activator of transcription 3 (acute-phase response factor)	17q21
STK11	High Confidence Driver				STK11	STK11	serine/threonine kinase 11	19p13.3
SUZ12	High Confidence Driver				SUZ12	SUZ12	SUZ12 polycomb repressive complex 2 subunit	17q21
SYNE1	High Confidence Driver				SYNE1	SYNE1	spectrin repeat containing, nuclear envelope 1	6q25.2
TAF1	High Confidence Driver				TAF1	TAF1	TAF1 RNA polymerase II, TATA box binding protein (TBP)-associated factor, 250kDa	Xq13.1
TBL1XR1	High Confidence Driver				TBL1XR1	TBL1XR1	transducin (beta)-like 1 X-linked receptor 1	3q26.33
TBX3	High Confidence Driver				TBX3	TBX3	T-box 3	12q24.21
TCF12	High Confidence Driver				TCF12	TCF12	transcription factor 12	15q21
TCF7	High Confidence Driver				TCF7	TCF7	transcription factor 7 (T-cell specific, HMG-box)	5q31
TCF7L2	High Confidence Driver				TCF7L2	TCF7L2	transcription factor 7-like 2 (T-cell specific, HMG-box)	10q25.3
TET2	High Confidence Driver				TET2	TET2	tet methylcytosine dioxygenase 2	4q24
TFDP1	High Confidence Driver				TFDP1	TFDP1	transcription factor Dp-1	13q34
TGFBR2	High Confidence Driver				TGFBR2	TGFBR2	transforming growth factor, beta receptor II (70/80kDa)	3p22
TGIF1	High Confidence Driver				TGIF1	TGIF1	TGFB-induced factor homeobox 1	18p11.31
TJP2	High Confidence Driver				TJP2	TJP2	tight junction protein 2	9q13-q21
TNFRSF10C	High Confidence Driver				TNFRSF10C	TNFRSF10C	tumor necrosis factor receptor superfamily, member 10c, decoy without an intracellular domain	8p22-p21
TOM1	High Confidence Driver				TOM1	TOM1	target of myb1 (chicken)	22q13.1
TOP3A	High Confidence Driver				TOP3A	TOP3A	topoisomerase (DNA) III alpha	17p11.2
TP53	High Confidence Driver				TP53	TP53	tumor protein p53	17p13.1
TP53BP1	High Confidence Driver				TP53BP1	TP53BP1	tumor protein p53 binding protein 1	15q15-q21
TPR	High Confidence Driver				TPR	TPR	translocated promoter region, nuclear basket protein	1q25
TRIM7	High Confidence Driver				TRIM7	TRIM7	tripartite motif containing 7	5q35.3
TRIO	High Confidence Driver				TRIO	TRIO	trio Rho guanine nucleotide exchange factor	5p14-p15.1
TRIP11	High Confidence Driver				TRIP11	TRIP11	thyroid hormone receptor interactor 11	14q31-q32
TSC2	High Confidence Driver				TSC2	TSC2	tuberous sclerosis 2	16p13.3
TUBA1A	High Confidence Driver				TUBA1A	TUBA1A	tubulin, alpha 1a	12q13.12
TXNIP	High Confidence Driver				TXNIP	TXNIP	thioredoxin interacting protein	1q11
U2AF1	High Confidence Driver				U2AF1	U2AF1	U2 small nuclear RNA auxiliary factor 1	21q22.3
UHRF1BP1L	High Confidence Driver				UHRF1BP1L	UHRF1BP1L	UHRF1 binding protein 1-like	12q23.1
VHL	High Confidence Driver				VHL	VHL	von Hippel-Lindau tumor suppressor, E3 ubiquitin protein ligase	3p25.3
WHSC1	High Confidence Driver				WHSC1	WHSC1	Wolf-Hirschhorn syndrome candidate 1	4p16.3
WHSC1L1	High Confidence Driver				WHSC1L1	WHSC1L1	Wolf-Hirschhorn syndrome candidate 1-like 1	8p11.2
WRN	High Confidence Driver				WRN	WRN	Werner syndrome, RecQ helicase-like	8p12
WT1	High Confidence Driver				WT1	WT1	Wilms tumor 1	11p13
ZFHX3	High Confidence Driver				ZFHX3	ZFHX3	zinc finger homeobox 3	16q22.3
ZFP36L1	High Confidence Driver				ZFP36L1	ZFP36L1	ZFP36 ring finger protein-like 1	14q22-q24
ZFP36L2	High Confidence Driver				ZFP36L2	ZFP36L2	ZFP36 ring finger protein-like 2	2p22.3-p21
ZMYM2	High Confidence Driver				ZMYM2	ZMYM2	zinc finger, MYM-type 2	13q11-q12
ZNF132	High Confidence Driver				ZNF132	ZNF132	zinc finger protein 132	19q13.4
ZNF300	High Confidence Driver				ZNF300	ZNF300	zinc finger protein 300	5q33.1
ZNF814	High Confidence Driver				ZNF814	ZNF814	zinc finger protein 814	19q13.43
ZNF844	High Confidence Driver				ZNF844	ZNF844	zinc finger protein 844	19p13.2
ZNF91	High Confidence Driver				ZNF91	ZNF91	zinc finger protein 91	19p12
AARS	Candidate driver				AARS	AARS	alanyl-tRNA synthetase	16q22.1
ACTB	Candidate driver				ACTB	ACTB	actin, beta	7p22
ACTG1	Candidate driver				ACTG1	ACTG1	actin gamma 1	17q25
ACVR2A	Candidate driver				ACVR2A	ACVR2A	activin A receptor, type IIA	2q22.2-q23.3
AHCTF1	Candidate driver				AHCTF1	AHCTF1	AT hook containing transcription factor 1	1q44
AHCYL2	Candidate driver				AHCYL2	AHCYL2	adenosylhomocysteinase-like 2	7q32.1
AHDC1	Candidate driver				AHDC1	AHDC1	AT hook, DNA binding motif, containing 1	1p36.13
AHNAK	Candidate driver				AHNAK	AHNAK	AHNAK nucleoprotein	11q12-q13
ANKRD11	Candidate driver				ANKRD11	ANKRD11	ankyrin repeat domain 11	16q24.3
ANKRD6	Candidate driver				ANKRD6	ANKRD6	ankyrin repeat domain 6	6q15
ANXA6	Candidate driver				ANXA6	ANXA6	annexin A6	5q33.1
ARAF	Candidate driver				ARAF	ARAF	A-Raf proto-oncogene, serine/threonine kinase	Xp11.3-p11.23
ATF7IP	Candidate driver				ATF7IP	ATF7IP	activating transcription factor 7 interacting protein	12p13.1
BAZ1B	Candidate driver				BAZ1B	BAZ1B	bromodomain adjacent to zinc finger domain, 1B	7q11.23
BAZ2A	Candidate driver				BAZ2A	BAZ2A	bromodomain adjacent to zinc finger domain, 2A	12q13.3
BCL9L	Candidate driver				BCL9L	BCL9L	B-cell CLL/lymphoma 9-like	11q23.3
CEP170	Candidate driver				CEP170	CEP170	centrosomal protein 170kDa	1q44
CHD3	Candidate driver				CHD3	CHD3	chromodomain helicase DNA binding protein 3	17p13
CHD7	Candidate driver				CHD7	CHD7	chromodomain helicase DNA binding protein 7	8q12.2
CNOT1	Candidate driver				CNOT1	CNOT1	CCR4-NOT transcription complex, subunit 1	16q21
CNOT3	Candidate driver				CNOT3	CNOT3	CCR4-NOT transcription complex, subunit 3	19q13.4
COBLL1	Candidate driver				COBLL1	COBLL1	cordon-bleu WH2 repeat protein-like 1	2q24.3
CUL3	Candidate driver				CUL3	CUL3	cullin 3	2q36.2
CUX1	Candidate driver				CUX1	CUX1	cut-like homeobox 1	7q22.1
CYC1	Candidate driver				CYC1	CYC1	cytochrome c-1	8q24
DAB2IP	Candidate driver				DAB2IP	DAB2IP	DAB2 interacting protein	9q33.1-q33.3
DCP1B	Candidate driver				DCP1B	DCP1B	decapping mRNA 1B	12p13.33
DDX3X	Candidate driver				DDX3X	DDX3X	DEAD (Asp-Glu-Ala-Asp) box helicase 3, X-linked	Xp11.3-p11.23
DIDO1	Candidate driver				DIDO1	DIDO1	death inducer-obliterator 1	20q13.33
DIS3L2	Candidate driver				DIS3L2	DIS3L2	DIS3 like 3'-5' exoribonuclease 2	2q37.1
DNM3	Candidate driver				DNM3	DNM3	dynamin 3	1q24.1
DOCK4	Candidate driver				DOCK4	DOCK4	dedicator of cytokinesis 4	7q31.1
DOT1L	Candidate driver				DOT1L	DOT1L	DOT1-like histone H3K79 methyltransferase	19p13.3
DST	Candidate driver				DST	DST	dystonin	6p12.1
EPB41L3	Candidate driver				EPB41L3	EPB41L3	erythrocyte membrane protein band 4.1-like 3	18p11.32
EPHA3	Candidate driver				EPHA3	EPHA3	EPH receptor A3	3p11.2
EPHB6	Candidate driver				EPHB6	EPHB6	EPH receptor B6	7q33-q35
EPPK1	Candidate driver				EPPK1	EPPK1	epiplakin 1	8q24.3
ERBB4	Candidate driver				ERBB4	ERBB4	erb-b2 receptor tyrosine kinase 4	2q33.3-q34
FAM129B	Candidate driver				FAM129B	FAM129B	family with sequence similarity 129, member B	9q34.13
FCHO2	Candidate driver				FCHO2	FCHO2	FCH domain only 2	5q13.2
FLNA	Candidate driver				FLNA	FLNA	filamin A, alpha	Xq28
FOSL2	Candidate driver				FOSL2	FOSL2	FOS-like antigen 2	2p23.3
G3BP1	Candidate driver				G3BP1	G3BP1	GTPase activating protein (SH3 domain) binding protein 1	5q33.1
GAB3	Candidate driver				GAB3	GAB3	GRB2-associated binding protein 3	Xq28
GDI1	Candidate driver				GDI1	GDI1	GDP dissociation inhibitor 1	Xq28
GIGYF2	Candidate driver				GIGYF2	GIGYF2	GRB10 interacting GYF protein 2	2q37.1
GNL3L	Candidate driver				GNL3L	GNL3L	guanine nucleotide binding protein-like 3 (nucleolar)-like	Xp11.22
GRIN3A	Candidate driver				GRIN3A	GRIN3A	glutamate receptor, ionotropic, N-methyl-D-aspartate 3A	9q31.1
HERC1	Candidate driver				HERC1	HERC1	HECT and RLD domain containing E3 ubiquitin protein ligase family member 1	15q22
HIST1H1C	Candidate driver				HIST1H1C	HIST1H1C	histone cluster 1, H1c	6p21.3
HIST1H2BD	Candidate driver				HIST1H2BD	HIST1H2BD	histone cluster 1, H2bd	6p22.1
IARS2	Candidate driver				IARS2	IARS2	isoleucyl-tRNA synthetase 2, mitochondrial	1q41
IK	Candidate driver				IK	IK	IK cytokine, down-regulator of HLA II	5q31.3
ING1	Candidate driver				ING1	ING1	inhibitor of growth family, member 1	13q34
INPP4A	Candidate driver				INPP4A	INPP4A	inositol polyphosphate-4-phosphatase, type I, 107kDa	2q11.2
INTS1	Candidate driver				INTS1	INTS1	integrator complex subunit 1	7p22.3
JMJD1C	Candidate driver				JMJD1C	JMJD1C	jumonji domain containing 1C	10q22.1
KDM6B	Candidate driver				KDM6B	KDM6B	lysine (K)-specific demethylase 6B	17p13.1
KIAA0947	Candidate driver				KIAA0947	ICE1	interactor of little elongation complex ELL subunit 1	5p15.32
KIF20B	Candidate driver				KIF20B	KIF20B	kinesin family member 20B	10q23.31
LTBP1	Candidate driver				LTBP1	LTBP1	latent transforming growth factor beta binding protein 1	2p22-p21
LUC7L2	Candidate driver				LUC7L2	LUC7L2	LUC7-like 2 (S. cerevisiae)	7q34
MACF1	Candidate driver				MACF1	MACF1	microtubule-actin crosslinking factor 1	1p32-p31
MAP1A	Candidate driver				MAP1A	MAP1A	microtubule-associated protein 1A	15q15.3
MAP1B	Candidate driver				MAP1B	MAP1B	microtubule-associated protein 1B	5q13
MAP4	Candidate driver				MAP4	MAP4	microtubule-associated protein 4	3p21
MARCKSL1	Candidate driver				MARCKSL1	MARCKSL1	MARCKS-like 1	1p35.1
MCM7	Candidate driver				MCM7	MCM7	minichromosome maintenance complex component 7	7q21.3-q22.1
MDN1	Candidate driver				MDN1	MDN1	MDN1, midasin homolog (yeast)	6q15
MEGF6	Candidate driver				MEGF6	MEGF6	multiple EGF-like-domains 6	1p36.3
MGA	Candidate driver				MGA	MGA	MGA, MAX dimerization protein	15q15
MICAL1	Candidate driver				MICAL1	MICAL1	microtubule associated monooxygenase, calponin and LIM domain containing 1	6q21
MKI67	Candidate driver				MKI67	MKI67	marker of proliferation Ki-67	10q26.2
MME	Candidate driver				MME	MME	membrane metallo-endopeptidase	3q25.2
MTM1	Candidate driver				MTM1	MTM1	myotubularin 1	Xq28
MYCBP2	Candidate driver				MYCBP2	MYCBP2	MYC binding protein 2, E3 ubiquitin protein ligase	13q22
MYO1D	Candidate driver				MYO1D	MYO1D	myosin ID	17q11-q12
NAA15	Candidate driver				NAA15	NAA15	N(alpha)-acetyltransferase 15, NatA auxiliary subunit	4q31.1
NAV1	Candidate driver				NAV1	NAV1	neuron navigator 1	1q32.3
NBEA	Candidate driver				NBEA	NBEA	neurobeachin	13q13
NEK1	Candidate driver				NEK1	NEK1	NIMA-related kinase 1	4q32.3
NEK8	Candidate driver				NEK8	NEK8	NIMA-related kinase 8	17q11.1
NIPBL	Candidate driver				NIPBL	NIPBL	Nipped-B homolog (Drosophila)	5p13.2
NMT2	Candidate driver				NMT2	NMT2	N-myristoyltransferase 2	10p13
P4HB	Candidate driver				P4HB	P4HB	prolyl 4-hydroxylase, beta polypeptide	17q25
PABPC4	Candidate driver				PABPC4	PABPC4	poly(A) binding protein, cytoplasmic 4 (inducible form)	1p34.2
PDS5A	Candidate driver				PDS5A	PDS5A	PDS5 cohesin associated factor A	4p14
POLE	Candidate driver				POLE	POLE	polymerase (DNA directed), epsilon, catalytic subunit	12q24.3
PPFIA4	Candidate driver				PPFIA4	PPFIA4	protein tyrosine phosphatase, receptor type, f polypeptide (PTPRF), interacting protein (liprin), alpha 4	1q32.1
PRDM2	Candidate driver				PRDM2	PRDM2	PR domain containing 2, with ZNF domain	1p36
PRRC2A	Candidate driver				PRRC2A	PRRC2A	proline-rich coiled-coil 2A	6p21.3
PRX	Candidate driver				PRX	PRX	periaxin	19q13.2
PSMD11	Candidate driver				PSMD11	PSMD11	proteasome (prosome, macropain) 26S subunit, non-ATPase, 11	17q12
PSME3	Candidate driver				PSME3	PSME3	proteasome (prosome, macropain) activator subunit 3 (PA28 gamma; Ki)	17q12-q21
PTPN13	Candidate driver				PTPN13	PTPN13	protein tyrosine phosphatase, non-receptor type 13 (APO-1/CD95 (Fas)-associated phosphatase)	4q21.3
PWP1	Candidate driver				PWP1	PWP1	PWP1 homolog (S. cerevisiae)	12q23.3
QKI	Candidate driver				QKI	QKI	QKI, KH domain containing, RNA binding	6q26
RAB11FIP5	Candidate driver				RAB11FIP5	RAB11FIP5	RAB11 family interacting protein 5 (class I)	2p13
RAG1	Candidate driver				RAG1	RAG1	recombination activating gene 1	11p13
RALGAPA1	Candidate driver				RALGAPA1	RALGAPA1	Ral GTPase activating protein, alpha subunit 1 (catalytic)	14q13.2
RANGAP1	Candidate driver				RANGAP1	RANGAP1	Ran GTPase activating protein 1	22q13
RBFOX2	Candidate driver				RBFOX2	RBFOX2	RNA binding protein, fox-1 homolog (C. elegans) 2	22q12-q13
RBM10	Candidate driver				RBM10	RBM10	RNA binding motif protein 10	Xp11.3
RIF1	Candidate driver				RIF1	RIF1	replication timing regulatory factor 1	2q23.3
RNF111	Candidate driver				RNF111	RNF111	ring finger protein 111	15q21
RPP38	Candidate driver				RPP38	RPP38	ribonuclease P/MRP 38kDa subunit	10p13
RSRC1	Candidate driver				RSRC1	RSRC1	arginine/serine-rich coiled-coil 1	3q25.32
SEC23B	Candidate driver				SEC23B	SEC23B	Sec23 homolog B (S. cerevisiae)	20p11.23
SETX	Candidate driver				SETX	SETX	senataxin	9q34
SH3PXD2A	Candidate driver				SH3PXD2A	SH3PXD2A	SH3 and PX domains 2A	10q25.1
SLC25A10	Candidate driver				SLC25A10	SLC25A10	solute carrier family 25 (mitochondrial carrier; dicarboxylate transporter), member 10	17q25.3
SLC3A2	Candidate driver				SLC3A2	SLC3A2	solute carrier family 3 (amino acid transporter heavy chain), member 2	11q12-q22
SMARCAD1	Candidate driver				SMARCAD1	SMARCAD1	SWI/SNF-related, matrix-associated actin-dependent regulator of chromatin, subfamily a, containing DEAD/H box 1	4q22.3
SMC4	Candidate driver				SMC4	SMC4	structural maintenance of chromosomes 4	3q26.1
SMCHD1	Candidate driver				SMCHD1	SMCHD1	structural maintenance of chromosomes flexible hinge domain containing 1	18p11.32
SMYD4	Candidate driver				SMYD4	SMYD4	SET and MYND domain containing 4	17p13.3
SOX9	Candidate driver				SOX9	SOX9	SRY (sex determining region Y)-box 9	17q24.3
SPEG	Candidate driver				SPEG	SPEG	SPEG complex locus	2q35
SPTAN1	Candidate driver				SPTAN1	SPTAN1	spectrin, alpha, non-erythrocytic 1	9q34.11
SRCAP	Candidate driver				SRCAP	SRCAP	Snf2-related CREBBP activator protein	16p11.2
SRRM2	Candidate driver				SRRM2	SRRM2	serine/arginine repetitive matrix 2	16p13.3
SSX2IP	Candidate driver				SSX2IP	SSX2IP	synovial sarcoma, X breakpoint 2 interacting protein	1p22.3
STIP1	Candidate driver				STIP1	STIP1	stress-induced phosphoprotein 1	11q13
SVIL	Candidate driver				SVIL	SVIL	supervillin	10p11.2
TANC2	Candidate driver				TANC2	TANC2	tetratricopeptide repeat, ankyrin repeat and coiled-coil containing 2	17q23.3
TGOLN2	Candidate driver				TGOLN2	TGOLN2	trans-golgi network protein 2	2p11.2
TICAM1	Candidate driver				TICAM1	TICAM1	toll-like receptor adaptor molecule 1	19p13.3
TLR4	Candidate driver				TLR4	TLR4	toll-like receptor 4	9q33.1
TNKS1BP1	Candidate driver				TNKS1BP1	TNKS1BP1	tankyrase 1 binding protein 1, 182kDa	11q12.2
TNPO1	Candidate driver				TNPO1	TNPO1	transportin 1	5q13.1
TPM1	Candidate driver				TPM1	TPM1	tropomyosin 1 (alpha)	15q22.1
TTK	Candidate driver				TTK	TTK	TTK protein kinase	6q14.1
UBE2Z	Candidate driver				UBE2Z	UBE2Z	ubiquitin-conjugating enzyme E2Z	17q21.32
UBE4A	Candidate driver				UBE4A	UBE4A	ubiquitination factor E4A	11q23.3
USP28	Candidate driver				USP28	USP28	ubiquitin specific peptidase 28	11q23
USP9X	Candidate driver				USP9X	USP9X	ubiquitin specific peptidase 9, X-linked	Xp11.4
UTP14A	Candidate driver				UTP14A	UTP14A	UTP14, U3 small nucleolar ribonucleoprotein, homolog A (yeast)	Xq26.1
VEZT	Candidate driver				VEZT	VEZT	vezatin, adherens junctions transmembrane protein	12q22
ZEB2	Candidate driver				ZEB2	ZEB2	zinc finger E-box binding homeobox 2	2q22.3
ZMYM4	Candidate driver				ZMYM4	ZMYM4	zinc finger, MYM-type 4	1p34-p32
ZMYND8	Candidate driver				ZMYND8	ZMYND8	zinc finger, MYND-type containing 8	20q13.12
ZNF451	Candidate driver				ZNF451	ZNF451	zinc finger protein 451	6p12.1
ZNF703	Candidate driver				ZNF703	ZNF703	zinc finger protein 703	8p12

[truncated: 2 more sheets: VanAllen|TARGET (Broad) Genes, Manning 529 Kinases]
